# Supplementary material for: Correlation-based network analysis combined with machine learning techniques highlight the role of the GABA shunt in Brachypodium sylvaticum freezing tolerance
Source: Sci Rep. 2020 Mar 11;10:4489. doi: 10.1038/s41598-020-61081-4 (PMC7066199; doi:10.1038/s41598-020-61081-4)
Supplement: Supplementary file 10 — Supplementary data S1. [file 41598_2020_61081_MOESM10_ESM.xlsx]

## Sheet: Table of Contents
Excel sheet	Comaprison
1	Higher in Ain1 ctrl.
2	Higher in Ain1 ctrl., Higher in Ain1 cold
3	Higher in Ain1 ctrl., Lower in Ain1 cold
4	Higher in Ain1 ctrl., Higher in Ain1 freeze
5	Higher in Ain1 ctrl., Lower in Ain1 freeze
6	Higher in Ain1 ctrl., Higher in Ain1 cold, Higher in Ain1 freeze
7	Higher in Ain1 ctrl., Higher in Ain1 cold, Lower in Ain1 freeze
8	Higher in Ain1 ctrl., Lower in Ain1 cold, Higher in Ain1 freeze
9	Higher in Ain1 ctrl., Lower in Ain1 cold, Lower in Ain1 freeze
10	Lower in Ain1 ctrl.
11	Lower in Ain1 ctrl., Higher in Ain1 cold
12	Lower in Ain1 ctrl., Lower in Ain1 cold
13	Lower in Ain1 ctrl., Higher in Ain1 freeze
14	Lower in Ain1 ctrl., Lower in Ain1 freeze
15	Lower in Ain1 ctrl., Higher in Ain1 cold, Higher in Ain1 freeze
16	Lower in Ain1 ctrl., Higher in Ain1 cold, Lower in Ain1 freeze
17	Lower in Ain1 ctrl., Lower in Ain1 cold, Higher in Ain1 freeze
18	Lower in Ain1 ctrl., Lower in Ain1 cold, Lower in Ain1 freeze
19	Higher in Ain1 cold
20	Higher in Ain1 cold, Higher in Ain1 freeze
21	Higher in Ain1 cold, Lower in Ain1 freeze
22	Lower in Ain1 cold
23	Lower in Ain1 cold, Higher in Ain1 freeze
24	Lower in Ain1 cold, Lower in Ain1 freeze
25	Higher in Ain1 freeze
26	Lower in Ain1 freeze
27	Total higher in Ain1 ctrl. vs Osl1
28	Total lower in Ain1 ctrl. vs Osl1
29	Total higher in Ain1 cold vs Osl1
30	Total lower in Ain1 cold vs Osl1
31	Total higher in Ain1 freeze vs Osl1
32	Totl lower in Ain1 freeze vs Osl1

## Sheet: 32
BrasyJ000100
BrasyJ002100
BrasyJ003600
BrasyJ004300
BrasyJ005700
BrasyJ006500
BrasyJ008200
BrasyJ008300
BrasyJ009300
BrasyJ010000
BrasyJ014900
BrasyJ018700
BrasyJ019100
BrasyJ020900
BrasyJ023300
BrasyJ024800
BrasyJ025100
BrasyJ025200
BrasyJ026100
BrasyJ026200
BrasyJ027600
BrasyJ031400
BrasyJ033500
BrasyJ033900
BrasyJ034000
BrasyJ034400
BrasyJ034800
BrasyJ037700
BrasyJ039600
BrasyJ041500
BrasyJ041800
BrasyJ042300
BrasyJ042900
BrasyJ044900
BrasyJ046200
BrasyJ046500
BrasyJ053700
BrasyJ057100
BrasyJ058600
BrasyJ058800
BrasyJ059900
BrasyJ060800
BrasyJ066200
BrasyJ067700
BrasyJ068400
BrasyJ069500
BrasyJ070200
BrasyJ070300
BrasyJ075400
BrasyJ075800
BrasyJ075900
BrasyJ076000
BrasyJ076700
BrasyJ078100
BrasyJ078300
BrasyJ078800
BrasyJ080800
BrasyJ081400
BrasyJ083700
BrasyJ085600
BrasyJ086500
BrasyJ087800
BrasyJ089800
BrasyJ091600
BrasyJ092900
BrasyJ095600
BrasyJ096300
BrasyJ100100
BrasyJ102100
BrasyJ104400
BrasyJ104900
BrasyJ105200
BrasyJ106200
BrasyJ106400
BrasyJ106600
Brasy1G000200
Brasy1G000600
Brasy1G001000
Brasy1G001500
Brasy1G001700
Brasy1G001800
Brasy1G002000
Brasy1G002300
Brasy1G002400
Brasy1G002700
Brasy1G003400
Brasy1G003800
Brasy1G004100
Brasy1G005100
Brasy1G005600
Brasy1G006300
Brasy1G006700
Brasy1G006800
Brasy1G006900
Brasy1G009100
Brasy1G009900
Brasy1G010000
Brasy1G010700
Brasy1G011500
Brasy1G012200
Brasy1G013000
Brasy1G014200
Brasy1G016300
Brasy1G016500
Brasy1G016800
Brasy1G017200
Brasy1G020700
Brasy1G020800
Brasy1G022800
Brasy1G023100
Brasy1G024700
Brasy1G026600
Brasy1G026800
Brasy1G027100
Brasy1G027300
Brasy1G028000
Brasy1G028800
Brasy1G029600
Brasy1G030100
Brasy1G030200
Brasy1G030300
Brasy1G031700
Brasy1G032100
Brasy1G033900
Brasy1G034100
Brasy1G036600
Brasy1G037800
Brasy1G039500
Brasy1G039700
Brasy1G040200
Brasy1G040500
Brasy1G041800
Brasy1G044400
Brasy1G044800
Brasy1G046000
Brasy1G047300
Brasy1G047600
Brasy1G048400
Brasy1G049200
Brasy1G049400
Brasy1G050400
Brasy1G050700
Brasy1G050900
Brasy1G053300
Brasy1G053600
Brasy1G053800
Brasy1G054100
Brasy1G055700
Brasy1G055900
Brasy1G056400
Brasy1G059600
Brasy1G061200
Brasy1G061500
Brasy1G062600
Brasy1G062700
Brasy1G063300
Brasy1G064100
Brasy1G064300
Brasy1G065000
Brasy1G065800
Brasy1G065900
Brasy1G066000
Brasy1G066900
Brasy1G067200
Brasy1G067400
Brasy1G067800
Brasy1G068000
Brasy1G068200
Brasy1G069100
Brasy1G070400
Brasy1G070700
Brasy1G071000
Brasy1G071300
Brasy1G071400
Brasy1G071600
Brasy1G071700
Brasy1G072600
Brasy1G073700
Brasy1G074400
Brasy1G074500
Brasy1G075400
Brasy1G076400
Brasy1G077400
Brasy1G078300
Brasy1G078900
Brasy1G079000
Brasy1G079800
Brasy1G080400
Brasy1G080500
Brasy1G081400
Brasy1G082100
Brasy1G082400
Brasy1G084200
Brasy1G084900
Brasy1G085000
Brasy1G085400
Brasy1G086000
Brasy1G086300
Brasy1G086900
Brasy1G087100
Brasy1G088800
Brasy1G089500
Brasy1G090400
Brasy1G092100
Brasy1G092900
Brasy1G093400
Brasy1G094600
Brasy1G095400
Brasy1G096200
Brasy1G096300
Brasy1G097000
Brasy1G097600
Brasy1G098200
Brasy1G099000
Brasy1G099300
Brasy1G099600
Brasy1G100700
Brasy1G101100
Brasy1G103600
Brasy1G104100
Brasy1G104300
Brasy1G104400
Brasy1G104500
Brasy1G107200
Brasy1G107500
Brasy1G109900
Brasy1G110500
Brasy1G110900
Brasy1G114100
Brasy1G115500
Brasy1G116100
Brasy1G116200
Brasy1G116400
Brasy1G117300
Brasy1G117500
Brasy1G120200
Brasy1G120700
Brasy1G121600
Brasy1G122100
Brasy1G122700
Brasy1G123100
Brasy1G124900
Brasy1G125000
Brasy1G125100
Brasy1G125600
Brasy1G126000
Brasy1G126100
Brasy1G127400
Brasy1G128400
Brasy1G128600
Brasy1G129400
Brasy1G129500
Brasy1G130900
Brasy1G131000
Brasy1G131300
Brasy1G131500
Brasy1G132300
Brasy1G133900
Brasy1G134100
Brasy1G134700
Brasy1G135200
Brasy1G136600
Brasy1G137700
Brasy1G138100
Brasy1G139100
Brasy1G139200
Brasy1G139400
Brasy1G139500
Brasy1G139800
Brasy1G140300
Brasy1G141800
Brasy1G143100
Brasy1G144500
Brasy1G144700
Brasy1G145800
Brasy1G145900
Brasy1G146100
Brasy1G146800
Brasy1G146900
Brasy1G147600
Brasy1G147900
Brasy1G149100
Brasy1G151000
Brasy1G151200
Brasy1G152200
Brasy1G152700
Brasy1G153000
Brasy1G153200
Brasy1G153500
Brasy1G156700
Brasy1G156800
Brasy1G157400
Brasy1G158800
Brasy1G160400
Brasy1G164200
Brasy1G164300
Brasy1G165700
Brasy1G166300
Brasy1G167100
Brasy1G168000
Brasy1G168100
Brasy1G168300
Brasy1G168700
Brasy1G169400
Brasy1G169800
Brasy1G170000
Brasy1G170300
Brasy1G170600
Brasy1G171600
Brasy1G172100
Brasy1G172700
Brasy1G173600
Brasy1G174800
Brasy1G174900
Brasy1G179100
Brasy1G180100
Brasy1G180700
Brasy1G180900
Brasy1G181500
Brasy1G181900
Brasy1G182500
Brasy1G183400
Brasy1G183900
Brasy1G184400
Brasy1G184600
Brasy1G185200
Brasy1G185300
Brasy1G185700
Brasy1G186100
Brasy1G187000
Brasy1G187100
Brasy1G187200
Brasy1G187600
Brasy1G188500
Brasy1G188800
Brasy1G189200
Brasy1G190000
Brasy1G190500
Brasy1G191200
Brasy1G191400
Brasy1G193700
Brasy1G194100
Brasy1G195900
Brasy1G196500
Brasy1G196700
Brasy1G197300
Brasy1G197800
Brasy1G198100
Brasy1G198400
Brasy1G198700
Brasy1G199100
Brasy1G200500
Brasy1G201100
Brasy1G201300
Brasy1G201800
Brasy1G202000
Brasy1G202300
Brasy1G202400
Brasy1G202900
Brasy1G203400
Brasy1G203500
Brasy1G203600
Brasy1G204400
Brasy1G204500
Brasy1G205000
Brasy1G205500
Brasy1G205600
Brasy1G205700
Brasy1G206000
Brasy1G208300
Brasy1G209000
Brasy1G210200
Brasy1G210500
Brasy1G211700
Brasy1G211800
Brasy1G211900
Brasy1G212000
Brasy1G212300
Brasy1G212800
Brasy1G213000
Brasy1G213100
Brasy1G214000
Brasy1G214100
Brasy1G214600
Brasy1G215400
Brasy1G215700
Brasy1G216100
Brasy1G216500
Brasy1G217200
Brasy1G217500
Brasy1G218700
Brasy1G219500
Brasy1G219900
Brasy1G220700
Brasy1G220900
Brasy1G221300
Brasy1G222100
Brasy1G222200
Brasy1G222900
Brasy1G223100
Brasy1G223900
Brasy1G224200
Brasy1G224300
Brasy1G224700
Brasy1G225300
Brasy1G225800
Brasy1G226600
Brasy1G226700
Brasy1G227500
Brasy1G229000
Brasy1G229100
Brasy1G230500
Brasy1G231000
Brasy1G231300
Brasy1G231400
Brasy1G231500
Brasy1G232000
Brasy1G232300
Brasy1G232500
Brasy1G232700
Brasy1G234200
Brasy1G234700
Brasy1G235200
Brasy1G235900
Brasy1G236600
Brasy1G236700
Brasy1G238700
Brasy1G238900
Brasy1G239800
Brasy1G240000
Brasy1G240900
Brasy1G241200
Brasy1G241900
Brasy1G244700
Brasy1G245100
Brasy1G245400
Brasy1G246500
Brasy1G246700
Brasy1G248800
Brasy1G248900
Brasy1G249400
Brasy1G249500
Brasy1G249800
Brasy1G250300
Brasy1G252300
Brasy1G253700
Brasy1G254000
Brasy1G254600
Brasy1G254900
Brasy1G255300
Brasy1G256400
Brasy1G257200
Brasy1G258900
Brasy1G259100
Brasy1G259800
Brasy1G260800
Brasy1G261300
Brasy1G261600
Brasy1G261700
Brasy1G262300
Brasy1G263400
Brasy1G264600
Brasy1G264900
Brasy1G266300
Brasy1G267200
Brasy1G267400
Brasy1G267600
Brasy1G268200
Brasy1G268800
Brasy1G269500
Brasy1G270300
Brasy1G270900
Brasy1G272800
Brasy1G273000
Brasy1G273200
Brasy1G273700
Brasy1G273800
Brasy1G274400
Brasy1G274600
Brasy1G274700
Brasy1G274900
Brasy1G275000
Brasy1G275200
Brasy1G275300
Brasy1G275700
Brasy1G276700
Brasy1G278300
Brasy1G280200
Brasy1G280900
Brasy1G281000
Brasy1G282100
Brasy1G282700
Brasy1G283200
Brasy1G283600
Brasy1G284800
Brasy1G284900
Brasy1G288100
Brasy1G288900
Brasy1G289900
Brasy1G290000
Brasy1G290400
Brasy1G291400
Brasy1G292300
Brasy1G293000
Brasy1G293700
Brasy1G294100
Brasy1G294200
Brasy1G294700
Brasy1G295000
Brasy1G295900
Brasy1G296000
Brasy1G296300
Brasy1G297300
Brasy1G298000
Brasy1G298800
Brasy1G299400
Brasy1G299500
Brasy1G300000
Brasy1G301200
Brasy1G301300
Brasy1G302400
Brasy1G303200
Brasy1G303400
Brasy1G304100
Brasy1G304200
Brasy1G304400
Brasy1G305700
Brasy1G305800
Brasy1G306100
Brasy1G306200
Brasy1G306600
Brasy1G306900
Brasy1G307000
Brasy1G307100
Brasy1G308000
Brasy1G308300
Brasy1G308400
Brasy1G308600
Brasy1G309300
Brasy1G309400
Brasy1G309900
Brasy1G310200
Brasy1G310600
Brasy1G310700
Brasy1G311500
Brasy1G311600
Brasy1G312000
Brasy1G314900
Brasy1G315100
Brasy1G315500
Brasy1G317100
Brasy1G318100
Brasy1G318200
Brasy1G318400
Brasy1G319100
Brasy1G319300
Brasy1G319500
Brasy1G320000
Brasy1G323600
Brasy1G323700
Brasy1G324200
Brasy1G326700
Brasy1G326900
Brasy1G328500
Brasy1G328900
Brasy1G329000
Brasy1G329700
Brasy1G330900
Brasy1G331000
Brasy1G332300
Brasy1G332500
Brasy1G332700
Brasy1G332900
Brasy1G333000
Brasy1G334300
Brasy1G334400
Brasy1G334700
Brasy1G335700
Brasy1G335800
Brasy1G337100
Brasy1G337200
Brasy1G337300
Brasy1G339900
Brasy1G340500
Brasy1G341500
Brasy1G343400
Brasy1G344300
Brasy1G344400
Brasy1G345600
Brasy1G345800
Brasy1G346100
Brasy1G346800
Brasy1G346900
Brasy1G347800
Brasy1G348500
Brasy1G349400
Brasy1G349700
Brasy1G349900
Brasy1G350000
Brasy1G352200
Brasy1G352900
Brasy1G353500
Brasy1G353600
Brasy1G355400
Brasy1G356000
Brasy1G356200
Brasy1G357200
Brasy1G357300
Brasy1G359100
Brasy1G359400
Brasy1G359500
Brasy1G362200
Brasy1G363700
Brasy1G363900
Brasy1G365600
Brasy1G365700
Brasy1G366900
Brasy1G367100
Brasy1G368500
Brasy1G368600
Brasy1G369700
Brasy1G370100
Brasy1G370300
Brasy1G370900
Brasy1G372500
Brasy1G372900
Brasy1G374300
Brasy1G374400
Brasy1G375700
Brasy1G375900
Brasy1G377600
Brasy1G378300
Brasy1G378400
Brasy1G378800
Brasy1G379300
Brasy1G381400
Brasy1G382000
Brasy1G382100
Brasy1G383000
Brasy1G383400
Brasy1G384400
Brasy1G384700
Brasy1G385500
Brasy1G386100
Brasy1G386300
Brasy1G386800
Brasy1G386900
Brasy1G387400
Brasy1G388800
Brasy1G389100
Brasy1G389600
Brasy1G390900
Brasy1G391600
Brasy1G392700
Brasy1G393400
Brasy1G394100
Brasy1G394200
Brasy1G395400
Brasy1G395700
Brasy1G396100
Brasy1G396200
Brasy1G396600
Brasy1G396900
Brasy1G397100
Brasy1G397400
Brasy1G397800
Brasy1G398200
Brasy1G400600
Brasy1G401000
Brasy1G401600
Brasy1G403000
Brasy1G403100
Brasy1G403600
Brasy1G404100
Brasy1G404400
Brasy1G404700
Brasy1G405900
Brasy1G406600
Brasy1G407800
Brasy1G408300
Brasy1G409100
Brasy1G409300
Brasy1G410500
Brasy1G411000
Brasy1G411300
Brasy1G412000
Brasy1G413100
Brasy1G413400
Brasy1G415900
Brasy1G416300
Brasy1G418200
Brasy1G418400
Brasy1G419300
Brasy1G419500
Brasy1G419700
Brasy1G420100
Brasy1G420200
Brasy1G420300
Brasy1G420900
Brasy1G421100
Brasy1G422000
Brasy1G422500
Brasy1G423500
Brasy1G424400
Brasy1G424800
Brasy1G426300
Brasy1G429000
Brasy1G429100
Brasy1G429600
Brasy1G431000
Brasy1G431400
Brasy1G433300
Brasy1G433600
Brasy1G433800
Brasy1G434300
Brasy1G434800
Brasy1G434900
Brasy1G435100
Brasy1G436200
Brasy1G436900
Brasy1G437000
Brasy1G437400
Brasy1G437500
Brasy1G438000
Brasy1G438400
Brasy1G438800
Brasy1G439000
Brasy1G439100
Brasy1G439200
Brasy1G440100
Brasy1G440600
Brasy1G441700
Brasy1G443000
Brasy1G443700
Brasy1G445300
Brasy1G445400
Brasy1G448600
Brasy1G448700
Brasy1G448900
Brasy1G451800
Brasy1G452800
Brasy1G453100
Brasy1G453600
Brasy1G453800
Brasy1G456500
Brasy1G457500
Brasy1G458500
Brasy1G458600
Brasy1G459400
Brasy1G461700
Brasy1G462100
Brasy1G463300
Brasy1G465000
Brasy1G465100
Brasy1G465200
Brasy1G465700
Brasy1G466200
Brasy1G467600
Brasy1G468200
Brasy1G468500
Brasy1G469600
Brasy1G471600
Brasy1G475100
Brasy1G476400
Brasy1G476700
Brasy1G478500
Brasy1G478600
Brasy1G479600
Brasy1G479900
Brasy1G480100
Brasy1G480300
Brasy1G480700
Brasy1G482300
Brasy1G483700
Brasy1G484700
Brasy1G484900
Brasy1G485000
Brasy1G485700
Brasy1G485800
Brasy1G486500
Brasy1G487100
Brasy1G488400
Brasy1G488700
Brasy1G491600
Brasy1G493100
Brasy1G493500
Brasy1G495600
Brasy1G495900
Brasy1G496300
Brasy1G496400
Brasy1G498000
Brasy1G499300
Brasy1G500200
Brasy1G500900
Brasy1G501000
Brasy1G501200
Brasy1G503300
Brasy1G503500
Brasy1G504900
Brasy1G505100
Brasy1G507600
Brasy1G509200
Brasy1G509900
Brasy1G512300
Brasy1G512900
Brasy1G513200
Brasy1G513300
Brasy1G514300
Brasy1G515400
Brasy1G515700
Brasy1G517900
Brasy1G519600
Brasy1G520500
Brasy1G521100
Brasy1G521200
Brasy1G521700
Brasy1G522900
Brasy1G524100
Brasy1G524200
Brasy1G524400
Brasy1G524700
Brasy1G525400
Brasy1G525700
Brasy1G526500
Brasy1G526900
Brasy1G527900
Brasy1G528100
Brasy1G528200
Brasy1G528300
Brasy1G529100
Brasy1G529400
Brasy1G531000
Brasy1G531100
Brasy1G532100
Brasy1G534500
Brasy1G536200
Brasy1G536400
Brasy1G538500
Brasy1G539900
Brasy1G540200
Brasy1G540700
Brasy1G542500
Brasy1G545700
Brasy1G546700
Brasy1G546800
Brasy1G548300
Brasy1G548600
Brasy1G549600
Brasy1G555100
Brasy1G555300
Brasy1G556100
Brasy1G556900
Brasy1G558300
Brasy1G558800
Brasy1G563300
Brasy1G563500
Brasy1G563800
Brasy1G565000
Brasy1G565400
Brasy1G567600
Brasy1G567700
Brasy1G567800
Brasy1G568400
Brasy1G572300
Brasy1G574500
Brasy1G574700
Brasy1G574900
Brasy1G576900
Brasy1G578700
Brasy1G580500
Brasy5G000400
Brasy5G001500
Brasy5G001700
Brasy5G002100
Brasy5G002300
Brasy5G004300
Brasy5G004600
Brasy5G005400
Brasy5G005600
Brasy5G009000
Brasy5G009100
Brasy5G009900
Brasy5G010100
Brasy5G010700
Brasy5G014900
Brasy5G015500
Brasy5G016600
Brasy5G017400
Brasy5G018000
Brasy5G018100
Brasy5G018300
Brasy5G018500
Brasy5G018700
Brasy5G019700
Brasy5G021300
Brasy5G021600
Brasy5G021800
Brasy5G021900
Brasy5G024100
Brasy5G025000
Brasy5G025300
Brasy5G025500
Brasy5G026400
Brasy5G026700
Brasy5G027900
Brasy5G028200
Brasy5G028800
Brasy5G030100
Brasy5G030200
Brasy5G030500
Brasy5G031000
Brasy5G032200
Brasy5G032300
Brasy5G032700
Brasy5G032800
Brasy5G032900
Brasy5G033000
Brasy5G033300
Brasy5G034600
Brasy5G035200
Brasy5G035500
Brasy5G035800
Brasy5G037700
Brasy5G038700
Brasy5G040000
Brasy5G042400
Brasy5G045500
Brasy5G045700
Brasy5G046100
Brasy5G046500
Brasy5G046900
Brasy5G047100
Brasy5G048000
Brasy5G048600
Brasy5G049600
Brasy5G049700
Brasy5G050800
Brasy5G050900
Brasy5G052800
Brasy5G053300
Brasy5G054800
Brasy5G055100
Brasy5G057200
Brasy5G057400
Brasy5G059800
Brasy5G060400
Brasy5G063400
Brasy5G063700
Brasy5G065400
Brasy5G066200
Brasy5G066300
Brasy5G070700
Brasy5G071200
Brasy5G073300
Brasy5G073400
Brasy5G073600
Brasy5G074100
Brasy5G074300
Brasy5G076300
Brasy5G077300
Brasy5G077500
Brasy5G080200
Brasy5G080300
Brasy5G081700
Brasy5G082300
Brasy5G082600
Brasy5G083300
Brasy5G083500
Brasy5G083600
Brasy5G085600
Brasy5G086500
Brasy5G087100
Brasy5G091400
Brasy5G091600
Brasy5G092300
Brasy5G093600
Brasy5G097400
Brasy5G099400
Brasy5G099800
Brasy5G099900
Brasy5G100000
Brasy5G102200
Brasy5G102900
Brasy5G103000
Brasy5G103100
Brasy5G103200
Brasy5G103300
Brasy5G103400
Brasy5G104100
Brasy5G104400
Brasy5G105000
Brasy5G105700
Brasy5G106000
Brasy5G106500
Brasy5G106600
Brasy5G107300
Brasy5G107600
Brasy5G107800
Brasy5G107900
Brasy5G108100
Brasy5G108300
Brasy5G109500
Brasy5G109900
Brasy5G110200
Brasy5G110900
Brasy5G111500
Brasy5G112000
Brasy5G112300
Brasy5G112600
Brasy5G113000
Brasy5G114000
Brasy5G115800
Brasy5G117200
Brasy5G118500
Brasy5G119600
Brasy5G120100
Brasy5G120400
Brasy5G121100
Brasy5G121400
Brasy5G122200
Brasy5G122400
Brasy5G122900
Brasy5G125200
Brasy5G125400
Brasy5G125600
Brasy5G125700
Brasy5G125800
Brasy5G126100
Brasy5G126300
Brasy5G129900
Brasy5G131400
Brasy5G132200
Brasy5G132300
Brasy5G133900
Brasy5G134100
Brasy5G134200
Brasy5G134700
Brasy5G135500
Brasy5G135800
Brasy5G135900
Brasy5G136200
Brasy5G136500
Brasy5G138900
Brasy5G139100
Brasy5G139300
Brasy5G140800
Brasy5G141200
Brasy5G141300
Brasy5G141700
Brasy5G142200
Brasy5G143700
Brasy5G143800
Brasy5G144500
Brasy5G145200
Brasy5G145300
Brasy5G145900
Brasy5G146000
Brasy5G147000
Brasy5G147200
Brasy5G148600
Brasy5G148700
Brasy5G149500
Brasy5G150200
Brasy5G151100
Brasy5G155900
Brasy5G156200
Brasy5G156300
Brasy5G157400
Brasy5G159300
Brasy5G159700
Brasy5G160600
Brasy5G160700
Brasy5G160900
Brasy5G161700
Brasy5G164600
Brasy5G164900
Brasy5G165600
Brasy5G169100
Brasy5G169900
Brasy5G173800
Brasy5G177600
Brasy5G178000
Brasy5G178100
Brasy5G178300
Brasy5G180800
Brasy5G180900
Brasy5G182300
Brasy5G184400
Brasy5G184900
Brasy5G185100
Brasy5G185200
Brasy5G185700
Brasy5G190900
Brasy5G191300
Brasy5G192100
Brasy5G192300
Brasy5G192700
Brasy5G193000
Brasy5G195500
Brasy5G195600
Brasy5G195700
Brasy5G196000
Brasy5G196500
Brasy5G196800
Brasy5G197300
Brasy5G197700
Brasy5G197900
Brasy5G200600
Brasy5G201900
Brasy5G202300
Brasy5G202900
Brasy5G205300
Brasy5G205800
Brasy5G209100
Brasy5G209700
Brasy5G210600
Brasy5G212400
Brasy5G212700
Brasy5G213700
Brasy5G213800
Brasy5G215300
Brasy5G217200
Brasy5G217400
Brasy2G001700
Brasy2G001900
Brasy2G002000
Brasy2G004200
Brasy2G009900
Brasy2G010000
Brasy2G010200
Brasy2G010300
Brasy2G011400
Brasy2G011600
Brasy2G012200
Brasy2G012700
Brasy2G012900
Brasy2G015000
Brasy2G015100
Brasy2G015300
Brasy2G017200
Brasy2G018800
Brasy2G019200
Brasy2G020800
Brasy2G020900
Brasy2G021400
Brasy2G022800
Brasy2G023700
Brasy2G025100
Brasy2G025200
Brasy2G025700
Brasy2G026600
Brasy2G027300
Brasy2G028200
Brasy2G029200
Brasy2G029600
Brasy2G029900
Brasy2G033200
Brasy2G033700
Brasy2G033800
Brasy2G034200
Brasy2G034800
Brasy2G035000
Brasy2G035400
Brasy2G036300
Brasy2G036500
Brasy2G042600
Brasy2G043100
Brasy2G043800
Brasy2G044000
Brasy2G045000
Brasy2G045900
Brasy2G048300
Brasy2G048700
Brasy2G052700
Brasy2G053300
Brasy2G053700
Brasy2G054100
Brasy2G054300
Brasy2G055100
Brasy2G055200
Brasy2G055500
Brasy2G057600
Brasy2G057800
Brasy2G058200
Brasy2G058400
Brasy2G060800
Brasy2G061000
Brasy2G061100
Brasy2G061500
Brasy2G062000
Brasy2G062400
Brasy2G062500
Brasy2G062600
Brasy2G062700
Brasy2G064500
Brasy2G066400
Brasy2G066700
Brasy2G066900
Brasy2G067400
Brasy2G068500
Brasy2G069900
Brasy2G072000
Brasy2G072200
Brasy2G072400
Brasy2G074100
Brasy2G074400
Brasy2G074600
Brasy2G076800
Brasy2G078400
Brasy2G079700
Brasy2G079900
Brasy2G080600
Brasy2G082300
Brasy2G082800
Brasy2G083600
Brasy2G085600
Brasy2G086100
Brasy2G087400
Brasy2G089100
Brasy2G091300
Brasy2G091800
Brasy2G092400
Brasy2G092900
Brasy2G094700
Brasy2G094800
Brasy2G095200
Brasy2G095800
Brasy2G097500
Brasy2G097900
Brasy2G098600
Brasy2G098800
Brasy2G099700
Brasy2G099800
Brasy2G101300
Brasy2G101400
Brasy2G101600
Brasy2G102400
Brasy2G104300
Brasy2G104500
Brasy2G104600
Brasy2G105600
Brasy2G105700
Brasy2G106400
Brasy2G106900
Brasy2G107000
Brasy2G107400
Brasy2G107700
Brasy2G108900
Brasy2G109000
Brasy2G109100
Brasy2G109200
Brasy2G109400
Brasy2G109500
Brasy2G110100
Brasy2G111300
Brasy2G112400
Brasy2G112700
Brasy2G113700
Brasy2G114200
Brasy2G115500
Brasy2G115700
Brasy2G116100
Brasy2G116200
Brasy2G116700
Brasy2G117000
Brasy2G117100
Brasy2G117200
Brasy2G118900
Brasy2G119600
Brasy2G120000
Brasy2G122000
Brasy2G122500
Brasy2G123200
Brasy2G123600
Brasy2G124000
Brasy2G124300
Brasy2G124700
Brasy2G125400
Brasy2G125800
Brasy2G127400
Brasy2G128100
Brasy2G130300
Brasy2G130400
Brasy2G131200
Brasy2G132400
Brasy2G132600
Brasy2G134300
Brasy2G137100
Brasy2G137400
Brasy2G137800
Brasy2G138700
Brasy2G139300
Brasy2G139400
Brasy2G139900
Brasy2G140800
Brasy2G141700
Brasy2G142900
Brasy2G144200
Brasy2G144500
Brasy2G145100
Brasy2G146800
Brasy2G147300
Brasy2G147700
Brasy2G148000
Brasy2G148500
Brasy2G148700
Brasy2G149200
Brasy2G150100
Brasy2G151000
Brasy2G152700
Brasy2G152900
Brasy2G153000
Brasy2G153100
Brasy2G154000
Brasy2G154200
Brasy2G154300
Brasy2G154700
Brasy2G156100
Brasy2G156500
Brasy2G156600
Brasy2G158900
Brasy2G159800
Brasy2G160000
Brasy2G160600
Brasy2G161100
Brasy2G164300
Brasy2G164900
Brasy2G165600
Brasy2G165700
Brasy2G166000
Brasy2G167200
Brasy2G167400
Brasy2G169100
Brasy2G169500
Brasy2G170000
Brasy2G171100
Brasy2G171500
Brasy2G172200
Brasy2G173900
Brasy2G174800
Brasy2G175000
Brasy2G175400
Brasy2G175900
Brasy2G176800
Brasy2G177900
Brasy2G182000
Brasy2G183000
Brasy2G183200
Brasy2G184100
Brasy2G184300
Brasy2G185800
Brasy2G187600
Brasy2G188300
Brasy2G188500
Brasy2G188700
Brasy2G188800
Brasy2G189200
Brasy2G189400
Brasy2G189800
Brasy2G190200
Brasy2G191400
Brasy2G191600
Brasy2G192400
Brasy2G193100
Brasy2G193300
Brasy2G194300
Brasy2G197000
Brasy2G197300
Brasy2G198400
Brasy2G198900
Brasy2G199300
Brasy2G199400
Brasy2G199500
Brasy2G199600
Brasy2G200200
Brasy2G201000
Brasy2G201100
Brasy2G201500
Brasy2G202300
Brasy2G202600
Brasy2G202800
Brasy2G203500
Brasy2G204400
Brasy2G204500
Brasy2G205100
Brasy2G205400
Brasy2G205600
Brasy2G206300
Brasy2G206600
Brasy2G207100
Brasy2G207700
Brasy2G208200
Brasy2G208600
Brasy2G208900
Brasy2G209700
Brasy2G209800
Brasy2G210000
Brasy2G210100
Brasy2G210300
Brasy2G210400
Brasy2G210800
Brasy2G211500
Brasy2G213000
Brasy2G214500
Brasy2G215000
Brasy2G215500
Brasy2G215800
Brasy2G216600
Brasy2G216700
Brasy2G217100
Brasy2G217500
Brasy2G217900
Brasy2G218500
Brasy2G219500
Brasy2G222100
Brasy2G222800
Brasy2G223300
Brasy2G223700
Brasy2G224100
Brasy2G224800
Brasy2G225300
Brasy2G225400
Brasy2G225600
Brasy2G227300
Brasy2G228500
Brasy2G229400
Brasy2G229800
Brasy2G230300
Brasy2G230800
Brasy2G231000
Brasy2G231500
Brasy2G233300
Brasy2G233500
Brasy2G234500
Brasy2G235400
Brasy2G235600
Brasy2G236600
Brasy2G237000
Brasy2G237300
Brasy2G237400
Brasy2G238700
Brasy2G239500
Brasy2G240000
Brasy2G240400
Brasy2G241300
Brasy2G242600
Brasy2G242700
Brasy2G243500
Brasy2G244200
Brasy2G244400
Brasy2G245000
Brasy2G246300
Brasy2G246400
Brasy2G246700
Brasy2G247800
Brasy2G248000
Brasy2G249300
Brasy2G250100
Brasy2G250400
Brasy2G251400
Brasy2G251500
Brasy2G251600
Brasy2G252100
Brasy2G252800
Brasy2G253200
Brasy2G254000
Brasy2G256100
Brasy2G256400
Brasy2G256800
Brasy2G257500
Brasy2G257600
Brasy2G257800
Brasy2G258500
Brasy2G259300
Brasy2G259700
Brasy2G260100
Brasy2G260800
Brasy2G262400
Brasy2G263500
Brasy2G263600
Brasy2G264100
Brasy2G264600
Brasy2G266900
Brasy2G267000
Brasy2G267100
Brasy2G267400
Brasy2G269400
Brasy2G269800
Brasy2G269900
Brasy2G270300
Brasy2G270800
Brasy2G271000
Brasy2G271300
Brasy2G271800
Brasy2G272400
Brasy2G273500
Brasy2G274200
Brasy2G274400
Brasy2G275500
Brasy2G275800
Brasy2G275900
Brasy2G276000
Brasy2G276600
Brasy2G276700
Brasy2G277800
Brasy2G283000
Brasy2G283100
Brasy2G284000
Brasy2G284100
Brasy2G284800
Brasy2G285600
Brasy2G285700
Brasy2G287200
Brasy2G288200
Brasy2G289600
Brasy2G290700
Brasy2G292100
Brasy2G292800
Brasy2G294100
Brasy2G294300
Brasy2G295000
Brasy2G295100
Brasy2G296200
Brasy2G297400
Brasy2G298900
Brasy2G299500
Brasy2G300500
Brasy2G300700
Brasy2G302600
Brasy2G302700
Brasy2G302800
Brasy2G304200
Brasy2G304300
Brasy2G305500
Brasy2G305600
Brasy2G305700
Brasy2G305800
Brasy2G306500
Brasy2G307000
Brasy2G307600
Brasy2G308000
Brasy2G309900
Brasy2G310100
Brasy2G310300
Brasy2G310600
Brasy2G311000
Brasy2G311500
Brasy2G311600
Brasy2G312600
Brasy2G313700
Brasy2G314900
Brasy2G315000
Brasy2G315800
Brasy2G316300
Brasy2G317300
Brasy2G318200
Brasy2G318500
Brasy2G319100
Brasy2G319200
Brasy2G319800
Brasy2G320700
Brasy2G320800
Brasy2G321200
Brasy2G323000
Brasy2G323100
Brasy2G324400
Brasy2G324900
Brasy2G325500
Brasy2G326000
Brasy2G327900
Brasy2G328900
Brasy2G331600
Brasy2G331700
Brasy2G331900
Brasy2G332000
Brasy2G333700
Brasy2G334200
Brasy2G334700
Brasy2G335800
Brasy2G338000
Brasy2G338500
Brasy2G339200
Brasy2G339800
Brasy2G339900
Brasy2G341200
Brasy2G341600
Brasy2G342500
Brasy2G343400
Brasy2G344100
Brasy2G344300
Brasy2G345100
Brasy2G345200
Brasy2G345700
Brasy2G346200
Brasy2G346700
Brasy2G348300
Brasy2G350400
Brasy2G351500
Brasy2G351600
Brasy2G352300
Brasy2G353000
Brasy2G353300
Brasy2G353400
Brasy2G354500
Brasy2G355700
Brasy2G355900
Brasy2G356100
Brasy2G359100
Brasy2G360300
Brasy2G360800
Brasy2G361400
Brasy2G363100
Brasy2G363900
Brasy2G364200
Brasy2G366200
Brasy2G366800
Brasy2G367300
Brasy2G367500
Brasy2G368800
Brasy2G369700
Brasy2G369800
Brasy2G370800
Brasy2G371200
Brasy2G371400
Brasy2G371900
Brasy2G373300
Brasy2G373700
Brasy2G375500
Brasy2G376500
Brasy2G376700
Brasy2G377800
Brasy2G378300
Brasy2G378700
Brasy2G378800
Brasy2G378900
Brasy2G379400
Brasy2G379800
Brasy2G380900
Brasy2G381000
Brasy2G381700
Brasy2G382400
Brasy2G383200
Brasy2G383600
Brasy2G384100
Brasy2G384700
Brasy2G384900
Brasy2G385800
Brasy2G386200
Brasy2G387100
Brasy2G388600
Brasy2G389100
Brasy2G389300
Brasy2G389500
Brasy2G390200
Brasy2G392300
Brasy2G393300
Brasy2G393500
Brasy2G395000
Brasy2G395200
Brasy2G395400
Brasy2G395500
Brasy2G395600
Brasy2G395700
Brasy2G396200
Brasy2G396800
Brasy2G397400
Brasy2G397500
Brasy2G398300
Brasy2G399200
Brasy2G399400
Brasy2G400000
Brasy2G401200
Brasy2G402100
Brasy2G403000
Brasy2G403200
Brasy2G403400
Brasy2G406000
Brasy2G406300
Brasy2G406500
Brasy2G410600
Brasy2G412000
Brasy2G413100
Brasy2G414100
Brasy2G414300
Brasy2G415600
Brasy2G416000
Brasy2G417000
Brasy2G421100
Brasy2G423100
Brasy2G423400
Brasy2G423600
Brasy2G426400
Brasy2G426500
Brasy2G426700
Brasy2G429400
Brasy2G429600
Brasy2G430200
Brasy2G431400
Brasy2G431500
Brasy2G432600
Brasy2G432700
Brasy2G432800
Brasy2G434200
Brasy2G435000
Brasy2G435400
Brasy2G435500
Brasy2G436000
Brasy2G436500
Brasy2G436800
Brasy2G437200
Brasy2G438500
Brasy2G438800
Brasy2G439200
Brasy2G439300
Brasy2G440600
Brasy2G441100
Brasy2G441400
Brasy2G441800
Brasy2G442800
Brasy2G444000
Brasy2G444200
Brasy2G446300
Brasy2G446900
Brasy2G447400
Brasy2G448900
Brasy2G449000
Brasy2G449600
Brasy2G451100
Brasy2G452900
Brasy2G457500
Brasy2G457600
Brasy2G458300
Brasy2G459200
Brasy2G459800
Brasy2G461900
Brasy2G463800
Brasy2G464500
Brasy2G464600
Brasy2G465200
Brasy2G465300
Brasy2G465400
Brasy2G469000
Brasy2G469100
Brasy2G469300
Brasy2G469500
Brasy2G470300
Brasy2G470400
Brasy2G470500
Brasy2G470700
Brasy2G471200
Brasy2G473200
Brasy2G477200
Brasy2G477300
Brasy2G477800
Brasy2G480600
Brasy2G482700
Brasy2G483100
Brasy2G483600
Brasy2G484700
Brasy2G485300
Brasy2G485500
Brasy2G486200
Brasy2G486300
Brasy2G487600
Brasy2G488500
Brasy2G488600
Brasy2G488700
Brasy2G490100
Brasy2G490300
Brasy2G490600
Brasy2G490900
Brasy2G492400
Brasy2G495500
Brasy2G495600
Brasy2G495800
Brasy2G495900
Brasy2G497200
Brasy2G497300
Brasy2G498800
Brasy2G500000
Brasy2G500400
Brasy3G000400
Brasy3G001000
Brasy3G002200
Brasy3G003200
Brasy3G004100
Brasy3G005800
Brasy3G007500
Brasy3G008200
Brasy3G008600
Brasy3G012000
Brasy3G013900
Brasy3G015200
Brasy3G015600
Brasy3G016300
Brasy3G016500
Brasy3G017200
Brasy3G019500
Brasy3G020400
Brasy3G020500
Brasy3G020700
Brasy3G020900
Brasy3G021600
Brasy3G021900
Brasy3G022000
Brasy3G022100
Brasy3G022200
Brasy3G022300
Brasy3G024600
Brasy3G024900
Brasy3G026600
Brasy3G027300
Brasy3G027900
Brasy3G028500
Brasy3G028600
Brasy3G029600
Brasy3G029800
Brasy3G029900
Brasy3G032600
Brasy3G033400
Brasy3G033900
Brasy3G034600
Brasy3G035600
Brasy3G035700
Brasy3G035800
Brasy3G036700
Brasy3G038800
Brasy3G040100
Brasy3G040300
Brasy3G040700
Brasy3G040900
Brasy3G041300
Brasy3G041600
Brasy3G042400
Brasy3G044100
Brasy3G044500
Brasy3G045500
Brasy3G046300
Brasy3G046500
Brasy3G047900
Brasy3G048200
Brasy3G049300
Brasy3G049400
Brasy3G049600
Brasy3G049700
Brasy3G049900
Brasy3G050000
Brasy3G050700
Brasy3G051400
Brasy3G052000
Brasy3G052200
Brasy3G052900
Brasy3G053600
Brasy3G053800
Brasy3G054000
Brasy3G054500
Brasy3G054600
Brasy3G054700
Brasy3G054800
Brasy3G055500
Brasy3G058400
Brasy3G059500
Brasy3G059700
Brasy3G060100
Brasy3G061300
Brasy3G061700
Brasy3G062300
Brasy3G062800
Brasy3G064900
Brasy3G065200
Brasy3G065700
Brasy3G065900
Brasy3G066000
Brasy3G066300
Brasy3G067900
Brasy3G068200
Brasy3G068900
Brasy3G069200
Brasy3G071000
Brasy3G071500
Brasy3G073000
Brasy3G073600
Brasy3G074500
Brasy3G075400
Brasy3G075600
Brasy3G076400
Brasy3G076600
Brasy3G077100
Brasy3G077600
Brasy3G078300
Brasy3G079100
Brasy3G079700
Brasy3G081100
Brasy3G081300
Brasy3G081400
Brasy3G082600
Brasy3G082900
Brasy3G083200
Brasy3G083300
Brasy3G083400
Brasy3G083500
Brasy3G083600
Brasy3G083700
Brasy3G084000
Brasy3G084700
Brasy3G084800
Brasy3G084900
Brasy3G085000
Brasy3G085200
Brasy3G085400
Brasy3G085900
Brasy3G087100
Brasy3G088700
Brasy3G089300
Brasy3G090000
Brasy3G090200
Brasy3G091400
Brasy3G092900
Brasy3G093600
Brasy3G093800
Brasy3G096200
Brasy3G096300
Brasy3G096400
Brasy3G096500
Brasy3G098200
Brasy3G099000
Brasy3G099300
Brasy3G100700
Brasy3G103100
Brasy3G103900
Brasy3G104000
Brasy3G105500
Brasy3G106500
Brasy3G109500
Brasy3G110200
Brasy3G111000
Brasy3G111200
Brasy3G111400
Brasy3G111600
Brasy3G112000
Brasy3G112100
Brasy3G112800
Brasy3G113000
Brasy3G113300
Brasy3G113400
Brasy3G114000
Brasy3G114200
Brasy3G115600
Brasy3G116700
Brasy3G116800
Brasy3G116900
Brasy3G117700
Brasy3G118300
Brasy3G118700
Brasy3G118800
Brasy3G119000
Brasy3G119200
Brasy3G119500
Brasy3G120800
Brasy3G121600
Brasy3G122600
Brasy3G124500
Brasy3G124600
Brasy3G124900
Brasy3G127000
Brasy3G127300
Brasy3G127400
Brasy3G127800
Brasy3G128000
Brasy3G128100
Brasy3G128200
Brasy3G128400
Brasy3G128500
Brasy3G129000
Brasy3G132000
Brasy3G132500
Brasy3G132600
Brasy3G133100
Brasy3G133700
Brasy3G134500
Brasy3G134800
Brasy3G135000
Brasy3G136500
Brasy3G137400
Brasy3G137600
Brasy3G137900
Brasy3G138600
Brasy3G138700
Brasy3G138800
Brasy3G138900
Brasy3G139500
Brasy3G139800
Brasy3G140100
Brasy3G140900
Brasy3G141000
Brasy3G142200
Brasy3G142500
Brasy3G142600
Brasy3G143300
Brasy3G143400
[truncated: 2,905 more rows]

## Sheet: 31
BrasyJ000300
BrasyJ000500
BrasyJ003800
BrasyJ004600
BrasyJ004800
BrasyJ005900
BrasyJ006000
BrasyJ009100
BrasyJ010200
BrasyJ010400
BrasyJ012000
BrasyJ012300
BrasyJ013100
BrasyJ013200
BrasyJ013700
BrasyJ013900
BrasyJ014000
BrasyJ014700
BrasyJ015100
BrasyJ015300
BrasyJ015400
BrasyJ015600
BrasyJ015800
BrasyJ016500
BrasyJ016700
BrasyJ019300
BrasyJ019600
BrasyJ020100
BrasyJ021800
BrasyJ022600
BrasyJ024100
BrasyJ026400
BrasyJ027000
BrasyJ027200
BrasyJ027900
BrasyJ028100
BrasyJ028300
BrasyJ028400
BrasyJ029200
BrasyJ029400
BrasyJ030200
BrasyJ030600
BrasyJ030700
BrasyJ031600
BrasyJ031700
BrasyJ031800
BrasyJ031900
BrasyJ032000
BrasyJ032200
BrasyJ032300
BrasyJ032500
BrasyJ032600
BrasyJ032700
BrasyJ033400
BrasyJ034700
BrasyJ035400
BrasyJ036100
BrasyJ037300
BrasyJ037400
BrasyJ038600
BrasyJ039700
BrasyJ039800
BrasyJ039900
BrasyJ040200
BrasyJ040300
BrasyJ040400
BrasyJ040700
BrasyJ040800
BrasyJ042000
BrasyJ047200
BrasyJ047500
BrasyJ048300
BrasyJ048600
BrasyJ048700
BrasyJ049100
BrasyJ050200
BrasyJ051400
BrasyJ051700
BrasyJ053000
BrasyJ053100
BrasyJ054800
BrasyJ057700
BrasyJ057900
BrasyJ058000
BrasyJ058900
BrasyJ059100
BrasyJ059700
BrasyJ060200
BrasyJ060700
BrasyJ060900
BrasyJ062600
BrasyJ063600
BrasyJ064500
BrasyJ064900
BrasyJ065000
BrasyJ065300
BrasyJ068000
BrasyJ068200
BrasyJ068500
BrasyJ068600
BrasyJ069800
BrasyJ070500
BrasyJ071100
BrasyJ072000
BrasyJ072200
BrasyJ072600
BrasyJ073100
BrasyJ073600
BrasyJ074000
BrasyJ074200
BrasyJ074300
BrasyJ074600
BrasyJ074800
BrasyJ075500
BrasyJ076600
BrasyJ076800
BrasyJ076900
BrasyJ078600
BrasyJ078700
BrasyJ079100
BrasyJ079400
BrasyJ079500
BrasyJ079600
BrasyJ081600
BrasyJ083900
BrasyJ085300
BrasyJ085700
BrasyJ085900
BrasyJ086700
BrasyJ086900
BrasyJ087000
BrasyJ087400
BrasyJ087700
BrasyJ088100
BrasyJ088300
BrasyJ088600
BrasyJ088900
BrasyJ090400
BrasyJ090800
BrasyJ091300
BrasyJ092000
BrasyJ092200
BrasyJ092400
BrasyJ092600
BrasyJ095300
BrasyJ096600
BrasyJ099500
BrasyJ100700
BrasyJ101300
BrasyJ101500
BrasyJ101700
BrasyJ102700
BrasyJ102800
BrasyJ103000
BrasyJ103100
BrasyJ103300
BrasyJ103600
BrasyJ104300
BrasyJ104600
BrasyJ104700
BrasyJ105100
BrasyJ105600
BrasyJ105900
BrasyJ106900
BrasyJ107000
BrasyJ107600
BrasyJ107700
BrasyJ107800
BrasyJ109700
BrasyJ111500
BrasyJ111600
BrasyJ111700
BrasyJ112100
BrasyJ113100
BrasyJ113200
BrasyJ114100
BrasyJ114200
BrasyJ114400
BrasyJ114500
Brasy1G001900
Brasy1G002200
Brasy1G002500
Brasy1G002800
Brasy1G003500
Brasy1G003600
Brasy1G004300
Brasy1G004400
Brasy1G004500
Brasy1G004600
Brasy1G004800
Brasy1G005200
Brasy1G005400
Brasy1G005500
Brasy1G005800
Brasy1G006100
Brasy1G006200
Brasy1G006400
Brasy1G007100
Brasy1G007400
Brasy1G007600
Brasy1G008000
Brasy1G008100
Brasy1G008200
Brasy1G009800
Brasy1G010100
Brasy1G010300
Brasy1G011200
Brasy1G011300
Brasy1G011800
Brasy1G012700
Brasy1G012800
Brasy1G012900
Brasy1G013700
Brasy1G014000
Brasy1G014100
Brasy1G015000
Brasy1G015300
Brasy1G015700
Brasy1G015800
Brasy1G016600
Brasy1G016700
Brasy1G016900
Brasy1G017000
Brasy1G017400
Brasy1G017500
Brasy1G018000
Brasy1G018100
Brasy1G018200
Brasy1G018300
Brasy1G018400
Brasy1G018500
Brasy1G018600
Brasy1G019200
Brasy1G019300
Brasy1G019400
Brasy1G021000
Brasy1G021100
Brasy1G021200
Brasy1G021500
Brasy1G021600
Brasy1G021800
Brasy1G022000
Brasy1G022200
Brasy1G022300
Brasy1G022600
Brasy1G023000
Brasy1G024500
Brasy1G024800
Brasy1G025300
Brasy1G025900
Brasy1G026100
Brasy1G026200
Brasy1G027200
Brasy1G027800
Brasy1G028600
Brasy1G028700
Brasy1G029200
Brasy1G029500
Brasy1G029700
Brasy1G031000
Brasy1G031200
Brasy1G031800
Brasy1G031900
Brasy1G032000
Brasy1G032500
Brasy1G032900
Brasy1G033100
Brasy1G033200
Brasy1G033300
Brasy1G035300
Brasy1G035500
Brasy1G036200
Brasy1G037500
Brasy1G038100
Brasy1G039100
Brasy1G039900
Brasy1G040100
Brasy1G042000
Brasy1G043000
Brasy1G043600
Brasy1G043700
Brasy1G044600
Brasy1G044700
Brasy1G045600
Brasy1G046600
Brasy1G046700
Brasy1G047500
Brasy1G047900
Brasy1G048100
Brasy1G048500
Brasy1G048700
Brasy1G049300
Brasy1G050100
Brasy1G051000
Brasy1G051100
Brasy1G051200
Brasy1G051600
Brasy1G051800
Brasy1G052200
Brasy1G052900
Brasy1G054400
Brasy1G054700
Brasy1G055000
Brasy1G056700
Brasy1G057500
Brasy1G057800
Brasy1G058100
Brasy1G058900
Brasy1G059100
Brasy1G059500
Brasy1G060100
Brasy1G060800
Brasy1G061000
Brasy1G061400
Brasy1G061600
Brasy1G062300
Brasy1G062500
Brasy1G063200
Brasy1G063600
Brasy1G065300
Brasy1G065600
Brasy1G067300
Brasy1G068700
Brasy1G068800
Brasy1G069200
Brasy1G069400
Brasy1G069500
Brasy1G070000
Brasy1G070100
Brasy1G071100
Brasy1G072000
Brasy1G072100
Brasy1G072200
Brasy1G072400
Brasy1G073800
Brasy1G074700
Brasy1G075200
Brasy1G075900
Brasy1G076000
Brasy1G076100
Brasy1G076200
Brasy1G076800
Brasy1G077600
Brasy1G078500
Brasy1G079100
Brasy1G079600
Brasy1G080200
Brasy1G080300
Brasy1G081100
Brasy1G081700
Brasy1G083300
Brasy1G084300
Brasy1G084700
Brasy1G085200
Brasy1G086100
Brasy1G087000
Brasy1G087400
Brasy1G087500
Brasy1G087600
Brasy1G088300
Brasy1G088700
Brasy1G089000
Brasy1G089400
Brasy1G090200
Brasy1G090300
Brasy1G090800
Brasy1G091100
Brasy1G091200
Brasy1G091500
Brasy1G091700
Brasy1G091800
Brasy1G092200
Brasy1G092400
Brasy1G092500
Brasy1G093000
Brasy1G093100
Brasy1G093200
Brasy1G093300
Brasy1G093800
Brasy1G094300
Brasy1G094400
Brasy1G095100
Brasy1G095900
Brasy1G096700
Brasy1G096800
Brasy1G097400
Brasy1G097900
Brasy1G098500
Brasy1G099500
Brasy1G100000
Brasy1G100100
Brasy1G100500
Brasy1G100600
Brasy1G100800
Brasy1G100900
Brasy1G101000
Brasy1G101300
Brasy1G101400
Brasy1G102900
Brasy1G103100
Brasy1G103300
Brasy1G103400
Brasy1G103800
Brasy1G103900
Brasy1G104000
Brasy1G104800
Brasy1G105000
Brasy1G105200
Brasy1G105800
Brasy1G105900
Brasy1G106100
Brasy1G106600
Brasy1G107100
Brasy1G107300
Brasy1G108100
Brasy1G108500
Brasy1G108800
Brasy1G108900
Brasy1G109400
Brasy1G109500
Brasy1G110700
Brasy1G111300
Brasy1G111700
Brasy1G112000
Brasy1G112500
Brasy1G112800
Brasy1G113500
Brasy1G113900
Brasy1G114600
Brasy1G115300
Brasy1G115600
Brasy1G115700
Brasy1G115900
Brasy1G116000
Brasy1G116700
Brasy1G116800
Brasy1G117200
Brasy1G117400
Brasy1G117600
Brasy1G117800
Brasy1G118000
Brasy1G118900
Brasy1G120100
Brasy1G120300
Brasy1G120400
Brasy1G120800
Brasy1G121800
Brasy1G122800
Brasy1G123400
Brasy1G124700
Brasy1G124800
Brasy1G125300
Brasy1G125800
Brasy1G128900
Brasy1G129000
Brasy1G129100
Brasy1G129900
Brasy1G130100
Brasy1G130200
Brasy1G130400
Brasy1G130600
Brasy1G130700
Brasy1G131100
Brasy1G132500
Brasy1G133400
Brasy1G133500
Brasy1G133600
Brasy1G133700
Brasy1G133800
Brasy1G134200
Brasy1G134300
Brasy1G134800
Brasy1G135000
Brasy1G135300
Brasy1G135600
Brasy1G136000
Brasy1G136100
Brasy1G136300
Brasy1G136800
Brasy1G137900
Brasy1G140200
Brasy1G140400
Brasy1G140900
Brasy1G141200
Brasy1G141300
Brasy1G141600
Brasy1G142200
Brasy1G143200
Brasy1G143300
Brasy1G143400
Brasy1G143500
Brasy1G143600
Brasy1G144300
Brasy1G144800
Brasy1G145100
Brasy1G145400
Brasy1G147700
Brasy1G148200
Brasy1G148500
Brasy1G148700
Brasy1G148900
Brasy1G149900
Brasy1G150100
Brasy1G150500
Brasy1G150700
Brasy1G152500
Brasy1G152800
Brasy1G152900
Brasy1G153700
Brasy1G154500
Brasy1G154600
Brasy1G154800
Brasy1G155000
Brasy1G155100
Brasy1G155500
Brasy1G155600
Brasy1G156400
Brasy1G156500
Brasy1G156900
Brasy1G157300
Brasy1G158300
Brasy1G158500
Brasy1G159000
Brasy1G159100
Brasy1G159400
Brasy1G160200
Brasy1G160800
Brasy1G160900
Brasy1G161100
Brasy1G161200
Brasy1G164500
Brasy1G164600
Brasy1G164700
Brasy1G165200
Brasy1G165800
Brasy1G166700
Brasy1G167300
Brasy1G167400
Brasy1G167600
Brasy1G167700
Brasy1G168500
Brasy1G168900
Brasy1G169000
Brasy1G169700
Brasy1G170200
Brasy1G171100
Brasy1G171700
Brasy1G172600
Brasy1G173000
Brasy1G173200
Brasy1G174000
Brasy1G177000
Brasy1G177700
Brasy1G178000
Brasy1G179000
Brasy1G179400
Brasy1G179500
Brasy1G179600
Brasy1G179900
Brasy1G180200
Brasy1G180300
Brasy1G181200
Brasy1G181300
Brasy1G181700
Brasy1G182600
Brasy1G182700
Brasy1G184100
Brasy1G184200
Brasy1G184700
Brasy1G184800
Brasy1G185100
Brasy1G185800
Brasy1G185900
Brasy1G186200
Brasy1G186500
Brasy1G186700
Brasy1G186900
Brasy1G187400
Brasy1G187800
Brasy1G188600
Brasy1G189500
Brasy1G189600
Brasy1G190200
Brasy1G190300
Brasy1G190400
Brasy1G190600
Brasy1G190800
Brasy1G191300
Brasy1G191800
Brasy1G192800
Brasy1G193500
Brasy1G194000
Brasy1G194200
Brasy1G194300
Brasy1G194500
Brasy1G194800
Brasy1G194900
Brasy1G195000
Brasy1G195100
Brasy1G195200
Brasy1G195300
Brasy1G195700
Brasy1G197100
Brasy1G197200
Brasy1G197600
Brasy1G198000
Brasy1G198200
Brasy1G198300
Brasy1G198500
Brasy1G198800
Brasy1G199300
Brasy1G199900
Brasy1G200000
Brasy1G200600
Brasy1G200700
Brasy1G201600
Brasy1G202200
Brasy1G204300
Brasy1G204800
Brasy1G205100
Brasy1G205200
Brasy1G206600
Brasy1G206900
Brasy1G207000
Brasy1G207100
Brasy1G208200
Brasy1G208600
Brasy1G209100
Brasy1G210000
Brasy1G210100
Brasy1G211300
Brasy1G211400
Brasy1G212100
Brasy1G212400
Brasy1G213500
Brasy1G213800
Brasy1G213900
Brasy1G214200
Brasy1G214300
Brasy1G214900
Brasy1G215000
Brasy1G215100
Brasy1G216700
Brasy1G217100
Brasy1G217300
Brasy1G217400
Brasy1G217800
Brasy1G218100
Brasy1G218300
Brasy1G218500
Brasy1G219000
Brasy1G219100
Brasy1G220500
Brasy1G221200
Brasy1G221400
Brasy1G221600
Brasy1G221900
Brasy1G222400
Brasy1G223800
Brasy1G224400
Brasy1G224600
Brasy1G225000
Brasy1G225700
Brasy1G226100
Brasy1G226200
Brasy1G226500
Brasy1G227000
Brasy1G227100
Brasy1G228600
Brasy1G230800
Brasy1G231900
Brasy1G232400
Brasy1G233600
Brasy1G233800
Brasy1G235600
Brasy1G236500
Brasy1G236900
Brasy1G237100
Brasy1G237200
Brasy1G237400
Brasy1G237500
Brasy1G238200
Brasy1G238300
Brasy1G238500
Brasy1G240100
Brasy1G240200
Brasy1G240300
Brasy1G240700
Brasy1G240800
Brasy1G241300
Brasy1G242300
Brasy1G242400
Brasy1G242700
Brasy1G242900
Brasy1G243100
Brasy1G243200
Brasy1G243500
Brasy1G246400
Brasy1G247900
Brasy1G248700
Brasy1G249100
Brasy1G249700
Brasy1G250900
Brasy1G251300
Brasy1G251600
Brasy1G251900
Brasy1G252000
Brasy1G253100
Brasy1G253400
Brasy1G254300
Brasy1G254400
Brasy1G254500
Brasy1G254800
Brasy1G255400
Brasy1G255700
Brasy1G255800
Brasy1G256200
Brasy1G256500
Brasy1G257000
Brasy1G257100
Brasy1G257300
Brasy1G257900
Brasy1G258800
Brasy1G259700
Brasy1G260300
Brasy1G261200
Brasy1G261500
Brasy1G262400
Brasy1G262600
Brasy1G262700
Brasy1G263100
Brasy1G263700
Brasy1G264000
Brasy1G264400
Brasy1G265700
Brasy1G265800
Brasy1G266100
Brasy1G268600
Brasy1G268900
Brasy1G269000
Brasy1G269300
Brasy1G269400
Brasy1G269900
Brasy1G270000
Brasy1G270100
Brasy1G270200
Brasy1G270600
Brasy1G270700
Brasy1G270800
Brasy1G271300
Brasy1G272400
Brasy1G274100
Brasy1G276600
Brasy1G277000
Brasy1G277100
Brasy1G277400
Brasy1G279200
Brasy1G279300
Brasy1G279500
Brasy1G279700
Brasy1G279800
Brasy1G279900
Brasy1G280000
Brasy1G281100
Brasy1G281500
Brasy1G282300
Brasy1G282600
Brasy1G282800
Brasy1G282900
Brasy1G283700
Brasy1G283800
Brasy1G284100
Brasy1G284500
Brasy1G285200
Brasy1G285800
Brasy1G286000
Brasy1G286600
Brasy1G286900
Brasy1G287200
Brasy1G287500
Brasy1G287600
Brasy1G287700
Brasy1G288600
Brasy1G288700
Brasy1G288800
Brasy1G291600
Brasy1G293100
Brasy1G293300
Brasy1G293600
Brasy1G294000
Brasy1G294400
Brasy1G294500
Brasy1G294800
Brasy1G295300
Brasy1G296500
Brasy1G297500
Brasy1G297900
Brasy1G298100
Brasy1G298200
Brasy1G298300
Brasy1G298400
Brasy1G300200
Brasy1G300500
Brasy1G301000
Brasy1G301600
Brasy1G301700
Brasy1G301900
Brasy1G302100
Brasy1G302200
Brasy1G302300
Brasy1G302700
Brasy1G302900
Brasy1G303100
Brasy1G303600
Brasy1G304000
Brasy1G304600
Brasy1G304800
Brasy1G304900
Brasy1G306300
Brasy1G306700
Brasy1G307400
Brasy1G307500
Brasy1G308200
Brasy1G309500
Brasy1G309600
Brasy1G310500
Brasy1G310800
Brasy1G311000
Brasy1G311900
Brasy1G312700
Brasy1G313800
Brasy1G314300
Brasy1G314400
Brasy1G316200
Brasy1G316600
Brasy1G316900
Brasy1G317000
Brasy1G317200
Brasy1G318500
Brasy1G318600
Brasy1G318900
Brasy1G319400
Brasy1G319600
Brasy1G319700
Brasy1G320600
Brasy1G320900
Brasy1G321000
Brasy1G321100
Brasy1G321200
Brasy1G321300
Brasy1G322500
Brasy1G322600
Brasy1G323000
Brasy1G323400
Brasy1G323500
Brasy1G324000
Brasy1G324700
Brasy1G325400
Brasy1G325600
Brasy1G326000
Brasy1G326200
Brasy1G326500
Brasy1G326600
Brasy1G327100
Brasy1G327200
Brasy1G327400
Brasy1G327500
Brasy1G327900
Brasy1G328000
Brasy1G328100
Brasy1G328800
Brasy1G329100
Brasy1G330000
Brasy1G330200
Brasy1G330600
Brasy1G331200
Brasy1G332200
Brasy1G333800
Brasy1G334100
Brasy1G335300
Brasy1G335900
Brasy1G336200
Brasy1G338700
Brasy1G339400
Brasy1G339500
Brasy1G340000
Brasy1G340100
Brasy1G340300
Brasy1G341800
Brasy1G342300
Brasy1G342600
Brasy1G343100
Brasy1G344600
Brasy1G344700
Brasy1G346400
Brasy1G346500
Brasy1G346700
Brasy1G347100
Brasy1G347300
Brasy1G347400
Brasy1G347900
Brasy1G348100
Brasy1G348300
Brasy1G348400
Brasy1G348800
Brasy1G350600
Brasy1G350800
Brasy1G351000
Brasy1G351200
Brasy1G352000
Brasy1G352500
Brasy1G354200
Brasy1G354500
Brasy1G354600
Brasy1G354700
Brasy1G355000
Brasy1G355300
Brasy1G355800
Brasy1G356400
Brasy1G356600
Brasy1G357100
Brasy1G357600
Brasy1G358700
Brasy1G358800
Brasy1G358900
Brasy1G359700
Brasy1G361100
Brasy1G361900
Brasy1G363200
Brasy1G363600
Brasy1G364000
Brasy1G365200
Brasy1G365800
Brasy1G367000
Brasy1G368200
Brasy1G369200
Brasy1G369300
Brasy1G369400
Brasy1G369600
Brasy1G370000
Brasy1G370200
Brasy1G370700
Brasy1G371500
Brasy1G371900
Brasy1G372100
Brasy1G372400
Brasy1G373600
Brasy1G373800
Brasy1G374600
Brasy1G375100
Brasy1G375800
Brasy1G376500
Brasy1G377200
Brasy1G377800
Brasy1G378200
Brasy1G378900
Brasy1G379000
Brasy1G379200
Brasy1G379600
Brasy1G379700
Brasy1G379800
Brasy1G380400
Brasy1G380600
Brasy1G380700
Brasy1G380800
Brasy1G380900
Brasy1G381500
Brasy1G382400
Brasy1G382800
Brasy1G383200
Brasy1G383300
Brasy1G383500
Brasy1G383700
Brasy1G383800
Brasy1G384000
Brasy1G384600
Brasy1G385100
Brasy1G385200
Brasy1G385300
Brasy1G386000
Brasy1G386400
Brasy1G386500
Brasy1G386700
Brasy1G387000
Brasy1G387200
Brasy1G387800
Brasy1G388900
Brasy1G389200
Brasy1G389400
Brasy1G390000
Brasy1G390400
Brasy1G390600
Brasy1G392100
Brasy1G392200
Brasy1G394400
Brasy1G394700
Brasy1G395200
Brasy1G395500
Brasy1G395800
Brasy1G396000
Brasy1G397600
Brasy1G398600
Brasy1G399400
Brasy1G399900
Brasy1G400000
Brasy1G400500
Brasy1G400700
Brasy1G401200
Brasy1G401300
Brasy1G401400
Brasy1G401700
Brasy1G401900
Brasy1G402100
Brasy1G402300
Brasy1G402400
Brasy1G402700
Brasy1G402800
Brasy1G403200
Brasy1G404500
Brasy1G404600
Brasy1G406500
Brasy1G406700
Brasy1G407900
Brasy1G408000
Brasy1G408200
Brasy1G408500
Brasy1G408700
Brasy1G409600
Brasy1G410200
Brasy1G410300
Brasy1G410600
Brasy1G410800
Brasy1G411100
Brasy1G411200
Brasy1G411800
Brasy1G412300
Brasy1G412800
Brasy1G413700
Brasy1G414100
Brasy1G414600
Brasy1G415800
Brasy1G416000
Brasy1G416400
Brasy1G416600
Brasy1G416800
Brasy1G417100
Brasy1G417200
Brasy1G417300
Brasy1G417500
Brasy1G417900
Brasy1G418300
Brasy1G418900
Brasy1G419200
Brasy1G419600
Brasy1G419900
Brasy1G420400
Brasy1G421000
Brasy1G421300
Brasy1G423200
Brasy1G423300
Brasy1G423600
Brasy1G426600
Brasy1G426700
Brasy1G429200
Brasy1G429700
Brasy1G430300
Brasy1G430400
Brasy1G431500
Brasy1G432200
Brasy1G432400
Brasy1G432600
Brasy1G432900
Brasy1G433100
Brasy1G433500
Brasy1G434400
Brasy1G435600
Brasy1G435700
Brasy1G436300
Brasy1G436600
Brasy1G438100
Brasy1G439300
Brasy1G440000
Brasy1G440200
Brasy1G440400
Brasy1G440500
Brasy1G441000
Brasy1G442300
Brasy1G442400
Brasy1G442600
Brasy1G442800
Brasy1G443500
Brasy1G444100
Brasy1G444400
Brasy1G444800
Brasy1G444900
Brasy1G445000
Brasy1G445200
Brasy1G445500
Brasy1G446000
Brasy1G446800
Brasy1G446900
Brasy1G447200
Brasy1G448500
Brasy1G449500
Brasy1G450400
Brasy1G452600
Brasy1G452900
Brasy1G453300
Brasy1G453400
Brasy1G454000
Brasy1G454200
Brasy1G455000
Brasy1G455200
Brasy1G456000
Brasy1G456100
Brasy1G456200
Brasy1G457400
Brasy1G457700
Brasy1G457800
Brasy1G457900
Brasy1G459000
Brasy1G459800
Brasy1G460100
Brasy1G460300
Brasy1G460400
Brasy1G460500
Brasy1G461800
Brasy1G462900
Brasy1G463500
Brasy1G464100
Brasy1G464300
Brasy1G464500
Brasy1G464900
Brasy1G465600
Brasy1G465900
Brasy1G466400
Brasy1G466600
Brasy1G466800
Brasy1G466900
Brasy1G467000
Brasy1G467400
Brasy1G467700
Brasy1G468600
Brasy1G469000
Brasy1G469200
Brasy1G469700
Brasy1G470400
Brasy1G471100
Brasy1G471400
Brasy1G471700
Brasy1G471800
Brasy1G472000
Brasy1G472200
Brasy1G473000
Brasy1G473900
Brasy1G474100
Brasy1G474800
Brasy1G475000
Brasy1G475200
Brasy1G475600
Brasy1G476100
Brasy1G476600
Brasy1G477300
Brasy1G477500
Brasy1G477600
Brasy1G478100
Brasy1G478200
Brasy1G479400
Brasy1G479700
Brasy1G480500
Brasy1G480600
Brasy1G481100
Brasy1G481400
Brasy1G482000
Brasy1G482100
Brasy1G482400
Brasy1G482600
Brasy1G482700
Brasy1G483800
Brasy1G484400
Brasy1G484600
Brasy1G485200
Brasy1G485300
Brasy1G485600
Brasy1G485900
Brasy1G488800
Brasy1G489000
Brasy1G489700
Brasy1G490300
Brasy1G490400
Brasy1G491100
Brasy1G491500
Brasy1G491700
Brasy1G493300
Brasy1G494000
Brasy1G494100
Brasy1G494200
Brasy1G494600
Brasy1G495100
Brasy1G495500
Brasy1G495800
Brasy1G496100
Brasy1G496900
Brasy1G497000
Brasy1G497500
Brasy1G497600
Brasy1G497900
Brasy1G498100
Brasy1G498300
Brasy1G498400
Brasy1G498500
Brasy1G498600
Brasy1G499200
Brasy1G499500
Brasy1G499700
Brasy1G499800
Brasy1G499900
Brasy1G501300
Brasy1G501500
Brasy1G502000
Brasy1G502300
Brasy1G502500
Brasy1G502700
Brasy1G505300
Brasy1G505400
Brasy1G505800
Brasy1G506100
Brasy1G506900
Brasy1G507200
Brasy1G507700
Brasy1G507800
Brasy1G508900
Brasy1G509700
Brasy1G510400
Brasy1G511000
Brasy1G511500
Brasy1G512100
Brasy1G512800
Brasy1G513000
Brasy1G514200
Brasy1G514600
Brasy1G514700
Brasy1G515300
Brasy1G516200
Brasy1G516400
Brasy1G518100
Brasy1G519500
Brasy1G519800
Brasy1G519900
Brasy1G520100
Brasy1G520300
Brasy1G521000
Brasy1G521300
Brasy1G521900
Brasy1G522100
Brasy1G522700
Brasy1G523600
Brasy1G523900
Brasy1G525000
Brasy1G525200
Brasy1G526400
Brasy1G526800
Brasy1G527400
Brasy1G527600
Brasy1G528000
Brasy1G528400
Brasy1G528500
Brasy1G528700
Brasy1G528800
Brasy1G529000
Brasy1G530000
Brasy1G530100
Brasy1G532200
Brasy1G532900
Brasy1G534300
Brasy1G534900
Brasy1G535400
Brasy1G535600
Brasy1G535700
Brasy1G536100
Brasy1G536900
Brasy1G537000
Brasy1G537100
Brasy1G537500
Brasy1G537600
Brasy1G538000
Brasy1G538100
Brasy1G538200
Brasy1G538300
Brasy1G538800
Brasy1G539300
Brasy1G539600
Brasy1G540600
Brasy1G541300
Brasy1G541400
Brasy1G541800
Brasy1G542400
Brasy1G542900
Brasy1G543900
Brasy1G544100
Brasy1G544200
Brasy1G545800
Brasy1G547500
Brasy1G547700
Brasy1G548400
Brasy1G548700
Brasy1G548900
Brasy1G549100
Brasy1G549700
Brasy1G549800
Brasy1G550200
Brasy1G550300
Brasy1G550600
Brasy1G550700
Brasy1G550900
Brasy1G551700
Brasy1G552000
Brasy1G553000
Brasy1G553400
Brasy1G553600
Brasy1G554000
Brasy1G554100
Brasy1G554400
Brasy1G555400
Brasy1G555500
Brasy1G555700
Brasy1G557300
Brasy1G557500
Brasy1G559500
Brasy1G561000
Brasy1G561400
Brasy1G561500
Brasy1G562000
Brasy1G562300
Brasy1G562400
Brasy1G562500
Brasy1G562900
Brasy1G563000
Brasy1G563600
Brasy1G563700
Brasy1G564100
Brasy1G564400
Brasy1G564700
Brasy1G564900
Brasy1G565100
Brasy1G568100
Brasy1G568800
Brasy1G569100
Brasy1G569200
Brasy1G569600
Brasy1G570000
Brasy1G570200
Brasy1G570500
Brasy1G570900
Brasy1G571200
Brasy1G573000
Brasy1G573100
Brasy1G573600
Brasy1G574200
Brasy1G575500
Brasy1G575700
Brasy1G575600
Brasy1G575900
Brasy1G576400
Brasy1G577000
Brasy1G577400
Brasy1G578300
Brasy1G578800
Brasy1G579100
Brasy1G579400
Brasy1G580300
Brasy1G580400
Brasy1G580800
Brasy1G581400
Brasy5G000600
Brasy5G001100
Brasy5G002500
Brasy5G002800
Brasy5G002900
Brasy5G003100
Brasy5G005200
Brasy5G006500
Brasy5G006700
Brasy5G006900
Brasy5G007400
Brasy5G007600
Brasy5G007800
Brasy5G007900
Brasy5G008100
Brasy5G008200
Brasy5G008700
Brasy5G009600
Brasy5G009700
Brasy5G009800
Brasy5G011200
Brasy5G011500
Brasy5G011900
Brasy5G012500
Brasy5G012800
Brasy5G012900
Brasy5G013600
Brasy5G014000
Brasy5G014600
Brasy5G015000
Brasy5G015200
Brasy5G015900
Brasy5G016400
Brasy5G016700
Brasy5G016900
Brasy5G017300
Brasy5G019400
Brasy5G019600
Brasy5G020000
Brasy5G020300
Brasy5G020400
Brasy5G020900
Brasy5G021400
Brasy5G022100
Brasy5G022200
Brasy5G022300
Brasy5G022400
Brasy5G023100
Brasy5G023300
Brasy5G024000
Brasy5G024300
Brasy5G025100
Brasy5G026200
Brasy5G026600
Brasy5G026800
Brasy5G026900
Brasy5G027000
Brasy5G027600
Brasy5G029100
Brasy5G029800
Brasy5G030300
Brasy5G030400
Brasy5G030700
Brasy5G030800
Brasy5G030900
Brasy5G031800
Brasy5G032500
Brasy5G033200
Brasy5G033500
Brasy5G033600
Brasy5G034400
Brasy5G035300
Brasy5G035400
Brasy5G035900
Brasy5G036000
Brasy5G037500
Brasy5G037900
Brasy5G038000
Brasy5G038300
Brasy5G038500
Brasy5G038600
Brasy5G039300
Brasy5G040700
Brasy5G040800
Brasy5G041000
Brasy5G041200
Brasy5G041600
Brasy5G042000
Brasy5G042100
Brasy5G042600
Brasy5G043000
Brasy5G043600
Brasy5G044600
Brasy5G044900
Brasy5G045100
Brasy5G045300
Brasy5G047600
Brasy5G048100
Brasy5G048200
Brasy5G048400
Brasy5G048700
Brasy5G048800
Brasy5G049400
Brasy5G050100
Brasy5G051000
Brasy5G051100
Brasy5G051300
Brasy5G051500
Brasy5G052000
Brasy5G053000
Brasy5G053100
Brasy5G053200
Brasy5G053600
Brasy5G053700
Brasy5G056000
Brasy5G056300
Brasy5G056400
Brasy5G057800
Brasy5G058000
Brasy5G058200
Brasy5G059000
Brasy5G059100
Brasy5G059600
Brasy5G059900
Brasy5G060300
Brasy5G060600
Brasy5G061200
Brasy5G061400
Brasy5G061700
Brasy5G061900
Brasy5G062200
Brasy5G062700
Brasy5G063200
Brasy5G064300
Brasy5G065600
Brasy5G066100
Brasy5G066600
Brasy5G066800
Brasy5G067400
Brasy5G068100
Brasy5G068600
Brasy5G068900
Brasy5G069000
Brasy5G070000
Brasy5G070300
Brasy5G070900
Brasy5G071400
Brasy5G071700
Brasy5G071900
Brasy5G072300
Brasy5G072400
Brasy5G073700
Brasy5G074800
Brasy5G075900
Brasy5G077400
Brasy5G077800
Brasy5G077900
Brasy5G078100
Brasy5G078200
Brasy5G078500
Brasy5G079500
Brasy5G079800
Brasy5G080100
Brasy5G080400
Brasy5G080600
Brasy5G080700
Brasy5G080800
Brasy5G080900
Brasy5G081200
Brasy5G081900
Brasy5G084000
Brasy5G084200
Brasy5G084400
Brasy5G085100
Brasy5G086200
Brasy5G086300
Brasy5G086600
Brasy5G086900
Brasy5G087000
Brasy5G087200
Brasy5G088500
Brasy5G088700
Brasy5G089000
Brasy5G089100
Brasy5G089200
Brasy5G089500
Brasy5G089900
Brasy5G090200
Brasy5G090400
Brasy5G091000
Brasy5G091300
Brasy5G091500
Brasy5G092000
Brasy5G092100
Brasy5G092200
Brasy5G092400
Brasy5G092600
Brasy5G092800
Brasy5G092900
Brasy5G093400
Brasy5G093500
Brasy5G093800
Brasy5G093900
Brasy5G094000
Brasy5G094100
Brasy5G094200
Brasy5G094500
Brasy5G094800
Brasy5G094900
Brasy5G095100
Brasy5G095600
Brasy5G095900
Brasy5G096200
Brasy5G096300
Brasy5G096900
Brasy5G097200
Brasy5G098500
Brasy5G098600
Brasy5G098700
Brasy5G099300
Brasy5G099700
Brasy5G100200
Brasy5G100500
Brasy5G100700
Brasy5G100900
Brasy5G101100
Brasy5G101300
Brasy5G102400
Brasy5G102500
Brasy5G102700
Brasy5G103700
Brasy5G104000
Brasy5G104300
Brasy5G104600
Brasy5G104700
Brasy5G106200
Brasy5G106900
Brasy5G107400
Brasy5G108000
Brasy5G109600
Brasy5G110000
Brasy5G110100
Brasy5G110300
Brasy5G111300
Brasy5G112700
Brasy5G114200
Brasy5G114800
Brasy5G115500
Brasy5G116300
Brasy5G116500
Brasy5G116600
Brasy5G117300
Brasy5G117400
Brasy5G118200
Brasy5G118700
Brasy5G119500
Brasy5G120600
Brasy5G121300
Brasy5G123300
Brasy5G123400
Brasy5G124500
Brasy5G124800
Brasy5G127100
Brasy5G130200
Brasy5G130300
Brasy5G131200
Brasy5G131800
Brasy5G132000
Brasy5G133200
Brasy5G133600
Brasy5G135400
Brasy5G139000
Brasy5G139200
Brasy5G139700
Brasy5G140200
Brasy5G141500
Brasy5G142500
Brasy5G143000
Brasy5G144100
Brasy5G146100
Brasy5G146600
Brasy5G146700
Brasy5G146800
Brasy5G147100
Brasy5G147700
Brasy5G148500
Brasy5G149800
Brasy5G150000
Brasy5G150600
Brasy5G152400
Brasy5G152500
Brasy5G153300
Brasy5G153400
Brasy5G154100
Brasy5G154500
Brasy5G154700
Brasy5G154900
Brasy5G155500
Brasy5G156100
Brasy5G156500
Brasy5G156800
Brasy5G158200
Brasy5G158300
Brasy5G159000
Brasy5G159500
Brasy5G159800
Brasy5G159900
Brasy5G160100
Brasy5G160200
Brasy5G160800
Brasy5G161000
Brasy5G161200
Brasy5G161400
Brasy5G161600
Brasy5G162100
Brasy5G162800
Brasy5G163200
Brasy5G164500
Brasy5G165400
Brasy5G167100
Brasy5G168300
Brasy5G168700
Brasy5G170100
Brasy5G170200
Brasy5G170700
Brasy5G172100
Brasy5G172400
Brasy5G172800
Brasy5G173500
Brasy5G174000
Brasy5G176100
Brasy5G176200
Brasy5G176300
Brasy5G176400
Brasy5G176500
Brasy5G176900
Brasy5G177200
Brasy5G177300
Brasy5G177500
Brasy5G179000
Brasy5G180300
Brasy5G181800
Brasy5G182500
Brasy5G185300
Brasy5G185600
Brasy5G189000
Brasy5G189100
Brasy5G190100
Brasy5G191500
Brasy5G191700
Brasy5G193300
Brasy5G194700
Brasy5G194800
Brasy5G195400
Brasy5G197800
Brasy5G198500
Brasy5G198600
Brasy5G199000
Brasy5G199200
Brasy5G199300
Brasy5G199500
Brasy5G199700
Brasy5G200100
Brasy5G200200
Brasy5G200400
Brasy5G200800
Brasy5G201100
Brasy5G201600
Brasy5G202200
Brasy5G202400
Brasy5G202500
Brasy5G202600
Brasy5G203600
Brasy5G203700
Brasy5G203900
Brasy5G204000
Brasy5G204400
Brasy5G205200
Brasy5G205400
Brasy5G205600
Brasy5G205700
Brasy5G206300
Brasy5G206600
Brasy5G206700
Brasy5G207000
Brasy5G207700
Brasy5G207800
Brasy5G210300
Brasy5G210900
Brasy5G211500
Brasy5G212500
Brasy5G212600
Brasy5G213100
Brasy5G214400
Brasy5G214700
Brasy5G215200
Brasy5G215400
Brasy5G217100
Brasy2G000300
Brasy2G000900
Brasy2G003700
Brasy2G004100
Brasy2G004900
Brasy2G005000
Brasy2G005100
Brasy2G005300
Brasy2G005800
Brasy2G006800
Brasy2G007100
Brasy2G007400
Brasy2G008000
Brasy2G008100
Brasy2G008200
Brasy2G009200
Brasy2G009300
Brasy2G009400
Brasy2G009500
Brasy2G010400
Brasy2G010700
Brasy2G011200
Brasy2G012300
Brasy2G013100
Brasy2G013300
Brasy2G013600
Brasy2G014600
Brasy2G014800
Brasy2G014900
Brasy2G015500
Brasy2G015800
Brasy2G015900
Brasy2G016000
Brasy2G016900
Brasy2G017000
Brasy2G017600
Brasy2G018400
Brasy2G018700
Brasy2G018900
Brasy2G019100
Brasy2G019300
Brasy2G020700
Brasy2G021500
Brasy2G021900
Brasy2G022300
Brasy2G022600
Brasy2G022900
Brasy2G023400
Brasy2G023500
Brasy2G023600
Brasy2G024500
Brasy2G024700
Brasy2G025400
Brasy2G025800
Brasy2G026000
Brasy2G026700
Brasy2G026800
Brasy2G026900
Brasy2G027000
Brasy2G027100
Brasy2G028700
Brasy2G029100
Brasy2G029700
Brasy2G031000
Brasy2G031500
Brasy2G032100
Brasy2G032400
Brasy2G032800
Brasy2G033100
Brasy2G033900
Brasy2G034400
Brasy2G034700
Brasy2G034900
Brasy2G035700
Brasy2G036000
Brasy2G036900
Brasy2G037000
Brasy2G037100
Brasy2G038100
Brasy2G038200
Brasy2G038400
Brasy2G038600
Brasy2G039100
Brasy2G039300
Brasy2G039400
Brasy2G039500
Brasy2G040100
Brasy2G040600
Brasy2G041800
Brasy2G042000
Brasy2G042700
Brasy2G042800
Brasy2G042900
Brasy2G044900
Brasy2G045400
Brasy2G045700
Brasy2G047100
Brasy2G047600
Brasy2G047700
Brasy2G048000
Brasy2G048200
Brasy2G048500
Brasy2G048900
Brasy2G049200
Brasy2G050500
Brasy2G050700
Brasy2G050800
Brasy2G050900
Brasy2G051400
Brasy2G051800
Brasy2G052800
Brasy2G052900
Brasy2G053200
Brasy2G054500
Brasy2G055600
Brasy2G056000
Brasy2G056100
Brasy2G056300
Brasy2G056500
Brasy2G056600
Brasy2G057200
Brasy2G057300
Brasy2G059700
Brasy2G059800
Brasy2G060000
Brasy2G060700
Brasy2G061200
Brasy2G061400
Brasy2G064000
Brasy2G065300
Brasy2G065500
Brasy2G065800
Brasy2G065900
Brasy2G067200
Brasy2G069800
Brasy2G070000
Brasy2G070800
Brasy2G071300
Brasy2G071500
Brasy2G071800
Brasy2G072100
Brasy2G072500
Brasy2G073100
Brasy2G073300
Brasy2G074000
Brasy2G074700
Brasy2G074800
Brasy2G075000
Brasy2G075100
Brasy2G075600
Brasy2G076000
Brasy2G076500
Brasy2G076700
Brasy2G076900
Brasy2G077000
Brasy2G077300
Brasy2G077600
Brasy2G077700
Brasy2G077800
Brasy2G078700
Brasy2G078800
Brasy2G079000
Brasy2G079200
Brasy2G080300
Brasy2G080500
Brasy2G080800
Brasy2G081400
Brasy2G081900
Brasy2G082100
Brasy2G082400
Brasy2G082600
Brasy2G082700
Brasy2G082900
Brasy2G083100
Brasy2G083900
Brasy2G084500
Brasy2G085700
Brasy2G085900
Brasy2G086000
Brasy2G086300
Brasy2G086800
Brasy2G087500
Brasy2G088400
Brasy2G089000
Brasy2G089600
Brasy2G089700
Brasy2G090200
Brasy2G090400
Brasy2G090700
Brasy2G092000
Brasy2G093200
Brasy2G093500
Brasy2G093700
Brasy2G094100
Brasy2G094500
Brasy2G095700
Brasy2G096400
Brasy2G098100
Brasy2G098300
Brasy2G099200
Brasy2G099400
Brasy2G100200
Brasy2G100300
Brasy2G100600
Brasy2G101700
Brasy2G102700
Brasy2G103400
Brasy2G104000
Brasy2G104800
Brasy2G105100
Brasy2G105500
Brasy2G106700
Brasy2G107200
Brasy2G107300
Brasy2G107500
Brasy2G107900
Brasy2G108100
Brasy2G108200
Brasy2G108400
Brasy2G108700
Brasy2G110400
Brasy2G111200
Brasy2G111500
Brasy2G112000
Brasy2G112200
Brasy2G112300
Brasy2G113100
Brasy2G113200
[truncated: 5,405 more rows]

## Sheet: 27
BrasyJ000300
BrasyJ000500
BrasyJ002000
BrasyJ004600
BrasyJ004800
BrasyJ005900
BrasyJ006000
BrasyJ007700
BrasyJ009100
BrasyJ010200
BrasyJ011900
BrasyJ012000
BrasyJ012300
BrasyJ013100
BrasyJ013200
BrasyJ013600
BrasyJ013700
BrasyJ013900
BrasyJ014000
BrasyJ014300
BrasyJ015600
BrasyJ019300
BrasyJ019600
BrasyJ020100
BrasyJ021800
BrasyJ024100
BrasyJ024600
BrasyJ024700
BrasyJ026400
BrasyJ027000
BrasyJ027900
BrasyJ028100
BrasyJ028300
BrasyJ028400
BrasyJ028500
BrasyJ029400
BrasyJ030600
BrasyJ030700
BrasyJ031800
BrasyJ031900
BrasyJ032000
BrasyJ032200
BrasyJ032600
BrasyJ033000
BrasyJ035400
BrasyJ036100
BrasyJ038600
BrasyJ039700
BrasyJ039800
BrasyJ039900
BrasyJ040000
BrasyJ040200
BrasyJ040300
BrasyJ040400
BrasyJ040700
BrasyJ040800
BrasyJ042000
BrasyJ045900
BrasyJ047200
BrasyJ047500
BrasyJ048300
BrasyJ049100
BrasyJ051000
BrasyJ051700
BrasyJ053000
BrasyJ053100
BrasyJ053600
BrasyJ054800
BrasyJ057700
BrasyJ057900
BrasyJ058000
BrasyJ058900
BrasyJ059700
BrasyJ059800
BrasyJ060200
BrasyJ060500
BrasyJ060700
BrasyJ062600
BrasyJ064500
BrasyJ064900
BrasyJ065300
BrasyJ066500
BrasyJ068000
BrasyJ068200
BrasyJ068500
BrasyJ068600
BrasyJ069800
BrasyJ071100
BrasyJ072200
BrasyJ072600
BrasyJ073100
BrasyJ073600
BrasyJ074000
BrasyJ074200
BrasyJ074300
BrasyJ074600
BrasyJ074800
BrasyJ076600
BrasyJ076800
BrasyJ077000
BrasyJ078700
BrasyJ079400
BrasyJ079500
BrasyJ079600
BrasyJ080100
BrasyJ081600
BrasyJ083700
BrasyJ085300
BrasyJ085700
BrasyJ085900
BrasyJ086700
BrasyJ087400
BrasyJ087700
BrasyJ088100
BrasyJ088300
BrasyJ088600
BrasyJ088900
BrasyJ090800
BrasyJ091300
BrasyJ092000
BrasyJ092400
BrasyJ092600
BrasyJ095300
BrasyJ096600
BrasyJ099500
BrasyJ100700
BrasyJ101300
BrasyJ101700
BrasyJ102700
BrasyJ102800
BrasyJ103000
BrasyJ103100
BrasyJ103600
BrasyJ104300
BrasyJ104600
BrasyJ105600
BrasyJ106200
BrasyJ106900
BrasyJ107000
BrasyJ107600
BrasyJ107700
BrasyJ107800
BrasyJ109700
BrasyJ110000
BrasyJ111500
BrasyJ111700
BrasyJ112100
BrasyJ112900
BrasyJ113200
BrasyJ113400
BrasyJ114100
BrasyJ114200
BrasyJ114400
BrasyJ114500
Brasy1G001900
Brasy1G002500
Brasy1G003500
Brasy1G003600
Brasy1G004300
Brasy1G004400
Brasy1G004800
Brasy1G005400
Brasy1G005500
Brasy1G005800
Brasy1G006100
Brasy1G007100
Brasy1G007400
Brasy1G009800
Brasy1G011200
Brasy1G011800
Brasy1G012800
Brasy1G012900
Brasy1G013600
Brasy1G014100
Brasy1G015000
Brasy1G015300
Brasy1G015700
Brasy1G015800
Brasy1G016600
Brasy1G016700
Brasy1G018100
Brasy1G018200
Brasy1G018300
Brasy1G018400
Brasy1G018500
Brasy1G019200
Brasy1G019300
Brasy1G021100
Brasy1G021200
Brasy1G021500
Brasy1G021600
Brasy1G021800
Brasy1G022000
Brasy1G022200
Brasy1G022300
Brasy1G022600
Brasy1G024400
Brasy1G024500
Brasy1G025300
Brasy1G025900
Brasy1G028600
Brasy1G029200
Brasy1G029700
Brasy1G030400
Brasy1G031200
Brasy1G031800
Brasy1G032300
Brasy1G032900
Brasy1G033200
Brasy1G033300
Brasy1G034600
Brasy1G035300
Brasy1G035500
Brasy1G037500
Brasy1G037700
Brasy1G038000
Brasy1G038100
Brasy1G038200
Brasy1G039100
Brasy1G039600
Brasy1G039900
Brasy1G040100
Brasy1G041900
Brasy1G043700
Brasy1G044600
Brasy1G044700
Brasy1G045600
Brasy1G046600
Brasy1G046700
Brasy1G047900
Brasy1G048100
Brasy1G048300
Brasy1G048500
Brasy1G048700
Brasy1G049300
Brasy1G049400
Brasy1G051000
Brasy1G051100
Brasy1G051200
Brasy1G051600
Brasy1G052900
Brasy1G054400
Brasy1G054700
Brasy1G056100
Brasy1G057800
Brasy1G058100
Brasy1G058900
Brasy1G060800
Brasy1G061000
Brasy1G062500
Brasy1G063200
Brasy1G063600
Brasy1G064200
Brasy1G066600
Brasy1G067300
Brasy1G068800
Brasy1G069500
Brasy1G070100
Brasy1G071100
Brasy1G072000
Brasy1G072400
Brasy1G074700
Brasy1G075000
Brasy1G076000
Brasy1G077300
Brasy1G078000
Brasy1G078500
Brasy1G079600
Brasy1G079700
Brasy1G080200
Brasy1G080300
Brasy1G083300
Brasy1G083500
Brasy1G084300
Brasy1G085200
Brasy1G085300
Brasy1G085800
Brasy1G087000
Brasy1G087600
Brasy1G089000
Brasy1G089400
Brasy1G090000
Brasy1G090200
Brasy1G090300
Brasy1G091700
Brasy1G091800
Brasy1G092500
Brasy1G093000
Brasy1G093100
Brasy1G093300
Brasy1G094300
Brasy1G094400
Brasy1G095900
Brasy1G096100
Brasy1G097400
Brasy1G098500
Brasy1G099600
Brasy1G100000
Brasy1G100100
Brasy1G101000
Brasy1G101100
Brasy1G103100
Brasy1G103200
Brasy1G105000
Brasy1G105200
Brasy1G105800
Brasy1G106100
Brasy1G106600
Brasy1G108400
Brasy1G110700
Brasy1G111300
Brasy1G111800
Brasy1G111900
Brasy1G112800
Brasy1G113500
Brasy1G113900
Brasy1G114600
Brasy1G114800
Brasy1G115300
Brasy1G115700
Brasy1G117400
Brasy1G117600
Brasy1G118000
Brasy1G120300
Brasy1G120400
Brasy1G120800
Brasy1G122400
Brasy1G123400
Brasy1G124800
Brasy1G125800
Brasy1G129000
Brasy1G129100
Brasy1G130600
Brasy1G130700
Brasy1G133400
Brasy1G133600
Brasy1G133700
Brasy1G133800
Brasy1G134200
Brasy1G134300
Brasy1G134800
Brasy1G135000
Brasy1G135300
Brasy1G135500
Brasy1G136100
Brasy1G136300
Brasy1G136400
Brasy1G137900
Brasy1G139200
Brasy1G140900
Brasy1G141000
Brasy1G143200
Brasy1G143300
Brasy1G143400
Brasy1G143500
Brasy1G144300
Brasy1G144600
Brasy1G145400
Brasy1G148500
Brasy1G148900
Brasy1G149100
Brasy1G149800
Brasy1G149900
Brasy1G150100
Brasy1G150600
Brasy1G150700
Brasy1G152400
Brasy1G152800
Brasy1G153700
Brasy1G155500
Brasy1G156400
Brasy1G157300
Brasy1G158300
Brasy1G159100
Brasy1G159400
Brasy1G160800
Brasy1G160900
Brasy1G161100
Brasy1G161200
Brasy1G166700
Brasy1G167600
Brasy1G168500
Brasy1G168600
Brasy1G169000
Brasy1G172600
Brasy1G173000
Brasy1G173200
Brasy1G174000
Brasy1G177700
Brasy1G178000
Brasy1G179000
Brasy1G179600
Brasy1G179900
Brasy1G181200
Brasy1G181700
Brasy1G182600
Brasy1G184200
Brasy1G185100
Brasy1G185600
Brasy1G185800
Brasy1G185900
Brasy1G186200
Brasy1G189000
Brasy1G189500
Brasy1G190200
Brasy1G190300
Brasy1G190400
Brasy1G193600
Brasy1G194000
Brasy1G194200
Brasy1G194300
Brasy1G194500
Brasy1G195200
Brasy1G195600
Brasy1G197100
Brasy1G198200
Brasy1G205000
Brasy1G206200
Brasy1G206900
Brasy1G207000
Brasy1G208200
Brasy1G209100
Brasy1G210000
Brasy1G211300
Brasy1G211900
Brasy1G212600
Brasy1G213900
Brasy1G214900
Brasy1G215100
Brasy1G216700
Brasy1G217300
Brasy1G218100
Brasy1G218300
Brasy1G218900
Brasy1G219100
Brasy1G219600
Brasy1G220500
Brasy1G220900
Brasy1G221400
Brasy1G222400
Brasy1G223800
Brasy1G225600
Brasy1G227000
Brasy1G228100
Brasy1G230800
Brasy1G232400
Brasy1G233600
Brasy1G233800
Brasy1G236800
Brasy1G236900
Brasy1G237200
Brasy1G237500
Brasy1G238100
Brasy1G238200
Brasy1G238300
Brasy1G240000
Brasy1G240200
Brasy1G240400
Brasy1G240700
Brasy1G241200
Brasy1G241300
Brasy1G242300
Brasy1G242400
Brasy1G242700
Brasy1G242900
Brasy1G243100
Brasy1G243200
Brasy1G243500
Brasy1G246000
Brasy1G246400
Brasy1G247500
Brasy1G247900
Brasy1G248700
Brasy1G249100
Brasy1G250900
Brasy1G251300
Brasy1G251600
Brasy1G251900
Brasy1G252900
Brasy1G253400
Brasy1G254300
Brasy1G254400
Brasy1G254500
Brasy1G254800
Brasy1G254900
Brasy1G256900
Brasy1G257300
Brasy1G257900
Brasy1G258000
Brasy1G261500
Brasy1G262100
Brasy1G262700
Brasy1G264400
Brasy1G268000
Brasy1G269600
Brasy1G270200
Brasy1G270700
Brasy1G274100
Brasy1G274700
Brasy1G276600
Brasy1G277400
Brasy1G277500
Brasy1G279400
Brasy1G279800
Brasy1G279900
Brasy1G280400
Brasy1G281800
Brasy1G282300
Brasy1G282600
Brasy1G283300
Brasy1G283700
Brasy1G283800
Brasy1G284100
Brasy1G284500
Brasy1G285200
Brasy1G285800
Brasy1G286000
Brasy1G286900
Brasy1G287200
Brasy1G287600
Brasy1G288600
Brasy1G288700
Brasy1G294400
Brasy1G294500
Brasy1G294800
Brasy1G295300
Brasy1G295700
Brasy1G296500
Brasy1G296600
Brasy1G297900
Brasy1G298100
Brasy1G298300
Brasy1G299200
Brasy1G300200
Brasy1G301600
Brasy1G301700
Brasy1G301900
Brasy1G302100
Brasy1G302200
Brasy1G302300
Brasy1G302900
Brasy1G303100
Brasy1G303600
Brasy1G304000
Brasy1G304800
Brasy1G304900
Brasy1G305200
Brasy1G307500
Brasy1G308200
Brasy1G309600
Brasy1G310500
Brasy1G310800
Brasy1G311000
Brasy1G311400
Brasy1G311900
Brasy1G313300
Brasy1G313800
Brasy1G315700
Brasy1G315900
Brasy1G316600
Brasy1G316900
Brasy1G317000
Brasy1G317800
Brasy1G318500
Brasy1G318600
Brasy1G319700
Brasy1G321000
Brasy1G321100
Brasy1G321200
Brasy1G321300
Brasy1G322500
Brasy1G322600
Brasy1G323000
Brasy1G323400
Brasy1G324600
Brasy1G325400
Brasy1G325600
Brasy1G326200
Brasy1G326500
Brasy1G327000
Brasy1G327100
Brasy1G327400
Brasy1G327500
Brasy1G329100
Brasy1G330000
Brasy1G330100
Brasy1G330200
Brasy1G330600
Brasy1G331200
Brasy1G332200
Brasy1G333800
Brasy1G334100
Brasy1G335300
Brasy1G336200
Brasy1G336600
Brasy1G338000
Brasy1G339500
Brasy1G340000
Brasy1G340100
Brasy1G340200
Brasy1G340300
Brasy1G341800
Brasy1G342400
Brasy1G342600
Brasy1G342900
Brasy1G343100
Brasy1G344600
Brasy1G346400
Brasy1G346500
Brasy1G347300
Brasy1G347400
Brasy1G348300
Brasy1G348800
Brasy1G350600
Brasy1G351200
Brasy1G352500
Brasy1G353700
Brasy1G354200
Brasy1G354500
Brasy1G356600
Brasy1G356900
Brasy1G357600
Brasy1G358200
Brasy1G358500
Brasy1G358700
Brasy1G358800
Brasy1G358900
Brasy1G361000
Brasy1G361100
Brasy1G361900
Brasy1G363400
Brasy1G363900
Brasy1G365200
Brasy1G365800
Brasy1G369200
Brasy1G369300
Brasy1G369400
Brasy1G369600
Brasy1G370200
Brasy1G371900
Brasy1G373000
Brasy1G373600
Brasy1G373800
Brasy1G375100
Brasy1G375600
Brasy1G376600
Brasy1G377200
Brasy1G377800
Brasy1G379000
Brasy1G379200
Brasy1G379600
Brasy1G380600
Brasy1G380700
Brasy1G380800
Brasy1G381400
Brasy1G381500
Brasy1G382100
Brasy1G382400
Brasy1G382800
Brasy1G383200
Brasy1G383700
Brasy1G383800
Brasy1G384000
Brasy1G385000
Brasy1G386000
Brasy1G386700
Brasy1G388900
Brasy1G389900
Brasy1G390000
Brasy1G390600
Brasy1G392100
Brasy1G392200
Brasy1G393900
Brasy1G394700
Brasy1G395800
Brasy1G397700
Brasy1G398600
Brasy1G398700
Brasy1G399400
Brasy1G399900
Brasy1G400000
Brasy1G400500
Brasy1G400800
Brasy1G401700
Brasy1G402100
Brasy1G402300
Brasy1G402700
Brasy1G407900
Brasy1G408000
Brasy1G409000
Brasy1G410600
Brasy1G410800
Brasy1G412300
Brasy1G414100
Brasy1G414600
Brasy1G415800
Brasy1G416600
Brasy1G417100
Brasy1G417200
Brasy1G417300
Brasy1G417900
Brasy1G418300
Brasy1G419900
Brasy1G421000
Brasy1G423200
Brasy1G423300
Brasy1G425100
Brasy1G425400
Brasy1G426600
Brasy1G426700
Brasy1G426800
Brasy1G429200
Brasy1G429700
Brasy1G432200
Brasy1G432900
Brasy1G433500
Brasy1G434400
Brasy1G435700
Brasy1G436300
Brasy1G436600
Brasy1G439700
Brasy1G439900
Brasy1G440200
Brasy1G440400
Brasy1G441300
Brasy1G441600
Brasy1G442300
Brasy1G442400
Brasy1G442600
Brasy1G442800
Brasy1G443500
Brasy1G444800
Brasy1G444900
Brasy1G445000
Brasy1G445500
Brasy1G447200
Brasy1G448500
Brasy1G449500
Brasy1G450400
Brasy1G452600
Brasy1G453000
Brasy1G453300
Brasy1G453400
Brasy1G454400
Brasy1G454600
Brasy1G455000
Brasy1G455200
Brasy1G456000
Brasy1G456200
Brasy1G457800
Brasy1G460100
Brasy1G460300
Brasy1G460400
Brasy1G460500
Brasy1G461800
Brasy1G462900
Brasy1G464100
Brasy1G464800
Brasy1G465600
Brasy1G466300
Brasy1G466400
Brasy1G466800
Brasy1G467400
Brasy1G467600
Brasy1G467700
Brasy1G468600
Brasy1G468700
Brasy1G469000
Brasy1G471100
Brasy1G471400
Brasy1G471700
Brasy1G472000
Brasy1G472300
Brasy1G472900
Brasy1G473900
Brasy1G474800
Brasy1G475100
Brasy1G475600
Brasy1G478100
Brasy1G478200
Brasy1G480600
Brasy1G481200
Brasy1G481500
Brasy1G482000
Brasy1G482100
Brasy1G482400
Brasy1G482600
Brasy1G483800
Brasy1G484400
Brasy1G485200
Brasy1G485400
Brasy1G485600
Brasy1G486600
Brasy1G488800
Brasy1G490300
Brasy1G491500
Brasy1G492100
Brasy1G492500
Brasy1G493300
Brasy1G494000
Brasy1G494100
Brasy1G494200
Brasy1G494600
Brasy1G495100
Brasy1G495500
Brasy1G495800
Brasy1G496600
Brasy1G496900
Brasy1G497000
Brasy1G498100
Brasy1G498300
Brasy1G498500
Brasy1G499500
Brasy1G499700
Brasy1G499800
Brasy1G500800
Brasy1G502500
Brasy1G502700
Brasy1G505400
Brasy1G506100
Brasy1G507200
Brasy1G507700
Brasy1G507800
Brasy1G508900
Brasy1G509600
Brasy1G509700
Brasy1G511000
Brasy1G511500
Brasy1G512100
Brasy1G514600
Brasy1G514700
Brasy1G515300
Brasy1G516000
Brasy1G519500
Brasy1G519800
Brasy1G519900
Brasy1G520300
Brasy1G521300
Brasy1G521900
Brasy1G522200
Brasy1G522700
Brasy1G523100
Brasy1G526400
Brasy1G527400
Brasy1G527600
Brasy1G528000
Brasy1G528200
Brasy1G528500
Brasy1G528700
Brasy1G528800
Brasy1G530000
Brasy1G530100
Brasy1G530200
Brasy1G531300
Brasy1G532200
Brasy1G532300
Brasy1G535600
Brasy1G535700
Brasy1G536100
Brasy1G537100
Brasy1G537500
Brasy1G538100
Brasy1G538200
Brasy1G538300
Brasy1G538800
Brasy1G539300
Brasy1G539600
Brasy1G540600
Brasy1G541400
Brasy1G541800
Brasy1G542900
Brasy1G543900
Brasy1G544100
Brasy1G544200
Brasy1G546400
Brasy1G547500
Brasy1G547700
Brasy1G549100
Brasy1G549400
Brasy1G549700
Brasy1G549800
Brasy1G550200
Brasy1G550300
Brasy1G550600
Brasy1G550700
Brasy1G550900
Brasy1G551700
Brasy1G552000
Brasy1G552300
Brasy1G553300
Brasy1G553600
Brasy1G554000
Brasy1G554400
Brasy1G555400
Brasy1G555500
Brasy1G555700
Brasy1G557500
Brasy1G560300
Brasy1G560400
Brasy1G561400
Brasy1G561500
Brasy1G562000
Brasy1G562300
Brasy1G562400
Brasy1G562500
Brasy1G562900
Brasy1G563000
Brasy1G563700
Brasy1G564400
Brasy1G564700
Brasy1G564900
Brasy1G567000
Brasy1G568100
Brasy1G568200
Brasy1G569000
Brasy1G569100
Brasy1G569200
Brasy1G569300
Brasy1G570000
Brasy1G570200
Brasy1G570500
Brasy1G570900
Brasy1G571200
Brasy1G573000
Brasy1G573100
Brasy1G573600
Brasy1G574200
Brasy1G575500
Brasy1G575700
Brasy1G575600
Brasy1G575900
Brasy1G576100
Brasy1G576400
Brasy1G577000
Brasy1G577200
Brasy1G577400
Brasy1G578300
Brasy1G578800
Brasy1G579100
Brasy1G580300
Brasy1G580400
Brasy1G580800
Brasy1G581400
Brasy5G002800
Brasy5G005200
Brasy5G006700
Brasy5G006900
Brasy5G007400
Brasy5G007600
Brasy5G007800
Brasy5G007900
Brasy5G008100
Brasy5G008200
Brasy5G009300
Brasy5G009600
Brasy5G011200
Brasy5G011900
Brasy5G012000
Brasy5G012500
Brasy5G012800
Brasy5G013600
Brasy5G014400
Brasy5G014500
Brasy5G014600
Brasy5G015000
Brasy5G015200
Brasy5G015900
Brasy5G016400
Brasy5G016500
Brasy5G017300
Brasy5G018200
Brasy5G019600
Brasy5G020000
Brasy5G020300
Brasy5G020400
Brasy5G020900
Brasy5G021000
Brasy5G021400
Brasy5G022100
Brasy5G022200
Brasy5G022300
Brasy5G022900
Brasy5G023100
Brasy5G023200
Brasy5G023300
Brasy5G024000
Brasy5G024300
Brasy5G026600
Brasy5G026800
Brasy5G026900
Brasy5G027000
Brasy5G027600
Brasy5G028600
Brasy5G029100
Brasy5G029800
Brasy5G030300
Brasy5G030700
Brasy5G030800
Brasy5G030900
Brasy5G031100
Brasy5G031500
Brasy5G031800
Brasy5G032500
Brasy5G033500
Brasy5G033600
Brasy5G035900
Brasy5G036000
Brasy5G037500
Brasy5G038300
Brasy5G038500
Brasy5G038600
Brasy5G039300
Brasy5G040200
Brasy5G040700
Brasy5G041600
Brasy5G042100
Brasy5G042200
Brasy5G042900
Brasy5G043600
Brasy5G044600
Brasy5G044900
Brasy5G045100
Brasy5G047600
Brasy5G048200
Brasy5G048700
Brasy5G048800
Brasy5G051800
Brasy5G053000
Brasy5G056300
Brasy5G056400
Brasy5G056600
Brasy5G057300
Brasy5G057500
Brasy5G057800
Brasy5G058200
Brasy5G059100
Brasy5G059600
Brasy5G059900
Brasy5G060300
Brasy5G060600
Brasy5G061200
Brasy5G062200
Brasy5G062700
Brasy5G063200
Brasy5G065600
Brasy5G067400
Brasy5G068000
Brasy5G068100
Brasy5G068600
Brasy5G068900
Brasy5G069000
Brasy5G070000
Brasy5G070300
Brasy5G070900
Brasy5G071400
Brasy5G071700
Brasy5G072200
Brasy5G072300
Brasy5G073700
Brasy5G076500
Brasy5G077800
Brasy5G077900
Brasy5G078100
Brasy5G078200
Brasy5G078500
Brasy5G079500
Brasy5G079800
Brasy5G080600
Brasy5G080700
Brasy5G080900
Brasy5G081200
Brasy5G081900
Brasy5G084000
Brasy5G084200
Brasy5G085100
Brasy5G086300
Brasy5G086600
Brasy5G086900
Brasy5G087000
Brasy5G087400
Brasy5G088900
Brasy5G089500
Brasy5G089900
Brasy5G090200
Brasy5G091500
Brasy5G092000
Brasy5G092200
Brasy5G092400
Brasy5G092600
Brasy5G092800
Brasy5G092900
Brasy5G093400
Brasy5G093500
Brasy5G093900
Brasy5G094000
Brasy5G095100
Brasy5G095900
Brasy5G096300
Brasy5G096900
Brasy5G097600
Brasy5G098200
Brasy5G098400
Brasy5G098500
Brasy5G099300
Brasy5G099700
Brasy5G100500
Brasy5G100700
Brasy5G101900
Brasy5G102500
Brasy5G103600
Brasy5G103700
Brasy5G103900
Brasy5G104300
Brasy5G104600
Brasy5G104700
Brasy5G107500
Brasy5G108000
Brasy5G110300
Brasy5G111100
Brasy5G111300
Brasy5G115500
Brasy5G116500
Brasy5G116600
Brasy5G117300
Brasy5G117400
Brasy5G118200
Brasy5G119500
Brasy5G120600
Brasy5G123300
Brasy5G124500
Brasy5G126400
Brasy5G127100
Brasy5G128200
Brasy5G128600
Brasy5G130200
Brasy5G131800
Brasy5G132000
Brasy5G133600
Brasy5G135400
Brasy5G140200
Brasy5G141000
Brasy5G141400
Brasy5G142500
Brasy5G143000
Brasy5G144400
Brasy5G144700
Brasy5G145900
Brasy5G146100
Brasy5G146600
Brasy5G146700
Brasy5G147100
Brasy5G147200
Brasy5G148500
Brasy5G149900
Brasy5G150000
Brasy5G150600
Brasy5G152400
Brasy5G152500
Brasy5G152900
Brasy5G154100
Brasy5G154200
Brasy5G154500
Brasy5G154700
Brasy5G154900
Brasy5G156100
Brasy5G156400
Brasy5G156800
Brasy5G157800
Brasy5G158600
Brasy5G159500
Brasy5G159800
Brasy5G159900
Brasy5G160800
Brasy5G161000
Brasy5G161400
Brasy5G162100
Brasy5G163200
Brasy5G164500
Brasy5G165400
Brasy5G165500
Brasy5G167100
Brasy5G167200
Brasy5G167400
Brasy5G168300
Brasy5G168700
Brasy5G170100
Brasy5G170200
Brasy5G172100
Brasy5G172400
Brasy5G172800
Brasy5G173500
Brasy5G174000
Brasy5G176100
Brasy5G176200
Brasy5G176300
Brasy5G176400
Brasy5G176500
Brasy5G176900
Brasy5G177200
Brasy5G177300
Brasy5G179000
Brasy5G179400
Brasy5G182500
Brasy5G185300
Brasy5G188500
Brasy5G191500
Brasy5G191700
Brasy5G193300
Brasy5G195400
Brasy5G197500
Brasy5G197800
Brasy5G198500
Brasy5G198600
Brasy5G199200
Brasy5G199300
Brasy5G199500
Brasy5G199700
Brasy5G200100
Brasy5G200200
Brasy5G200400
Brasy5G200800
Brasy5G200900
Brasy5G201100
Brasy5G201600
Brasy5G202200
Brasy5G202400
Brasy5G202500
Brasy5G202600
Brasy5G203600
Brasy5G203700
Brasy5G203900
Brasy5G204000
Brasy5G204400
Brasy5G205200
Brasy5G205600
Brasy5G205700
Brasy5G206300
Brasy5G207000
Brasy5G207700
Brasy5G207800
Brasy5G209200
Brasy5G210300
Brasy5G210900
Brasy5G211500
Brasy5G214600
Brasy5G214700
Brasy5G215200
Brasy5G215400
Brasy5G217100
Brasy5G217500
Brasy5G218400
Brasy2G000300
Brasy2G000900
Brasy2G003700
Brasy2G004900
Brasy2G005100
Brasy2G005800
Brasy2G006900
Brasy2G007400
Brasy2G008000
Brasy2G008200
Brasy2G009100
Brasy2G009200
Brasy2G009400
Brasy2G009500
Brasy2G010400
Brasy2G012600
Brasy2G013100
Brasy2G013300
Brasy2G014600
Brasy2G015200
Brasy2G015800
Brasy2G015900
Brasy2G016000
Brasy2G017000
Brasy2G017600
Brasy2G018700
Brasy2G019500
Brasy2G021000
Brasy2G021200
Brasy2G021300
Brasy2G021900
Brasy2G022300
Brasy2G022600
Brasy2G022900
Brasy2G023400
Brasy2G023500
Brasy2G023600
Brasy2G025800
Brasy2G026700
Brasy2G026800
Brasy2G026900
Brasy2G027000
Brasy2G027200
Brasy2G028700
Brasy2G031000
Brasy2G031200
Brasy2G032100
Brasy2G032600
Brasy2G032800
Brasy2G033100
Brasy2G035300
Brasy2G036900
Brasy2G037000
Brasy2G037100
Brasy2G037800
Brasy2G038000
Brasy2G038200
Brasy2G038400
Brasy2G038600
Brasy2G040100
Brasy2G040200
Brasy2G040600
Brasy2G042000
Brasy2G042800
Brasy2G045400
Brasy2G045500
Brasy2G046300
Brasy2G047300
Brasy2G047600
Brasy2G047700
Brasy2G048200
Brasy2G049200
Brasy2G050500
Brasy2G050900
Brasy2G051100
Brasy2G051800
Brasy2G052300
Brasy2G052800
Brasy2G052900
Brasy2G055000
Brasy2G055500
Brasy2G056000
Brasy2G056300
Brasy2G057300
Brasy2G061200
Brasy2G064400
Brasy2G065700
Brasy2G065800
Brasy2G065900
Brasy2G066900
Brasy2G067200
Brasy2G068100
Brasy2G068800
Brasy2G069800
Brasy2G070800
Brasy2G071800
Brasy2G072100
Brasy2G072300
Brasy2G073300
Brasy2G074000
Brasy2G075000
Brasy2G075100
Brasy2G075600
Brasy2G075900
Brasy2G076000
Brasy2G076500
Brasy2G076700
Brasy2G076900
Brasy2G077000
Brasy2G077300
Brasy2G077700
Brasy2G080000
Brasy2G080500
Brasy2G080800
Brasy2G081400
Brasy2G082100
Brasy2G082200
Brasy2G082400
Brasy2G082600
Brasy2G082900
Brasy2G083100
Brasy2G083400
Brasy2G084900
Brasy2G086000
Brasy2G086300
Brasy2G086600
Brasy2G088400
Brasy2G089700
Brasy2G090400
Brasy2G090700
Brasy2G092000
Brasy2G093000
Brasy2G093700
Brasy2G094400
Brasy2G095700
Brasy2G097800
Brasy2G098100
Brasy2G098300
Brasy2G098500
Brasy2G100200
Brasy2G100600
Brasy2G101700
Brasy2G103400
Brasy2G104800
Brasy2G105500
Brasy2G108100
Brasy2G108400
Brasy2G108700
Brasy2G110400
Brasy2G111000
Brasy2G111500
Brasy2G112000
Brasy2G112200
Brasy2G113100
Brasy2G113700
Brasy2G115100
Brasy2G116500
Brasy2G117600
Brasy2G118400
Brasy2G119400
Brasy2G119500
Brasy2G120400
Brasy2G120600
Brasy2G121800
Brasy2G121900
Brasy2G122100
Brasy2G122200
Brasy2G123100
Brasy2G123300
Brasy2G124100
Brasy2G124500
Brasy2G124800
Brasy2G127000
Brasy2G127300
Brasy2G127800
Brasy2G128200
Brasy2G128300
Brasy2G128400
Brasy2G128600
Brasy2G128800
Brasy2G129100
Brasy2G129700
Brasy2G130000
Brasy2G133300
Brasy2G133500
Brasy2G133900
Brasy2G135300
Brasy2G136400
Brasy2G136500
Brasy2G136600
Brasy2G136700
Brasy2G137200
Brasy2G137300
Brasy2G137500
Brasy2G138900
Brasy2G145800
Brasy2G146300
Brasy2G147900
Brasy2G148200
Brasy2G150800
Brasy2G151100
Brasy2G151700
Brasy2G152500
Brasy2G153900
Brasy2G155100
Brasy2G155600
Brasy2G156800
Brasy2G157700
Brasy2G161500
Brasy2G161600
Brasy2G161800
Brasy2G162200
Brasy2G162700
Brasy2G163100
Brasy2G164200
Brasy2G167100
Brasy2G167700
Brasy2G167900
Brasy2G168000
Brasy2G168200
Brasy2G168400
Brasy2G170700
Brasy2G170900
Brasy2G171000
Brasy2G172600
Brasy2G172800
Brasy2G175100
Brasy2G177400
Brasy2G177600
Brasy2G178600
Brasy2G179700
Brasy2G180500
Brasy2G180800
Brasy2G181200
Brasy2G181500
Brasy2G181600
Brasy2G181800
Brasy2G181900
Brasy2G182200
Brasy2G182400
Brasy2G182600
Brasy2G182900
Brasy2G185200
Brasy2G186200
Brasy2G186300
Brasy2G186800
Brasy2G187500
Brasy2G188900
Brasy2G190000
Brasy2G190100
Brasy2G190300
Brasy2G192500
Brasy2G192800
Brasy2G193000
Brasy2G193400
Brasy2G194100
Brasy2G194200
Brasy2G195200
Brasy2G195700
Brasy2G196800
Brasy2G196900
Brasy2G198800
Brasy2G200600
Brasy2G201200
Brasy2G203100
Brasy2G204200
Brasy2G206700
Brasy2G208000
Brasy2G208100
Brasy2G208400
Brasy2G209100
Brasy2G212000
Brasy2G212200
Brasy2G213100
Brasy2G218000
Brasy2G220500
Brasy2G221200
Brasy2G221700
Brasy2G223900
Brasy2G224000
Brasy2G224600
Brasy2G225500
Brasy2G225800
Brasy2G226100
Brasy2G226200
Brasy2G228600
Brasy2G228700
Brasy2G228800
Brasy2G229400
Brasy2G229900
Brasy2G231100
Brasy2G231200
Brasy2G231600
Brasy2G232600
Brasy2G233600
Brasy2G233800
Brasy2G234400
Brasy2G234500
Brasy2G234800
Brasy2G235300
Brasy2G235700
Brasy2G236100
Brasy2G236700
Brasy2G241100
Brasy2G242600
Brasy2G243100
Brasy2G243200
Brasy2G243800
Brasy2G243900
Brasy2G244300
Brasy2G244900
Brasy2G245800
Brasy2G246600
Brasy2G246800
Brasy2G247600
Brasy2G247700
Brasy2G248100
Brasy2G249600
Brasy2G249900
Brasy2G250000
Brasy2G251300
Brasy2G252300
Brasy2G253000
Brasy2G254600
Brasy2G255000
Brasy2G255800
Brasy2G256300
Brasy2G256900
Brasy2G257400
Brasy2G258100
Brasy2G260500
Brasy2G260700
Brasy2G260900
Brasy2G261100
Brasy2G261800
Brasy2G265000
Brasy2G265200
Brasy2G265400
Brasy2G269500
Brasy2G270000
Brasy2G271700
Brasy2G273200
Brasy2G274000
Brasy2G275300
Brasy2G277500
Brasy2G282300
Brasy2G283200
Brasy2G285300
Brasy2G286500
Brasy2G288000
Brasy2G289000
Brasy2G289300
Brasy2G291000
Brasy2G291300
Brasy2G291900
Brasy2G292400
Brasy2G293700
Brasy2G293800
Brasy2G294500
Brasy2G299400
Brasy2G300000
Brasy2G301700
Brasy2G302000
Brasy2G302200
Brasy2G302300
Brasy2G303200
Brasy2G303300
Brasy2G304500
Brasy2G305300
Brasy2G306300
Brasy2G307700
Brasy2G308500
Brasy2G308600
Brasy2G309400
Brasy2G310200
Brasy2G310400
Brasy2G310900
Brasy2G312400
Brasy2G312800
Brasy2G314400
Brasy2G314600
Brasy2G316500
Brasy2G317000
Brasy2G317200
Brasy2G317700
Brasy2G318100
Brasy2G318600
Brasy2G318800
Brasy2G321600
Brasy2G322900
Brasy2G323300
Brasy2G323500
Brasy2G324500
Brasy2G324800
Brasy2G325300
Brasy2G325800
Brasy2G325900
Brasy2G326200
Brasy2G326500
Brasy2G326900
Brasy2G329400
Brasy2G329700
Brasy2G330100
Brasy2G330900
Brasy2G331000
Brasy2G331100
Brasy2G332700
Brasy2G332900
Brasy2G333000
Brasy2G334500
Brasy2G334700
Brasy2G336000
Brasy2G336300
Brasy2G336700
Brasy2G337400
Brasy2G338700
Brasy2G339100
Brasy2G340000
Brasy2G340200
Brasy2G340400
Brasy2G340700
Brasy2G342100
Brasy2G343200
Brasy2G343300
Brasy2G344000
Brasy2G344100
Brasy2G344200
Brasy2G344400
Brasy2G344500
Brasy2G345000
Brasy2G345200
Brasy2G345800
Brasy2G346400
Brasy2G346800
Brasy2G346900
Brasy2G347400
Brasy2G347600
Brasy2G348100
Brasy2G349100
Brasy2G349400
Brasy2G349500
Brasy2G349800
Brasy2G349900
Brasy2G350100
Brasy2G352900
Brasy2G354400
Brasy2G354800
Brasy2G356200
Brasy2G359900
Brasy2G361000
Brasy2G361300
Brasy2G362000
Brasy2G364300
Brasy2G365600
Brasy2G366600
Brasy2G368300
Brasy2G368400
Brasy2G369000
Brasy2G369300
Brasy2G370300
Brasy2G370400
Brasy2G371500
Brasy2G372700
Brasy2G373400
Brasy2G374200
Brasy2G374400
Brasy2G376000
Brasy2G376400
Brasy2G378400
Brasy2G380100
Brasy2G380600
Brasy2G381300
Brasy2G382900
Brasy2G383100
Brasy2G383300
Brasy2G384200
Brasy2G384400
Brasy2G386400
Brasy2G386700
Brasy2G388700
Brasy2G391000
Brasy2G392900
Brasy2G394500
Brasy2G394600
Brasy2G394700
Brasy2G396100
Brasy2G396600
Brasy2G398200
Brasy2G398800
Brasy2G399300
Brasy2G399800
Brasy2G400800
Brasy2G401500
Brasy2G401600
Brasy2G404700
Brasy2G404800
Brasy2G406300
Brasy2G407100
Brasy2G407800
Brasy2G407900
Brasy2G408400
Brasy2G410700
Brasy2G411300
Brasy2G411700
Brasy2G412100
Brasy2G412400
Brasy2G412700
Brasy2G413400
Brasy2G415100
Brasy2G416500
Brasy2G417800
Brasy2G418300
Brasy2G418600
Brasy2G418800
Brasy2G418900
Brasy2G420700
Brasy2G421300
Brasy2G421500
Brasy2G421600
Brasy2G421700
Brasy2G423700
Brasy2G425300
Brasy2G426200
Brasy2G426600
Brasy2G427500
Brasy2G428800
Brasy2G429000
Brasy2G431900
Brasy2G432900
Brasy2G433200
Brasy2G433300
Brasy2G433600
Brasy2G434000
Brasy2G434400
Brasy2G435400
Brasy2G435700
Brasy2G436300
Brasy2G437100
Brasy2G437600
Brasy2G437900
Brasy2G438700
Brasy2G439400
Brasy2G439500
Brasy2G440500
Brasy2G441200
Brasy2G441700
Brasy2G442400
Brasy2G442500
Brasy2G442600
Brasy2G442700
Brasy2G442900
Brasy2G443300
Brasy2G444300
Brasy2G444500
Brasy2G444600
Brasy2G444700
Brasy2G445400
Brasy2G445600
Brasy2G446000
Brasy2G446400
Brasy2G447000
Brasy2G448500
Brasy2G449300
Brasy2G449500
Brasy2G450500
Brasy2G450800
Brasy2G451500
Brasy2G451600
Brasy2G453300
Brasy2G454400
Brasy2G454500
Brasy2G456000
Brasy2G456200
Brasy2G456600
Brasy2G456700
Brasy2G457400
Brasy2G457700
Brasy2G457800
Brasy2G457900
Brasy2G458000
Brasy2G458500
Brasy2G458900
Brasy2G459900
Brasy2G460500
Brasy2G461400
Brasy2G461800
Brasy2G462500
Brasy2G463400
Brasy2G464000
Brasy2G464700
Brasy2G465100
Brasy2G466500
Brasy2G466800
Brasy2G466900
Brasy2G467300
Brasy2G467900
Brasy2G468300
Brasy2G468500
Brasy2G470000
Brasy2G470200
Brasy2G471900
Brasy2G472500
Brasy2G472600
Brasy2G472900
Brasy2G473800
Brasy2G474000
Brasy2G474300
Brasy2G475500
Brasy2G475800
Brasy2G476300
Brasy2G476400
Brasy2G476900
Brasy2G477400
Brasy2G478200
Brasy2G478900
Brasy2G479200
Brasy2G479300
Brasy2G479500
Brasy2G479600
Brasy2G480100
Brasy2G480200
Brasy2G480300
Brasy2G480700
Brasy2G480800
Brasy2G481900
Brasy2G482000
Brasy2G482900
Brasy2G483300
Brasy2G483400
Brasy2G483500
Brasy2G483700
Brasy2G484500
Brasy2G484800
Brasy2G485000
Brasy2G485100
Brasy2G485400
Brasy2G485600
Brasy2G485700
Brasy2G485900
Brasy2G486500
Brasy2G487500
Brasy2G487800
Brasy2G488000
Brasy2G489200
Brasy2G489300
Brasy2G490500
Brasy2G493400
Brasy2G493800
Brasy2G494700
Brasy2G495300
Brasy2G496200
Brasy2G496400
Brasy2G496600
Brasy2G497700
Brasy2G499500
Brasy2G499600
Brasy2G500100
Brasy3G000300
Brasy3G000800
Brasy3G001300
Brasy3G003800
Brasy3G004600
Brasy3G004700
Brasy3G004900
Brasy3G007300
Brasy3G009500
Brasy3G009700
Brasy3G011300
Brasy3G011700
Brasy3G012500
Brasy3G013400
Brasy3G015100
Brasy3G016700
Brasy3G016800
Brasy3G017600
Brasy3G017700
Brasy3G017900
Brasy3G018000
Brasy3G018400
Brasy3G018500
Brasy3G018600
Brasy3G019600
Brasy3G019700
Brasy3G020200
Brasy3G020800
Brasy3G021800
Brasy3G023700
Brasy3G023900
Brasy3G026900
Brasy3G029100
Brasy3G030400
Brasy3G030600
Brasy3G031600
Brasy3G032800
Brasy3G034900
Brasy3G035400
Brasy3G036200
Brasy3G037200
Brasy3G037300
Brasy3G037900
Brasy3G038000
Brasy3G038400
Brasy3G039300
Brasy3G039400
Brasy3G039700
Brasy3G039800
Brasy3G042800
Brasy3G043000
Brasy3G044200
Brasy3G044300
Brasy3G045400
Brasy3G046500
Brasy3G046800
Brasy3G049100
Brasy3G050300
Brasy3G051600
Brasy3G051800
Brasy3G052700
Brasy3G053400
Brasy3G053900
Brasy3G055400
Brasy3G056000
Brasy3G056100
Brasy3G056300
Brasy3G058100
Brasy3G058300
Brasy3G058500
Brasy3G059600
Brasy3G060600
Brasy3G060900
Brasy3G061600
Brasy3G063800
Brasy3G064000
Brasy3G064700
Brasy3G065100
Brasy3G065700
Brasy3G065800
Brasy3G066400
Brasy3G067200
Brasy3G067300
Brasy3G068000
Brasy3G068600
Brasy3G069400
Brasy3G070200
Brasy3G070300
Brasy3G070900
Brasy3G071400
Brasy3G071600
Brasy3G071700
[truncated: 2,834 more rows]

## Sheet: 28
BrasyJ000100
BrasyJ002100
BrasyJ003600
BrasyJ005700
BrasyJ009300
BrasyJ010000
BrasyJ014900
BrasyJ018400
BrasyJ019100
BrasyJ020900
BrasyJ023300
BrasyJ025000
BrasyJ025100
BrasyJ025200
BrasyJ025400
BrasyJ026200
BrasyJ027600
BrasyJ033500
BrasyJ033900
BrasyJ034000
BrasyJ034400
BrasyJ034500
BrasyJ034800
BrasyJ037300
BrasyJ039600
BrasyJ041500
BrasyJ041800
BrasyJ042900
BrasyJ046200
BrasyJ046900
BrasyJ053700
BrasyJ057100
BrasyJ058600
BrasyJ058800
BrasyJ059900
BrasyJ063000
BrasyJ068400
BrasyJ069500
BrasyJ070300
BrasyJ072000
BrasyJ075400
BrasyJ076000
BrasyJ076700
BrasyJ078500
BrasyJ079200
BrasyJ081400
BrasyJ085600
BrasyJ087800
BrasyJ090100
BrasyJ092900
BrasyJ095600
BrasyJ096300
BrasyJ100100
BrasyJ102100
BrasyJ104900
BrasyJ105100
BrasyJ105200
BrasyJ107900
Brasy1G000400
Brasy1G000600
Brasy1G002000
Brasy1G002300
Brasy1G002400
Brasy1G002700
Brasy1G004000
Brasy1G005600
Brasy1G006900
Brasy1G007900
Brasy1G010400
Brasy1G013000
Brasy1G014000
Brasy1G016300
Brasy1G017200
Brasy1G022800
Brasy1G026600
Brasy1G026800
Brasy1G027300
Brasy1G028000
Brasy1G028800
Brasy1G029600
Brasy1G030100
Brasy1G030200
Brasy1G030300
Brasy1G030500
Brasy1G031100
Brasy1G031600
Brasy1G031700
Brasy1G034100
Brasy1G038700
Brasy1G039200
Brasy1G039500
Brasy1G039700
Brasy1G040200
Brasy1G041300
Brasy1G042100
Brasy1G044400
Brasy1G046000
Brasy1G047300
Brasy1G047600
Brasy1G048200
Brasy1G048400
Brasy1G049200
Brasy1G050400
Brasy1G050700
Brasy1G053800
Brasy1G054100
Brasy1G055700
Brasy1G056800
Brasy1G059200
Brasy1G059800
Brasy1G060200
Brasy1G062800
Brasy1G063300
Brasy1G065000
Brasy1G066000
Brasy1G066900
Brasy1G067200
Brasy1G068200
Brasy1G070000
Brasy1G071700
Brasy1G073700
Brasy1G074000
Brasy1G074500
Brasy1G075300
Brasy1G075400
Brasy1G075700
Brasy1G076400
Brasy1G077400
Brasy1G078300
Brasy1G078400
Brasy1G078800
Brasy1G079000
Brasy1G079800
Brasy1G080000
Brasy1G081400
Brasy1G082100
Brasy1G084200
Brasy1G087700
Brasy1G089500
Brasy1G090400
Brasy1G092100
Brasy1G092900
Brasy1G094100
Brasy1G094600
Brasy1G097000
Brasy1G097800
Brasy1G098200
Brasy1G099000
Brasy1G099300
Brasy1G104400
Brasy1G107200
Brasy1G109900
Brasy1G110900
Brasy1G111500
Brasy1G116100
Brasy1G116400
Brasy1G117100
Brasy1G117500
Brasy1G117900
Brasy1G119600
Brasy1G120000
Brasy1G120200
Brasy1G120700
Brasy1G122700
Brasy1G123500
Brasy1G125100
Brasy1G126000
Brasy1G128400
Brasy1G128600
Brasy1G129400
Brasy1G129500
Brasy1G129700
Brasy1G131300
Brasy1G136600
Brasy1G137200
Brasy1G138100
Brasy1G139800
Brasy1G141300
Brasy1G141800
Brasy1G144500
Brasy1G144700
Brasy1G146100
Brasy1G146400
Brasy1G147900
Brasy1G148300
Brasy1G150000
Brasy1G151500
Brasy1G153200
Brasy1G153500
Brasy1G154700
Brasy1G156200
Brasy1G157400
Brasy1G159800
Brasy1G160100
Brasy1G164300
Brasy1G165100
Brasy1G165700
Brasy1G166300
Brasy1G169400
Brasy1G169800
Brasy1G170300
Brasy1G170600
Brasy1G173100
Brasy1G173600
Brasy1G174900
Brasy1G175000
Brasy1G179100
Brasy1G180100
Brasy1G182500
Brasy1G184400
Brasy1G184900
Brasy1G185200
Brasy1G185300
Brasy1G185400
Brasy1G187100
Brasy1G188700
Brasy1G190500
Brasy1G191200
Brasy1G193700
Brasy1G195900
Brasy1G196500
Brasy1G196700
Brasy1G198100
Brasy1G201400
Brasy1G202300
Brasy1G202900
Brasy1G203500
Brasy1G203600
Brasy1G204400
Brasy1G205500
Brasy1G205700
Brasy1G206000
Brasy1G208300
Brasy1G209700
Brasy1G210300
Brasy1G210500
Brasy1G211700
Brasy1G211800
Brasy1G212800
Brasy1G219900
Brasy1G222100
Brasy1G223900
Brasy1G225800
Brasy1G229000
Brasy1G231300
Brasy1G231400
Brasy1G231500
Brasy1G232000
Brasy1G232300
Brasy1G232500
Brasy1G234200
Brasy1G234700
Brasy1G235200
Brasy1G238700
Brasy1G239100
Brasy1G239500
Brasy1G240900
Brasy1G244700
Brasy1G245400
Brasy1G246500
Brasy1G246700
Brasy1G248800
Brasy1G249600
Brasy1G250300
Brasy1G252200
Brasy1G252300
Brasy1G253700
Brasy1G254000
Brasy1G254600
Brasy1G259700
Brasy1G261300
Brasy1G263400
Brasy1G263500
Brasy1G264600
Brasy1G264800
Brasy1G264900
Brasy1G265100
Brasy1G265600
Brasy1G265700
Brasy1G267400
Brasy1G268800
Brasy1G269500
Brasy1G270300
Brasy1G270800
Brasy1G270900
Brasy1G272800
Brasy1G273200
Brasy1G273700
Brasy1G273800
Brasy1G274400
Brasy1G275200
Brasy1G277800
Brasy1G278300
Brasy1G282100
Brasy1G282700
Brasy1G283200
Brasy1G283400
Brasy1G284800
Brasy1G286400
Brasy1G288100
Brasy1G288200
Brasy1G288400
Brasy1G289900
Brasy1G290000
Brasy1G290400
Brasy1G292300
Brasy1G293700
Brasy1G294700
Brasy1G295900
Brasy1G296000
Brasy1G296300
Brasy1G297200
Brasy1G297300
Brasy1G298000
Brasy1G298800
Brasy1G301300
Brasy1G303400
Brasy1G304400
Brasy1G305800
Brasy1G306200
Brasy1G306600
Brasy1G306900
Brasy1G307900
Brasy1G308300
Brasy1G308400
Brasy1G309400
Brasy1G309900
Brasy1G310200
Brasy1G310600
Brasy1G312000
Brasy1G314000
Brasy1G315100
Brasy1G315500
Brasy1G317100
Brasy1G318100
Brasy1G319100
Brasy1G319300
Brasy1G319500
Brasy1G320000
Brasy1G322800
Brasy1G324200
Brasy1G328500
Brasy1G328900
Brasy1G329000
Brasy1G329800
Brasy1G330900
Brasy1G331000
Brasy1G332900
Brasy1G333000
Brasy1G334300
Brasy1G335800
Brasy1G337200
Brasy1G337500
Brasy1G339900
Brasy1G340500
Brasy1G341500
Brasy1G344400
Brasy1G344700
Brasy1G345600
Brasy1G345800
Brasy1G346800
Brasy1G346900
Brasy1G347800
Brasy1G348400
Brasy1G349700
Brasy1G349900
Brasy1G352200
Brasy1G352900
Brasy1G353000
Brasy1G355400
Brasy1G356000
Brasy1G356200
Brasy1G357200
Brasy1G359100
Brasy1G359500
Brasy1G362100
Brasy1G362200
Brasy1G363700
Brasy1G365600
Brasy1G365700
Brasy1G366900
Brasy1G367000
Brasy1G367100
Brasy1G370300
Brasy1G370900
Brasy1G372500
Brasy1G375700
Brasy1G375900
Brasy1G377300
Brasy1G377600
Brasy1G378300
Brasy1G378600
Brasy1G382000
Brasy1G383000
Brasy1G384400
Brasy1G384700
Brasy1G386100
Brasy1G386500
Brasy1G386900
Brasy1G389100
Brasy1G389600
Brasy1G391600
Brasy1G392700
Brasy1G393400
Brasy1G394200
Brasy1G394400
Brasy1G395400
Brasy1G396200
Brasy1G396600
Brasy1G396900
Brasy1G397400
Brasy1G397800
Brasy1G400600
Brasy1G403000
Brasy1G403100
Brasy1G404100
Brasy1G404400
Brasy1G404700
Brasy1G405900
Brasy1G408300
Brasy1G409100
Brasy1G409300
Brasy1G410500
Brasy1G411900
Brasy1G412000
Brasy1G413400
Brasy1G416300
Brasy1G418200
Brasy1G419300
Brasy1G419700
Brasy1G420100
Brasy1G420700
Brasy1G422000
Brasy1G423500
Brasy1G424400
Brasy1G424800
Brasy1G426100
Brasy1G429000
Brasy1G429100
Brasy1G431400
Brasy1G433600
Brasy1G433800
Brasy1G434000
Brasy1G434300
Brasy1G435100
Brasy1G435500
Brasy1G435800
Brasy1G436200
Brasy1G436900
Brasy1G437400
Brasy1G437500
Brasy1G437700
Brasy1G440600
Brasy1G444100
Brasy1G446400
Brasy1G448700
Brasy1G451800
Brasy1G452800
Brasy1G453100
Brasy1G453600
Brasy1G453800
Brasy1G456500
Brasy1G457500
Brasy1G461700
Brasy1G462100
Brasy1G463300
Brasy1G464200
Brasy1G465000
Brasy1G465200
Brasy1G466200
Brasy1G466900
Brasy1G467300
Brasy1G468200
Brasy1G468500
Brasy1G470400
Brasy1G471600
Brasy1G472800
Brasy1G475700
Brasy1G476200
Brasy1G477400
Brasy1G479300
Brasy1G479900
Brasy1G480100
Brasy1G480300
Brasy1G484700
Brasy1G485700
Brasy1G485800
Brasy1G486500
Brasy1G487100
Brasy1G489800
Brasy1G493100
Brasy1G493200
Brasy1G493500
Brasy1G495600
Brasy1G496000
Brasy1G497800
Brasy1G498000
Brasy1G498700
Brasy1G500200
Brasy1G501200
Brasy1G502800
Brasy1G507600
Brasy1G509900
Brasy1G516900
Brasy1G519600
Brasy1G520500
Brasy1G521700
Brasy1G522900
Brasy1G523300
Brasy1G524400
Brasy1G525400
Brasy1G526900
Brasy1G529400
Brasy1G531000
Brasy1G531100
Brasy1G531200
Brasy1G531400
Brasy1G534500
Brasy1G534800
Brasy1G536200
Brasy1G536400
Brasy1G540200
Brasy1G540700
Brasy1G541900
Brasy1G542500
Brasy1G546600
Brasy1G546700
Brasy1G546800
Brasy1G548600
Brasy1G549600
Brasy1G554800
Brasy1G555100
Brasy1G555300
Brasy1G556900
Brasy1G558300
Brasy1G558800
Brasy1G561600
Brasy1G563500
Brasy1G565400
Brasy1G567700
Brasy1G568400
Brasy1G569400
Brasy1G572300
Brasy1G574900
Brasy1G578700
Brasy5G001500
Brasy5G002100
Brasy5G002300
Brasy5G004600
Brasy5G005400
Brasy5G009100
Brasy5G012100
Brasy5G014900
Brasy5G015300
Brasy5G016600
Brasy5G018000
Brasy5G018100
Brasy5G018500
Brasy5G019700
Brasy5G021900
Brasy5G025300
Brasy5G026700
Brasy5G027200
Brasy5G027900
Brasy5G028800
Brasy5G030200
Brasy5G031000
Brasy5G032200
Brasy5G032300
Brasy5G032900
Brasy5G033000
Brasy5G034600
Brasy5G035200
Brasy5G040600
Brasy5G043800
Brasy5G045500
Brasy5G046100
Brasy5G048600
Brasy5G049600
Brasy5G049700
Brasy5G050800
Brasy5G050900
Brasy5G051200
Brasy5G054800
Brasy5G059800
Brasy5G063400
Brasy5G063700
Brasy5G065400
Brasy5G066300
Brasy5G067300
Brasy5G070700
Brasy5G071000
Brasy5G073600
Brasy5G073900
Brasy5G074100
Brasy5G076000
Brasy5G076300
Brasy5G078300
Brasy5G078600
Brasy5G078800
Brasy5G081700
Brasy5G082600
Brasy5G083300
Brasy5G083500
Brasy5G083600
Brasy5G085600
Brasy5G085900
Brasy5G086800
Brasy5G089700
Brasy5G090800
Brasy5G091400
Brasy5G091600
Brasy5G092300
Brasy5G093600
Brasy5G094500
Brasy5G095300
Brasy5G095600
Brasy5G097400
Brasy5G099600
Brasy5G099800
Brasy5G099900
Brasy5G101000
Brasy5G101400
Brasy5G102200
Brasy5G102300
Brasy5G102900
Brasy5G103000
Brasy5G103200
Brasy5G103300
Brasy5G104400
Brasy5G104500
Brasy5G104800
Brasy5G105000
Brasy5G106000
Brasy5G106500
Brasy5G106600
Brasy5G107300
Brasy5G107600
Brasy5G107800
Brasy5G107900
Brasy5G108100
Brasy5G109700
Brasy5G110200
Brasy5G111500
Brasy5G112200
Brasy5G112300
Brasy5G113000
Brasy5G113700
Brasy5G114000
Brasy5G115900
Brasy5G117800
Brasy5G120100
Brasy5G121100
Brasy5G121400
Brasy5G125200
Brasy5G125700
Brasy5G126300
Brasy5G128300
Brasy5G129100
Brasy5G129300
Brasy5G129900
Brasy5G131400
Brasy5G132200
Brasy5G132300
Brasy5G132900
Brasy5G133800
Brasy5G133900
Brasy5G134200
Brasy5G134300
Brasy5G135800
Brasy5G135900
Brasy5G136500
Brasy5G138900
Brasy5G139100
Brasy5G140800
Brasy5G141200
Brasy5G141300
Brasy5G142200
Brasy5G143700
Brasy5G143800
Brasy5G145200
Brasy5G145300
Brasy5G146000
Brasy5G148800
Brasy5G150200
Brasy5G151100
Brasy5G155200
Brasy5G155900
Brasy5G156200
Brasy5G156300
Brasy5G159700
Brasy5G160900
Brasy5G161700
Brasy5G164900
Brasy5G169900
Brasy5G173800
Brasy5G177600
Brasy5G178100
Brasy5G178300
Brasy5G179800
Brasy5G180700
Brasy5G180800
Brasy5G180900
Brasy5G182300
Brasy5G184900
Brasy5G185100
Brasy5G185200
Brasy5G185700
Brasy5G190400
Brasy5G190900
Brasy5G191300
Brasy5G192300
Brasy5G195600
Brasy5G196000
Brasy5G196800
Brasy5G197300
Brasy5G197900
Brasy5G199600
Brasy5G201000
Brasy5G201900
Brasy5G202300
Brasy5G202900
Brasy5G205300
Brasy5G205800
Brasy5G209100
Brasy5G212400
Brasy5G213300
Brasy5G214300
Brasy5G215300
Brasy5G218300
Brasy2G001700
Brasy2G001900
Brasy2G002000
Brasy2G004200
Brasy2G004400
Brasy2G007800
Brasy2G010000
Brasy2G010200
Brasy2G011100
Brasy2G011400
Brasy2G011800
Brasy2G012200
Brasy2G012300
Brasy2G012400
Brasy2G012900
Brasy2G014500
Brasy2G015100
Brasy2G015300
Brasy2G016700
Brasy2G018900
Brasy2G020900
Brasy2G021100
Brasy2G022200
Brasy2G022800
Brasy2G023700
Brasy2G025200
Brasy2G025700
Brasy2G028200
Brasy2G029200
Brasy2G029600
Brasy2G029900
Brasy2G033700
Brasy2G034200
Brasy2G034400
Brasy2G035000
Brasy2G036000
Brasy2G036300
Brasy2G036500
Brasy2G041000
Brasy2G042600
Brasy2G043100
Brasy2G043800
Brasy2G044000
Brasy2G045000
Brasy2G045900
Brasy2G046400
Brasy2G048700
Brasy2G052700
Brasy2G053700
Brasy2G053900
Brasy2G054100
Brasy2G055200
Brasy2G057100
Brasy2G057800
Brasy2G058200
Brasy2G061100
Brasy2G062000
Brasy2G062700
Brasy2G065400
Brasy2G065600
Brasy2G067400
Brasy2G068500
Brasy2G071300
Brasy2G072400
Brasy2G074100
Brasy2G074600
Brasy2G076800
Brasy2G078400
Brasy2G080600
Brasy2G083600
Brasy2G085600
Brasy2G086100
Brasy2G087400
Brasy2G094700
Brasy2G095300
Brasy2G095800
Brasy2G096300
Brasy2G098600
Brasy2G098800
Brasy2G099800
Brasy2G100400
Brasy2G100500
Brasy2G100900
Brasy2G102300
Brasy2G104300
Brasy2G104500
Brasy2G104600
Brasy2G106900
Brasy2G107000
Brasy2G107300
Brasy2G109200
Brasy2G110300
Brasy2G111300
Brasy2G112700
Brasy2G113000
Brasy2G115700
Brasy2G116200
Brasy2G116700
Brasy2G117000
Brasy2G117100
Brasy2G118500
Brasy2G118900
Brasy2G119600
Brasy2G120000
Brasy2G123200
Brasy2G123600
Brasy2G124700
Brasy2G125400
Brasy2G125800
Brasy2G127400
Brasy2G130300
Brasy2G130400
Brasy2G131200
Brasy2G134300
Brasy2G137400
Brasy2G137800
Brasy2G139300
Brasy2G139600
Brasy2G139900
Brasy2G140800
Brasy2G141400
Brasy2G141600
Brasy2G141800
Brasy2G142900
Brasy2G143100
Brasy2G143900
Brasy2G144500
Brasy2G145500
Brasy2G145700
Brasy2G146900
Brasy2G147300
Brasy2G148500
Brasy2G148700
Brasy2G149200
Brasy2G150100
Brasy2G150500
Brasy2G150600
Brasy2G151000
Brasy2G152700
Brasy2G152900
Brasy2G153000
Brasy2G153100
Brasy2G153600
Brasy2G155300
Brasy2G156100
Brasy2G156500
Brasy2G157000
Brasy2G158300
Brasy2G159500
Brasy2G160600
Brasy2G160700
Brasy2G160900
Brasy2G161100
Brasy2G165600
Brasy2G165700
Brasy2G167400
Brasy2G169700
Brasy2G170100
Brasy2G171100
Brasy2G173900
Brasy2G175900
Brasy2G176200
Brasy2G178400
Brasy2G180000
Brasy2G182000
Brasy2G183500
Brasy2G184300
Brasy2G185800
Brasy2G187600
Brasy2G188700
Brasy2G188800
Brasy2G189400
Brasy2G190400
Brasy2G191400
Brasy2G191500
Brasy2G191700
Brasy2G191800
Brasy2G193300
Brasy2G194500
Brasy2G195500
Brasy2G197000
Brasy2G199300
Brasy2G199500
Brasy2G201100
Brasy2G201300
Brasy2G205100
Brasy2G205400
Brasy2G206300
Brasy2G207700
Brasy2G209700
Brasy2G209800
Brasy2G210000
Brasy2G210300
Brasy2G210400
Brasy2G210800
Brasy2G211500
Brasy2G211600
Brasy2G212900
Brasy2G213000
Brasy2G215700
Brasy2G216700
Brasy2G216900
Brasy2G217500
Brasy2G218500
Brasy2G220600
Brasy2G222100
Brasy2G224100
Brasy2G225300
Brasy2G227300
Brasy2G228500
Brasy2G229300
Brasy2G229800
Brasy2G230100
Brasy2G230300
Brasy2G230600
Brasy2G230800
Brasy2G231000
Brasy2G233500
Brasy2G235400
Brasy2G235600
Brasy2G236600
Brasy2G237000
Brasy2G237300
Brasy2G239500
Brasy2G240000
Brasy2G240400
Brasy2G240900
Brasy2G242900
Brasy2G243500
Brasy2G243600
Brasy2G244100
Brasy2G246300
Brasy2G246400
Brasy2G246700
Brasy2G248000
Brasy2G248600
Brasy2G249800
Brasy2G250100
Brasy2G250400
Brasy2G251400
Brasy2G251500
Brasy2G251600
Brasy2G252100
Brasy2G252500
Brasy2G253200
Brasy2G254000
Brasy2G256100
Brasy2G256400
Brasy2G256800
Brasy2G257500
Brasy2G257600
Brasy2G257800
Brasy2G258500
Brasy2G259100
Brasy2G260100
Brasy2G260800
Brasy2G261300
Brasy2G261500
Brasy2G262400
Brasy2G263600
Brasy2G264100
Brasy2G264600
Brasy2G266900
Brasy2G267100
Brasy2G269400
Brasy2G270800
Brasy2G272400
Brasy2G273500
Brasy2G274800
Brasy2G275800
Brasy2G276600
Brasy2G276700
Brasy2G278300
Brasy2G278600
Brasy2G283100
Brasy2G284900
Brasy2G285600
Brasy2G286200
Brasy2G287200
Brasy2G288900
Brasy2G293400
Brasy2G297400
Brasy2G299500
Brasy2G299600
Brasy2G300400
Brasy2G300500
Brasy2G302400
Brasy2G302600
Brasy2G302700
Brasy2G304200
Brasy2G304600
Brasy2G305500
Brasy2G305600
Brasy2G307600
Brasy2G309900
Brasy2G310000
Brasy2G310600
Brasy2G311000
Brasy2G311600
Brasy2G312900
Brasy2G313700
Brasy2G314900
Brasy2G315000
Brasy2G316300
Brasy2G317100
Brasy2G318000
Brasy2G318200
Brasy2G319600
Brasy2G319900
Brasy2G320800
Brasy2G323400
Brasy2G324900
Brasy2G325500
Brasy2G328200
Brasy2G328900
Brasy2G331900
Brasy2G333700
Brasy2G334200
Brasy2G336100
Brasy2G337200
Brasy2G338000
Brasy2G338400
Brasy2G339900
Brasy2G341200
Brasy2G344300
Brasy2G345700
Brasy2G346700
Brasy2G348500
Brasy2G350400
Brasy2G351000
Brasy2G351300
Brasy2G353300
Brasy2G354500
Brasy2G355300
Brasy2G355900
Brasy2G356100
Brasy2G358100
Brasy2G359100
Brasy2G360300
Brasy2G360800
Brasy2G363600
Brasy2G366200
Brasy2G367300
Brasy2G367500
Brasy2G368700
Brasy2G369700
Brasy2G369800
Brasy2G370100
Brasy2G370800
Brasy2G372900
Brasy2G373700
Brasy2G374000
Brasy2G375700
Brasy2G376500
Brasy2G378500
Brasy2G378900
Brasy2G381000
Brasy2G381700
Brasy2G383200
Brasy2G383600
Brasy2G384100
Brasy2G385100
Brasy2G387100
Brasy2G388400
Brasy2G389300
Brasy2G390200
Brasy2G390700
Brasy2G393300
Brasy2G393500
Brasy2G395000
Brasy2G395300
Brasy2G395400
Brasy2G395600
Brasy2G395700
Brasy2G396200
Brasy2G396800
Brasy2G397400
Brasy2G397500
Brasy2G399400
Brasy2G399600
Brasy2G400000
Brasy2G401200
Brasy2G403000
Brasy2G403200
Brasy2G403900
Brasy2G409400
Brasy2G410200
Brasy2G410600
Brasy2G412000
Brasy2G413800
Brasy2G414100
Brasy2G414300
Brasy2G414700
Brasy2G415600
Brasy2G421100
Brasy2G423100
Brasy2G424100
Brasy2G426400
Brasy2G426500
Brasy2G426700
Brasy2G428200
Brasy2G429600
Brasy2G430200
Brasy2G431000
Brasy2G431400
Brasy2G432800
Brasy2G434200
Brasy2G435000
Brasy2G435500
Brasy2G436000
Brasy2G436500
Brasy2G438800
Brasy2G439200
Brasy2G439300
Brasy2G440600
Brasy2G441100
Brasy2G444000
Brasy2G444200
Brasy2G449000
Brasy2G450400
Brasy2G452900
Brasy2G457500
Brasy2G457600
Brasy2G458300
Brasy2G459200
Brasy2G461900
Brasy2G463800
Brasy2G464500
Brasy2G464600
Brasy2G465300
Brasy2G465400
Brasy2G469000
Brasy2G469100
Brasy2G469200
Brasy2G469300
Brasy2G469500
Brasy2G470300
Brasy2G470400
Brasy2G470700
Brasy2G470800
Brasy2G471200
Brasy2G473200
Brasy2G474100
Brasy2G479700
Brasy2G480600
Brasy2G482700
Brasy2G483100
Brasy2G484700
Brasy2G485300
Brasy2G485500
Brasy2G487600
Brasy2G488700
Brasy2G490300
Brasy2G491200
Brasy2G495500
Brasy2G495600
Brasy2G497200
Brasy2G500400
Brasy3G000400
Brasy3G003400
Brasy3G004100
Brasy3G004500
Brasy3G006200
Brasy3G006900
Brasy3G007500
Brasy3G008200
Brasy3G008600
Brasy3G009800
Brasy3G012000
Brasy3G014300
Brasy3G019000
Brasy3G019100
Brasy3G019500
Brasy3G020000
Brasy3G020400
Brasy3G020700
Brasy3G020900
Brasy3G021600
Brasy3G021900
Brasy3G022000
Brasy3G022300
Brasy3G023200
Brasy3G024600
Brasy3G027900
Brasy3G028500
Brasy3G029800
Brasy3G029900
Brasy3G033400
Brasy3G034600
Brasy3G035600
Brasy3G035800
Brasy3G036700
Brasy3G039000
Brasy3G040100
Brasy3G040300
Brasy3G040700
Brasy3G040900
Brasy3G041600
Brasy3G041700
Brasy3G042400
Brasy3G042500
Brasy3G042900
Brasy3G044100
Brasy3G044500
Brasy3G048200
Brasy3G049300
Brasy3G050000
Brasy3G050700
Brasy3G052200
Brasy3G052900
Brasy3G053300
Brasy3G054000
Brasy3G054500
Brasy3G054800
Brasy3G055500
Brasy3G056200
Brasy3G058700
Brasy3G059700
Brasy3G061700
Brasy3G065000
Brasy3G065200
Brasy3G066000
Brasy3G068200
Brasy3G068900
Brasy3G071000
Brasy3G073000
Brasy3G075600
Brasy3G076400
Brasy3G076600
Brasy3G077100
Brasy3G078300
Brasy3G078400
Brasy3G079100
Brasy3G080500
Brasy3G081100
Brasy3G081400
Brasy3G082100
Brasy3G083300
Brasy3G083400
Brasy3G083500
Brasy3G083700
Brasy3G084000
Brasy3G084800
Brasy3G085000
Brasy3G085400
Brasy3G087100
Brasy3G088300
Brasy3G089300
Brasy3G090000
Brasy3G091100
Brasy3G091500
Brasy3G092900
Brasy3G093500
Brasy3G093800
Brasy3G096000
Brasy3G096400
Brasy3G099000
Brasy3G100700
Brasy3G101000
Brasy3G101900
Brasy3G103100
Brasy3G103600
Brasy3G104200
Brasy3G108600
Brasy3G110200
Brasy3G111000
Brasy3G111200
Brasy3G111600
Brasy3G112000
Brasy3G113000
Brasy3G113300
Brasy3G114000
Brasy3G114200
Brasy3G116900
Brasy3G117400
Brasy3G117600
Brasy3G117700
Brasy3G118300
Brasy3G118700
Brasy3G118800
Brasy3G119000
Brasy3G119200
Brasy3G119800
Brasy3G121600
Brasy3G124900
Brasy3G127000
Brasy3G127400
Brasy3G127600
Brasy3G128200
Brasy3G132500
Brasy3G132600
Brasy3G133500
Brasy3G135000
Brasy3G135600
Brasy3G137600
Brasy3G138600
Brasy3G138900
Brasy3G139800
Brasy3G140000
Brasy3G140100
Brasy3G140900
Brasy3G141000
Brasy3G143300
Brasy3G143400
Brasy3G144800
Brasy3G145400
Brasy3G145600
Brasy3G145800
Brasy3G146700
Brasy3G148500
Brasy3G148600
Brasy3G149300
Brasy3G151100
Brasy3G152000
Brasy3G153200
Brasy3G153400
Brasy3G154200
Brasy3G155100
Brasy3G155200
Brasy3G156200
Brasy3G157800
Brasy3G158700
Brasy3G161100
Brasy3G161700
Brasy3G165400
Brasy3G167900
Brasy3G168900
Brasy3G169100
Brasy3G169200
Brasy3G169400
Brasy3G171300
Brasy3G171900
Brasy3G172200
Brasy3G172500
Brasy3G173700
Brasy3G174000
Brasy3G174800
Brasy3G175300
Brasy3G176000
Brasy3G179000
Brasy3G182400
Brasy3G183700
Brasy3G184600
Brasy3G185600
Brasy3G185900
Brasy3G187000
Brasy3G194100
Brasy3G194200
Brasy3G194400
Brasy3G194700
Brasy3G195800
Brasy3G196300
Brasy3G198700
Brasy3G198900
Brasy3G199000
Brasy3G199400
Brasy3G199900
Brasy3G200400
Brasy3G200800
Brasy3G202400
Brasy3G203300
Brasy3G203800
Brasy3G204400
Brasy3G205200
Brasy3G205300
Brasy3G206300
Brasy3G207400
Brasy3G209800
Brasy3G211000
Brasy3G212600
Brasy3G213600
Brasy3G213800
Brasy3G214000
Brasy3G215800
Brasy3G216200
Brasy3G217400
Brasy3G218300
Brasy3G218700
Brasy3G223800
Brasy3G224000
Brasy3G224300
Brasy3G225400
Brasy3G226700
Brasy3G226900
Brasy3G227900
Brasy3G229200
Brasy3G229600
Brasy3G229700
Brasy3G230200
Brasy3G232600
Brasy3G237600
Brasy3G238600
Brasy3G239500
Brasy3G240000
Brasy3G241100
Brasy3G242400
Brasy3G242800
Brasy3G245200
Brasy3G246000
Brasy3G246400
Brasy3G247100
Brasy3G248100
Brasy3G249000
Brasy3G249500
Brasy3G250100
Brasy3G252600
Brasy3G252900
Brasy3G253300
Brasy3G254900
Brasy3G255000
Brasy3G255800
Brasy3G256700
Brasy3G257000
Brasy3G257800
Brasy3G258300
Brasy3G258700
Brasy3G259700
Brasy3G262500
Brasy3G262600
Brasy3G263300
Brasy3G263900
Brasy3G265700
Brasy3G266100
Brasy3G268000
Brasy3G268200
Brasy3G269500
Brasy3G270900
Brasy3G271600
Brasy3G271700
Brasy3G272200
Brasy3G273700
Brasy3G274800
Brasy3G275200
Brasy3G276800
Brasy3G277400
Brasy3G279600
Brasy3G280200
Brasy3G281700
Brasy3G281800
Brasy3G282100
Brasy3G282300
Brasy3G286500
Brasy3G286900
Brasy3G287400
Brasy3G287900
Brasy3G289000
Brasy3G289200
Brasy3G291800
Brasy3G292400
Brasy3G293800
Brasy3G296900
Brasy3G297400
Brasy3G297600
Brasy3G297700
Brasy3G298300
Brasy3G298600
Brasy3G299500
Brasy3G299800
Brasy3G301000
Brasy3G302800
Brasy3G303100
Brasy3G305000
Brasy3G307200
Brasy3G307900
Brasy3G308900
Brasy3G309600
Brasy3G310800
Brasy3G311300
Brasy3G312000
Brasy3G313500
Brasy3G314000
Brasy3G316300
Brasy3G317300
Brasy3G317800
Brasy3G317900
Brasy3G319900
Brasy3G320500
Brasy3G322400
Brasy3G323000
Brasy3G323600
Brasy3G323900
Brasy3G324000
Brasy3G324200
Brasy3G324400
Brasy3G327000
Brasy3G327200
Brasy3G327400
Brasy3G328500
Brasy3G329400
Brasy3G330000
Brasy3G330100
Brasy3G330300
Brasy3G330500
Brasy3G331200
Brasy3G332500
Brasy3G335100
Brasy3G336000
Brasy3G336200
Brasy3G336800
Brasy3G337100
Brasy3G339700
Brasy3G340500
Brasy3G341300
Brasy3G341700
Brasy3G341900
Brasy3G343200
Brasy3G343500
Brasy3G343800
Brasy3G345700
Brasy3G346000
Brasy4G000100
Brasy4G002500
Brasy4G003000
Brasy4G004000
Brasy4G004900
Brasy4G005000
Brasy4G005100
Brasy4G006100
Brasy4G008600
Brasy4G009300
Brasy4G012900
Brasy4G013000
Brasy4G013400
Brasy4G014200
Brasy4G014300
Brasy4G014600
Brasy4G015400
Brasy4G016900
Brasy4G017200
Brasy4G019400
Brasy4G020400
Brasy4G020900
Brasy4G022900
Brasy4G023200
Brasy4G027400
Brasy4G030100
Brasy4G031000
Brasy4G031300
Brasy4G032000
Brasy4G034600
Brasy4G034800
Brasy4G036500
Brasy4G037000
Brasy4G037400
Brasy4G038600
Brasy4G038800
Brasy4G039800
Brasy4G039900
Brasy4G040100
Brasy4G040200
Brasy4G040400
Brasy4G040600
Brasy4G040900
Brasy4G042500
Brasy4G042700
Brasy4G044700
Brasy4G045400
Brasy4G045800
Brasy4G047000
Brasy4G047100
Brasy4G050100
Brasy4G050200
Brasy4G055000
Brasy4G055700
Brasy4G059400
Brasy4G060700
Brasy4G062300
Brasy4G062500
Brasy4G064100
Brasy4G064200
Brasy4G065700
Brasy4G066500
Brasy4G068000
Brasy4G068500
Brasy4G069400
Brasy4G071000
Brasy4G072800
Brasy4G074000
Brasy4G076000
Brasy4G076100
Brasy4G077800
Brasy4G081100
Brasy4G081500
Brasy4G082400
Brasy4G084100
Brasy4G085000
Brasy4G085300
Brasy4G086600
Brasy4G087300
Brasy4G088000
Brasy4G088300
Brasy4G089100
Brasy4G089900
Brasy4G091700
Brasy4G092600
Brasy4G092900
Brasy4G094500
Brasy4G095700
Brasy4G096000
Brasy4G097900
Brasy4G099700
Brasy4G100100
Brasy4G100300
Brasy4G102800
Brasy4G103600
Brasy4G107100
Brasy4G107400
Brasy4G108300
Brasy4G108400
Brasy4G108500
Brasy4G109400
Brasy4G110900
Brasy4G112000
Brasy4G112300
Brasy4G114600
Brasy4G115600
Brasy4G116400
Brasy4G117200
Brasy4G117300
Brasy4G120400
Brasy4G120500
Brasy4G120800
Brasy4G121400
Brasy4G122000
Brasy4G124400
Brasy4G124800
Brasy4G124900
Brasy4G126800
Brasy4G128600
Brasy4G129000
Brasy4G129800
Brasy4G130800
Brasy4G132200
Brasy4G134300
Brasy4G134800
Brasy4G136900
Brasy4G137900
Brasy4G139700
Brasy4G139900
Brasy4G140900
Brasy4G141800
Brasy4G142000
Brasy4G142200
Brasy4G143400
Brasy4G144100
Brasy4G146900
Brasy4G147000
Brasy4G148300
Brasy4G148500
Brasy4G148700
Brasy4G150200
Brasy4G151100
Brasy4G152100
Brasy4G152300
Brasy4G152400
Brasy4G152500
Brasy4G154200
Brasy4G155600
Brasy4G156400
Brasy4G156900
Brasy4G157100
Brasy4G158000
Brasy4G158400
Brasy4G158600
Brasy4G158800
Brasy4G158900
Brasy4G159800
Brasy4G160100
Brasy4G160300
Brasy4G160900
Brasy4G161100
Brasy4G162000
Brasy4G162500
Brasy4G162700
Brasy4G163300
Brasy4G163600
Brasy4G164000
Brasy4G164100
Brasy4G165100
Brasy4G166100
Brasy4G168500
Brasy4G171800
Brasy4G174800
Brasy4G175400
Brasy4G176700
Brasy4G176900
Brasy4G178500
Brasy4G181400
Brasy4G183000
Brasy4G185200
Brasy4G185400
Brasy4G187200
Brasy4G189600
Brasy4G190000
Brasy4G190400
Brasy4G190800
Brasy4G191000
Brasy4G191600
Brasy4G193400
Brasy4G195000
Brasy4G195500
Brasy4G196600
Brasy4G196700
Brasy4G197500
Brasy4G198000
Brasy4G198100
Brasy4G198300
Brasy4G200100
Brasy4G202300
Brasy4G203000
Brasy4G204300
Brasy4G205300
Brasy4G207300
Brasy4G207800
Brasy4G210000
Brasy4G210700
Brasy4G210900
Brasy4G211000
Brasy4G211700
Brasy4G212900
Brasy4G213700
Brasy4G214800
Brasy4G214900
Brasy4G215100
Brasy4G217700
Brasy4G219500
Brasy4G222400
Brasy4G225200
Brasy4G225300
Brasy4G226000
Brasy4G227200
Brasy4G227600
Brasy4G227700
Brasy4G229700
Brasy4G229900
Brasy4G231600
Brasy4G232900
Brasy4G233200
Brasy4G235600
Brasy4G235900
Brasy4G237500
Brasy4G237700
Brasy4G240800
Brasy4G242200
Brasy4G243200
Brasy4G243900
Brasy4G245000
Brasy4G246700
Brasy4G247100
Brasy4G247600
Brasy4G248000
Brasy4G249400
Brasy4G249800
Brasy4G251600
Brasy4G253300
Brasy4G255400
Brasy4G255800
Brasy4G258200
Brasy4G258600
Brasy4G263200
Brasy4G264000
Brasy4G272800
Brasy4G273600
Brasy4G276100
Brasy4G276800
Brasy4G277400
Brasy4G279200
Brasy4G280300
Brasy4G280800
Brasy4G281900
Brasy4G282000
Brasy4G282100
Brasy4G283300
Brasy4G283700
Brasy4G284100
Brasy4G286600
Brasy4G288100
Brasy4G288400
Brasy4G290800
Brasy4G291800
Brasy4G292000
Brasy4G294500
Brasy4G298300
Brasy4G299300
Brasy4G299700
Brasy4G299900
Brasy4G300000
Brasy4G303300
Brasy4G303600
Brasy4G304400
Brasy4G306900
Brasy4G307100
Brasy4G307400
Brasy4G307800
Brasy4G307900
Brasy4G308600
Brasy4G309300
Brasy4G311500
Brasy4G312100
Brasy4G315100
Brasy4G316000
Brasy4G318400
Brasy4G320400
Brasy4G320500
Brasy4G322000
Brasy4G322700
Brasy4G323600
Brasy4G326000
Brasy4G326400
Brasy4G326600
Brasy4G326700
Brasy4G326800
Brasy4G327100
Brasy4G328300
Brasy4G329300
Brasy4G329800
Brasy4G330500
Brasy4G331400
Brasy4G332200
Brasy4G332800
Brasy4G333300
Brasy4G333700
Brasy4G333800
Brasy4G334400
Brasy4G335900
Brasy4G336800
Brasy4G337200
Brasy4G337500
Brasy4G339000
Brasy4G339900
Brasy4G341900
Brasy4G342100
Brasy4G342800
Brasy4G343200
Brasy4G343900
Brasy4G344500
Brasy4G345400
Brasy4G347000
Brasy4G347500
Brasy4G348800
Brasy4G348900
Brasy4G350500
Brasy4G350600
Brasy4G352200
Brasy4G352300
Brasy4G353200
Brasy4G354200
Brasy4G354700
Brasy4G355600
Brasy4G355700
Brasy4G355800
Brasy4G357500
Brasy4G360100
Brasy4G360300
Brasy4G360800
Brasy4G361600
Brasy4G361900
Brasy4G362100
Brasy4G362700
Brasy4G370200
Brasy4G370300
Brasy4G370400
Brasy4G372100
Brasy4G373800
Brasy4G374300
Brasy4G374500
Brasy4G381000
Brasy4G382000
Brasy4G382900
Brasy4G383500
Brasy4G385000
Brasy4G385500
Brasy4G386000
Brasy4G387500
Brasy4G388900
Brasy4G390000
Brasy4G391700
Brasy4G393000
Brasy4G394800
Brasy4G395900
Brasy4G396700
Brasy4G397500
Brasy4G397700
Brasy4G400800
Brasy4G401500
Brasy4G401900
Brasy4G402500
Brasy4G402700
Brasy4G403400
Brasy4G403700
Brasy4G404000
Brasy4G404800
Brasy4G408200
Brasy4G409500
Brasy4G410000
Brasy4G411700
Brasy4G411900
Brasy4G413800
Brasy4G414800
Brasy4G415000
Brasy4G415100
Brasy4G415900
Brasy4G416200
Brasy4G418300
Brasy4G421300
Brasy4G423600
Brasy4G427700
Brasy4G428800
Brasy4G430300
Brasy4G430900
Brasy4G431000
Brasy4G431100
Brasy4G432400
Brasy4G432800
Brasy4G433700
Brasy4G434600
Brasy4G437500
Brasy4G438400
Brasy4G438500
Brasy4G440700
Brasy4G441000
Brasy4G441100
Brasy5G219800
Brasy5G220100
Brasy5G220700
Brasy5G221900
Brasy5G222400
Brasy5G225900
Brasy5G226500
Brasy5G229800
Brasy5G230500
Brasy5G232300
Brasy5G232800
Brasy5G233500
Brasy5G233700
Brasy5G234400
Brasy5G234500
Brasy5G236600
Brasy5G237500
Brasy5G239300
Brasy5G240100
Brasy5G241700
Brasy5G242500
Brasy5G242900
Brasy5G243500
Brasy5G243600
Brasy5G245100
Brasy5G246800
Brasy5G247000
Brasy5G247200
Brasy5G248300
Brasy5G249200
Brasy5G249900
Brasy5G250100
Brasy5G250900
Brasy5G251100
Brasy5G251400
Brasy5G253400
Brasy5G255100
Brasy5G257600
Brasy5G257900
Brasy5G260800
Brasy5G261900
Brasy5G262800
Brasy5G262900
Brasy5G264000
Brasy5G268800
Brasy5G269000
Brasy5G269300
Brasy5G270000
[truncated: 1,271 more rows]

## Sheet: 29
BrasyJ000300
BrasyJ000500
BrasyJ003800
BrasyJ004600
BrasyJ004800
BrasyJ005900
BrasyJ009100
BrasyJ010200
BrasyJ010400
BrasyJ012000
BrasyJ012300
BrasyJ013100
BrasyJ013200
BrasyJ013600
BrasyJ013700
BrasyJ013900
BrasyJ014000
BrasyJ014700
BrasyJ015300
BrasyJ015400
BrasyJ015600
BrasyJ015800
BrasyJ016700
BrasyJ017500
BrasyJ019300
BrasyJ019600
BrasyJ019800
BrasyJ020100
BrasyJ021800
BrasyJ022600
BrasyJ024100
BrasyJ026400
BrasyJ027000
BrasyJ027900
BrasyJ028100
BrasyJ028300
BrasyJ028400
BrasyJ028500
BrasyJ029400
BrasyJ030200
BrasyJ030600
BrasyJ030700
BrasyJ031600
BrasyJ031800
BrasyJ031900
BrasyJ032000
BrasyJ032200
BrasyJ032300
BrasyJ032600
BrasyJ033400
BrasyJ035400
BrasyJ036100
BrasyJ037300
BrasyJ037400
BrasyJ038600
BrasyJ039700
BrasyJ039800
BrasyJ039900
BrasyJ040200
BrasyJ040300
BrasyJ040400
BrasyJ040700
BrasyJ040800
BrasyJ042000
BrasyJ047200
BrasyJ047500
BrasyJ048300
BrasyJ049100
BrasyJ050200
BrasyJ051700
BrasyJ053000
BrasyJ053100
BrasyJ053600
BrasyJ054800
BrasyJ057700
BrasyJ057900
BrasyJ058000
BrasyJ058900
BrasyJ059700
BrasyJ060200
BrasyJ060500
BrasyJ060700
BrasyJ062600
BrasyJ063600
BrasyJ064500
BrasyJ064900
BrasyJ065000
BrasyJ065300
BrasyJ068000
BrasyJ068200
BrasyJ068500
BrasyJ068600
BrasyJ069800
BrasyJ071100
BrasyJ072200
BrasyJ072600
BrasyJ073100
BrasyJ073600
BrasyJ074000
BrasyJ074200
BrasyJ074300
BrasyJ074600
BrasyJ074800
BrasyJ076300
BrasyJ076600
BrasyJ076800
BrasyJ078600
BrasyJ078700
BrasyJ079100
BrasyJ079400
BrasyJ079500
BrasyJ079600
BrasyJ081600
BrasyJ083200
BrasyJ085300
BrasyJ085700
BrasyJ085900
BrasyJ086700
BrasyJ086900
BrasyJ087000
BrasyJ087400
BrasyJ087700
BrasyJ088100
BrasyJ088300
BrasyJ088600
BrasyJ088900
BrasyJ090400
BrasyJ090800
BrasyJ092000
BrasyJ092400
BrasyJ092600
BrasyJ095300
BrasyJ096600
BrasyJ099500
BrasyJ100700
BrasyJ101300
BrasyJ101500
BrasyJ102700
BrasyJ102800
BrasyJ103000
BrasyJ103100
BrasyJ103600
BrasyJ104300
BrasyJ104600
BrasyJ105100
BrasyJ105600
BrasyJ105900
BrasyJ106900
BrasyJ107000
BrasyJ107100
BrasyJ107600
BrasyJ107700
BrasyJ107800
BrasyJ109700
BrasyJ110000
BrasyJ111500
BrasyJ111700
BrasyJ111800
BrasyJ112100
BrasyJ113100
BrasyJ113200
BrasyJ114100
BrasyJ114200
BrasyJ114400
BrasyJ114500
Brasy1G002500
Brasy1G003300
Brasy1G003500
Brasy1G004300
Brasy1G004400
Brasy1G004800
Brasy1G005200
Brasy1G005400
Brasy1G005500
Brasy1G005800
Brasy1G006100
Brasy1G007100
Brasy1G007400
Brasy1G007600
Brasy1G009800
Brasy1G010100
Brasy1G011200
Brasy1G011300
Brasy1G011800
Brasy1G012700
Brasy1G012800
Brasy1G012900
Brasy1G013600
Brasy1G013700
Brasy1G015000
Brasy1G015300
Brasy1G015700
Brasy1G015800
Brasy1G016400
Brasy1G016600
Brasy1G017000
Brasy1G017500
Brasy1G018100
Brasy1G018200
Brasy1G018300
Brasy1G018400
Brasy1G018500
Brasy1G019100
Brasy1G019200
Brasy1G019300
Brasy1G021200
Brasy1G021300
Brasy1G021500
Brasy1G021600
Brasy1G021800
Brasy1G022000
Brasy1G022200
Brasy1G022300
Brasy1G022600
Brasy1G025100
Brasy1G025300
Brasy1G025900
Brasy1G027800
Brasy1G028600
Brasy1G028700
Brasy1G029200
Brasy1G029700
Brasy1G031000
Brasy1G031200
Brasy1G032000
Brasy1G032500
Brasy1G032900
Brasy1G033500
Brasy1G034300
Brasy1G034600
Brasy1G035300
Brasy1G035500
Brasy1G036200
Brasy1G037500
Brasy1G038000
Brasy1G038100
Brasy1G039100
Brasy1G039900
Brasy1G040100
Brasy1G042000
Brasy1G043700
Brasy1G044600
Brasy1G044700
Brasy1G044900
Brasy1G045600
Brasy1G046600
Brasy1G046700
Brasy1G046900
Brasy1G047500
Brasy1G047900
Brasy1G048100
Brasy1G048300
Brasy1G048500
Brasy1G048700
Brasy1G049300
Brasy1G050100
Brasy1G051000
Brasy1G051100
Brasy1G051200
Brasy1G051600
Brasy1G052200
Brasy1G052900
Brasy1G054400
Brasy1G054700
Brasy1G057500
Brasy1G057800
Brasy1G058100
Brasy1G058900
Brasy1G060100
Brasy1G060800
Brasy1G061000
Brasy1G062300
Brasy1G062500
Brasy1G063600
Brasy1G064200
Brasy1G067300
Brasy1G068100
Brasy1G068700
Brasy1G068800
Brasy1G069500
Brasy1G071100
Brasy1G072000
Brasy1G072100
Brasy1G072400
Brasy1G074700
Brasy1G076000
Brasy1G076100
Brasy1G076800
Brasy1G078500
Brasy1G079100
Brasy1G079600
Brasy1G080200
Brasy1G080300
Brasy1G081100
Brasy1G083300
Brasy1G084300
Brasy1G085200
Brasy1G086100
Brasy1G087000
Brasy1G087400
Brasy1G087600
Brasy1G088700
Brasy1G089000
Brasy1G089200
Brasy1G089400
Brasy1G090200
Brasy1G090300
Brasy1G090800
Brasy1G091100
Brasy1G091300
Brasy1G091700
Brasy1G091800
Brasy1G092200
Brasy1G092400
Brasy1G092500
Brasy1G093000
Brasy1G093300
Brasy1G094300
Brasy1G094400
Brasy1G095100
Brasy1G095800
Brasy1G098500
Brasy1G100000
Brasy1G100100
Brasy1G101000
Brasy1G102900
Brasy1G103100
Brasy1G103300
Brasy1G103800
Brasy1G105000
Brasy1G105200
Brasy1G105800
Brasy1G106100
Brasy1G106600
Brasy1G107100
Brasy1G107300
Brasy1G108100
Brasy1G110700
Brasy1G112800
Brasy1G113500
Brasy1G113900
Brasy1G114600
Brasy1G114800
Brasy1G115000
Brasy1G115300
Brasy1G115600
Brasy1G115700
Brasy1G116000
Brasy1G116700
Brasy1G117400
Brasy1G117600
Brasy1G117800
Brasy1G118000
Brasy1G120100
Brasy1G120300
Brasy1G120400
Brasy1G120800
Brasy1G122400
Brasy1G123400
Brasy1G125800
Brasy1G127700
Brasy1G128900
Brasy1G129000
Brasy1G129100
Brasy1G130200
Brasy1G130600
Brasy1G130700
Brasy1G131100
Brasy1G132500
Brasy1G133400
Brasy1G133500
Brasy1G133600
Brasy1G133700
Brasy1G133800
Brasy1G134200
Brasy1G134300
Brasy1G134800
Brasy1G135300
Brasy1G135600
Brasy1G136000
Brasy1G136100
Brasy1G136300
Brasy1G136400
Brasy1G137900
Brasy1G140200
Brasy1G140400
Brasy1G140900
Brasy1G141000
Brasy1G141200
Brasy1G141600
Brasy1G143200
Brasy1G143400
Brasy1G143500
Brasy1G143600
Brasy1G143800
Brasy1G144300
Brasy1G144800
Brasy1G148200
Brasy1G148500
Brasy1G148900
Brasy1G149900
Brasy1G150100
Brasy1G150500
Brasy1G150700
Brasy1G152500
Brasy1G153700
Brasy1G154500
Brasy1G154800
Brasy1G155000
Brasy1G155300
Brasy1G155500
Brasy1G155600
Brasy1G156400
Brasy1G156900
Brasy1G157300
Brasy1G158300
Brasy1G159100
Brasy1G159400
Brasy1G160800
Brasy1G160900
Brasy1G161200
Brasy1G165800
Brasy1G167600
Brasy1G168500
Brasy1G169000
Brasy1G169700
Brasy1G171100
Brasy1G171700
Brasy1G172600
Brasy1G173000
Brasy1G173200
Brasy1G174000
Brasy1G177000
Brasy1G177700
Brasy1G178000
Brasy1G179400
Brasy1G179600
Brasy1G179900
Brasy1G181200
Brasy1G181700
Brasy1G182600
Brasy1G183500
Brasy1G184200
Brasy1G184800
Brasy1G185100
Brasy1G185800
Brasy1G185900
Brasy1G186200
Brasy1G186900
Brasy1G187400
Brasy1G190200
Brasy1G190300
Brasy1G190400
Brasy1G190600
Brasy1G190700
Brasy1G191300
Brasy1G191800
Brasy1G192800
Brasy1G194200
Brasy1G194300
Brasy1G194900
Brasy1G195200
Brasy1G197100
Brasy1G198200
Brasy1G200000
Brasy1G201600
Brasy1G202500
Brasy1G204300
Brasy1G205200
Brasy1G206900
Brasy1G207000
Brasy1G207100
Brasy1G208200
Brasy1G208600
Brasy1G210000
Brasy1G211300
Brasy1G211400
Brasy1G212100
Brasy1G213900
Brasy1G214200
Brasy1G214300
Brasy1G214900
Brasy1G215100
Brasy1G216700
Brasy1G217100
Brasy1G217300
Brasy1G217400
Brasy1G218100
Brasy1G218300
Brasy1G218400
Brasy1G218900
Brasy1G219000
Brasy1G219100
Brasy1G219600
Brasy1G220500
Brasy1G221400
Brasy1G222400
Brasy1G223800
Brasy1G224400
Brasy1G225000
Brasy1G226200
Brasy1G226500
Brasy1G227000
Brasy1G228600
Brasy1G230800
Brasy1G231900
Brasy1G232400
Brasy1G233600
Brasy1G235600
Brasy1G236900
Brasy1G237100
Brasy1G237200
Brasy1G237400
Brasy1G237500
Brasy1G238100
Brasy1G238200
Brasy1G238300
Brasy1G240000
Brasy1G240200
Brasy1G240300
Brasy1G240700
Brasy1G241300
Brasy1G242200
Brasy1G242300
Brasy1G242400
Brasy1G242700
Brasy1G242900
Brasy1G243100
Brasy1G243200
Brasy1G243500
Brasy1G243900
Brasy1G246000
Brasy1G246400
Brasy1G247500
Brasy1G247900
Brasy1G248700
Brasy1G249100
Brasy1G250900
Brasy1G251300
Brasy1G251600
Brasy1G252000
Brasy1G253400
Brasy1G254300
Brasy1G254400
Brasy1G254500
Brasy1G254800
Brasy1G255700
Brasy1G256500
Brasy1G257300
Brasy1G257400
Brasy1G257900
Brasy1G258000
Brasy1G260100
Brasy1G260300
Brasy1G261500
Brasy1G262400
Brasy1G262700
Brasy1G264400
Brasy1G265700
Brasy1G267700
Brasy1G268600
Brasy1G269400
Brasy1G270100
Brasy1G270200
Brasy1G270600
Brasy1G270700
Brasy1G274100
Brasy1G276600
Brasy1G277000
Brasy1G277400
Brasy1G279200
Brasy1G279300
Brasy1G279400
Brasy1G279700
Brasy1G279800
Brasy1G279900
Brasy1G280400
Brasy1G281100
Brasy1G281800
Brasy1G282300
Brasy1G282600
Brasy1G282900
Brasy1G283700
Brasy1G283800
Brasy1G284100
Brasy1G284500
Brasy1G285200
Brasy1G285800
Brasy1G286000
Brasy1G286100
Brasy1G286900
Brasy1G287200
Brasy1G287600
Brasy1G288600
Brasy1G288700
Brasy1G288800
Brasy1G294400
Brasy1G294500
Brasy1G294800
Brasy1G295300
Brasy1G296400
Brasy1G296500
Brasy1G297900
Brasy1G298100
Brasy1G298300
Brasy1G298400
Brasy1G299200
Brasy1G300200
Brasy1G300500
Brasy1G301600
Brasy1G301700
Brasy1G301900
Brasy1G302100
Brasy1G302200
Brasy1G302300
Brasy1G302900
Brasy1G303100
Brasy1G303600
Brasy1G304000
Brasy1G304800
Brasy1G304900
Brasy1G306300
Brasy1G307500
Brasy1G308200
Brasy1G308500
Brasy1G309600
Brasy1G310500
Brasy1G310800
Brasy1G311000
Brasy1G312700
Brasy1G313000
Brasy1G313800
Brasy1G314300
Brasy1G314400
Brasy1G315900
Brasy1G316200
Brasy1G316600
Brasy1G316900
Brasy1G317000
Brasy1G318500
Brasy1G318600
Brasy1G318900
Brasy1G319400
Brasy1G319600
Brasy1G319700
Brasy1G320900
Brasy1G321000
Brasy1G321100
Brasy1G321200
Brasy1G321300
Brasy1G322500
Brasy1G322600
Brasy1G323000
Brasy1G324700
Brasy1G325400
Brasy1G325600
Brasy1G326200
Brasy1G326500
Brasy1G327100
Brasy1G327400
Brasy1G327500
Brasy1G328800
Brasy1G329100
Brasy1G330000
Brasy1G330200
Brasy1G330600
Brasy1G331200
Brasy1G332200
Brasy1G333800
Brasy1G334100
Brasy1G334800
Brasy1G335300
Brasy1G336200
Brasy1G336900
Brasy1G338000
Brasy1G338700
Brasy1G339400
Brasy1G339500
Brasy1G340000
Brasy1G340100
Brasy1G340200
Brasy1G340300
Brasy1G341800
Brasy1G342300
Brasy1G342400
Brasy1G342600
Brasy1G343100
Brasy1G344600
Brasy1G346400
Brasy1G346500
Brasy1G346700
Brasy1G347400
Brasy1G348300
Brasy1G348800
Brasy1G350600
Brasy1G350800
Brasy1G351200
Brasy1G352500
Brasy1G354200
Brasy1G354500
Brasy1G354700
Brasy1G355000
Brasy1G355300
Brasy1G356300
Brasy1G356400
Brasy1G356600
Brasy1G357600
Brasy1G357900
Brasy1G358200
Brasy1G358500
Brasy1G358700
Brasy1G358800
Brasy1G358900
Brasy1G361100
Brasy1G361900
Brasy1G363200
Brasy1G365800
Brasy1G365900
Brasy1G369200
Brasy1G369300
Brasy1G369400
Brasy1G369600
Brasy1G370200
Brasy1G371500
Brasy1G371900
Brasy1G372400
Brasy1G372700
Brasy1G373000
Brasy1G373600
Brasy1G373800
Brasy1G375100
Brasy1G375600
Brasy1G376500
Brasy1G377200
Brasy1G377800
Brasy1G379000
Brasy1G379200
Brasy1G380300
Brasy1G380600
Brasy1G380700
Brasy1G380800
Brasy1G380900
Brasy1G382400
Brasy1G382800
Brasy1G383200
Brasy1G383500
Brasy1G383700
Brasy1G383800
Brasy1G384000
Brasy1G385000
Brasy1G386000
Brasy1G386400
Brasy1G386600
Brasy1G386700
Brasy1G388900
Brasy1G390000
Brasy1G390600
Brasy1G392100
Brasy1G392200
Brasy1G394700
Brasy1G395200
Brasy1G395800
Brasy1G398600
Brasy1G399400
Brasy1G400000
Brasy1G400500
Brasy1G401200
Brasy1G402100
Brasy1G402300
Brasy1G402700
Brasy1G404500
Brasy1G404600
Brasy1G408000
Brasy1G408500
Brasy1G410000
Brasy1G410800
Brasy1G411100
Brasy1G411800
Brasy1G412300
Brasy1G414100
Brasy1G414600
Brasy1G415800
Brasy1G416000
Brasy1G417100
Brasy1G417200
Brasy1G417300
Brasy1G417900
Brasy1G418300
Brasy1G418900
Brasy1G419200
Brasy1G419900
Brasy1G420400
Brasy1G421000
Brasy1G423200
Brasy1G423300
Brasy1G423600
Brasy1G425100
Brasy1G425400
Brasy1G426600
Brasy1G426700
Brasy1G427200
Brasy1G429200
Brasy1G429700
Brasy1G430300
Brasy1G432200
Brasy1G432400
Brasy1G432700
Brasy1G432900
Brasy1G433100
Brasy1G433500
Brasy1G434400
Brasy1G435600
Brasy1G435700
Brasy1G436300
Brasy1G436600
Brasy1G438100
Brasy1G439300
Brasy1G439900
Brasy1G440400
Brasy1G441300
Brasy1G442300
Brasy1G442400
Brasy1G442600
Brasy1G443500
Brasy1G444800
Brasy1G444900
Brasy1G445000
Brasy1G447200
Brasy1G448500
Brasy1G449500
Brasy1G450400
Brasy1G452600
Brasy1G452900
Brasy1G453300
Brasy1G453400
Brasy1G455000
Brasy1G455200
Brasy1G456000
Brasy1G456200
Brasy1G457800
Brasy1G457900
Brasy1G459800
Brasy1G460400
Brasy1G460500
Brasy1G461800
Brasy1G464300
Brasy1G464700
Brasy1G465600
Brasy1G466100
Brasy1G466400
Brasy1G466800
Brasy1G467400
Brasy1G467700
Brasy1G468600
Brasy1G469000
Brasy1G469200
Brasy1G471100
Brasy1G471400
Brasy1G471700
Brasy1G472000
Brasy1G473000
Brasy1G473900
Brasy1G474800
Brasy1G475200
Brasy1G475600
Brasy1G477600
Brasy1G478100
Brasy1G478200
Brasy1G479700
Brasy1G480600
Brasy1G481000
Brasy1G482000
Brasy1G482100
Brasy1G482400
Brasy1G482600
Brasy1G483200
Brasy1G483800
Brasy1G484400
Brasy1G485200
Brasy1G485300
Brasy1G485600
Brasy1G486600
Brasy1G488600
Brasy1G489700
Brasy1G490300
Brasy1G490400
Brasy1G493300
Brasy1G494000
Brasy1G494100
Brasy1G494200
Brasy1G494600
Brasy1G495100
Brasy1G495500
Brasy1G495800
Brasy1G496200
Brasy1G496500
Brasy1G496900
Brasy1G497000
Brasy1G497500
Brasy1G498100
Brasy1G498300
Brasy1G498500
Brasy1G499200
Brasy1G499500
Brasy1G499700
Brasy1G499800
Brasy1G500800
Brasy1G501400
Brasy1G502200
Brasy1G502500
Brasy1G502700
Brasy1G505300
Brasy1G505400
Brasy1G506100
Brasy1G506900
Brasy1G507200
Brasy1G507700
Brasy1G507800
Brasy1G508900
Brasy1G509700
Brasy1G509800
Brasy1G511000
Brasy1G511500
Brasy1G512100
Brasy1G512800
Brasy1G513000
Brasy1G514700
Brasy1G515300
Brasy1G518100
Brasy1G519500
Brasy1G519900
Brasy1G520100
Brasy1G520300
Brasy1G521000
Brasy1G521300
Brasy1G521900
Brasy1G522200
Brasy1G522700
Brasy1G523600
Brasy1G525200
Brasy1G527000
Brasy1G527400
Brasy1G527600
Brasy1G528000
Brasy1G528700
Brasy1G528800
Brasy1G530000
Brasy1G530100
Brasy1G531300
Brasy1G532200
Brasy1G534100
Brasy1G535600
Brasy1G535700
Brasy1G536100
Brasy1G537100
Brasy1G537500
Brasy1G538100
Brasy1G538200
Brasy1G538300
Brasy1G538800
Brasy1G539300
Brasy1G539600
Brasy1G540600
Brasy1G541300
Brasy1G541400
Brasy1G541800
Brasy1G542200
Brasy1G542900
Brasy1G543900
Brasy1G544100
Brasy1G544200
Brasy1G547500
Brasy1G548400
Brasy1G548900
Brasy1G549100
Brasy1G549400
Brasy1G549700
Brasy1G549800
Brasy1G550200
Brasy1G550300
Brasy1G550600
Brasy1G550700
Brasy1G550900
Brasy1G551700
Brasy1G552000
Brasy1G553000
Brasy1G553300
Brasy1G553600
Brasy1G554000
Brasy1G554400
Brasy1G555400
Brasy1G555500
Brasy1G555700
Brasy1G557500
Brasy1G559500
Brasy1G560300
Brasy1G561400
Brasy1G561500
Brasy1G562000
Brasy1G562300
Brasy1G562400
Brasy1G562900
Brasy1G563600
Brasy1G563700
Brasy1G564100
Brasy1G564400
Brasy1G564700
Brasy1G564900
Brasy1G565100
Brasy1G566700
Brasy1G567000
Brasy1G568100
Brasy1G568700
Brasy1G568800
Brasy1G569100
Brasy1G569200
Brasy1G570000
Brasy1G570200
Brasy1G570500
Brasy1G570900
Brasy1G571200
Brasy1G573000
Brasy1G573100
Brasy1G573600
Brasy1G574200
Brasy1G575500
Brasy1G575700
Brasy1G575600
Brasy1G575900
Brasy1G576400
Brasy1G577000
Brasy1G577200
Brasy1G578300
Brasy1G578800
Brasy1G579100
Brasy1G580300
Brasy1G580400
Brasy1G580800
Brasy1G581400
Brasy5G001100
Brasy5G002500
Brasy5G002800
Brasy5G002900
Brasy5G005200
Brasy5G006500
Brasy5G006700
Brasy5G006900
Brasy5G007400
Brasy5G007600
Brasy5G007800
Brasy5G007900
Brasy5G008100
Brasy5G008200
Brasy5G009600
Brasy5G009800
Brasy5G010400
Brasy5G011200
Brasy5G011500
Brasy5G011900
Brasy5G012500
Brasy5G012800
Brasy5G013600
Brasy5G014400
Brasy5G014600
Brasy5G015000
Brasy5G015200
Brasy5G015900
Brasy5G016400
Brasy5G016500
Brasy5G016900
Brasy5G017300
Brasy5G019400
Brasy5G019600
Brasy5G020000
Brasy5G020300
Brasy5G020400
Brasy5G020900
Brasy5G021400
Brasy5G022000
Brasy5G022100
Brasy5G022200
Brasy5G022300
Brasy5G022400
Brasy5G023100
Brasy5G023300
Brasy5G024000
Brasy5G024300
Brasy5G025100
Brasy5G026200
Brasy5G026600
Brasy5G026800
Brasy5G026900
Brasy5G027600
Brasy5G029100
Brasy5G029800
Brasy5G030700
Brasy5G030800
Brasy5G030900
Brasy5G031500
Brasy5G031800
Brasy5G032500
Brasy5G033500
Brasy5G033600
Brasy5G034400
Brasy5G034500
Brasy5G035300
Brasy5G035400
Brasy5G035900
Brasy5G036000
Brasy5G037500
Brasy5G038000
Brasy5G038300
Brasy5G038500
Brasy5G038600
Brasy5G039300
Brasy5G040200
Brasy5G040700
Brasy5G040800
Brasy5G041000
Brasy5G041600
Brasy5G042100
Brasy5G043600
Brasy5G044600
Brasy5G044900
Brasy5G045100
Brasy5G045300
Brasy5G045900
Brasy5G046300
Brasy5G047600
Brasy5G048200
Brasy5G048700
Brasy5G048800
Brasy5G051300
Brasy5G053200
Brasy5G053600
Brasy5G053700
Brasy5G056300
Brasy5G056400
Brasy5G057500
Brasy5G057600
Brasy5G057800
Brasy5G058200
Brasy5G059100
Brasy5G059600
Brasy5G059900
Brasy5G060300
Brasy5G060600
Brasy5G061200
Brasy5G061900
Brasy5G062200
Brasy5G062700
Brasy5G063200
Brasy5G065600
Brasy5G066100
Brasy5G067400
Brasy5G068100
Brasy5G068600
Brasy5G068900
Brasy5G069000
Brasy5G070000
Brasy5G070300
Brasy5G070900
Brasy5G071700
Brasy5G071900
Brasy5G072200
Brasy5G072300
Brasy5G075900
Brasy5G076500
Brasy5G077800
Brasy5G077900
Brasy5G078000
Brasy5G078100
Brasy5G078200
Brasy5G078500
Brasy5G078700
Brasy5G079500
Brasy5G079800
Brasy5G080600
Brasy5G080900
Brasy5G081900
Brasy5G083000
Brasy5G084000
Brasy5G084200
Brasy5G084400
Brasy5G085100
Brasy5G086600
Brasy5G086900
Brasy5G087000
Brasy5G088500
Brasy5G088700
Brasy5G089500
Brasy5G089900
Brasy5G090200
Brasy5G090800
Brasy5G091000
Brasy5G091300
Brasy5G092000
Brasy5G092100
Brasy5G092200
Brasy5G092400
Brasy5G092600
Brasy5G092700
Brasy5G092800
Brasy5G092900
Brasy5G093400
Brasy5G093500
Brasy5G093900
Brasy5G094000
Brasy5G094500
Brasy5G095100
Brasy5G095900
Brasy5G096200
Brasy5G096300
Brasy5G096900
Brasy5G098400
Brasy5G098500
Brasy5G099300
Brasy5G099700
Brasy5G100200
Brasy5G100500
Brasy5G100700
Brasy5G101100
Brasy5G102700
Brasy5G103700
Brasy5G103900
Brasy5G104000
Brasy5G104300
Brasy5G104600
Brasy5G104700
Brasy5G106900
Brasy5G107500
Brasy5G108000
Brasy5G110000
Brasy5G110100
Brasy5G110300
Brasy5G111300
Brasy5G112700
Brasy5G115500
Brasy5G116500
Brasy5G116600
Brasy5G117300
Brasy5G117400
Brasy5G118200
Brasy5G118700
Brasy5G118800
Brasy5G119500
Brasy5G119700
Brasy5G120600
Brasy5G123300
Brasy5G124500
Brasy5G124800
Brasy5G127100
Brasy5G130200
Brasy5G130300
Brasy5G131800
Brasy5G132000
Brasy5G132900
Brasy5G133200
Brasy5G133600
Brasy5G135400
Brasy5G139000
Brasy5G139200
Brasy5G140200
Brasy5G141000
Brasy5G141400
Brasy5G142500
Brasy5G143000
Brasy5G146100
Brasy5G146600
Brasy5G146700
Brasy5G147100
Brasy5G149900
Brasy5G150000
Brasy5G150600
Brasy5G152400
Brasy5G152500
Brasy5G152900
Brasy5G154100
Brasy5G154500
Brasy5G154700
Brasy5G154900
Brasy5G156100
Brasy5G156800
Brasy5G158600
Brasy5G159000
Brasy5G159500
Brasy5G159800
Brasy5G159900
Brasy5G160200
Brasy5G160800
Brasy5G161400
Brasy5G161600
Brasy5G162100
Brasy5G162800
Brasy5G163200
Brasy5G164500
Brasy5G165400
Brasy5G165900
Brasy5G166000
Brasy5G167100
Brasy5G167200
Brasy5G167400
Brasy5G168000
Brasy5G168300
Brasy5G168700
Brasy5G170200
Brasy5G172100
Brasy5G172400
Brasy5G172800
Brasy5G173500
Brasy5G174000
Brasy5G176100
Brasy5G176200
Brasy5G176300
Brasy5G176400
Brasy5G176500
Brasy5G176900
Brasy5G177200
Brasy5G177300
Brasy5G177500
Brasy5G179000
Brasy5G179300
Brasy5G181800
Brasy5G182500
Brasy5G185300
Brasy5G188500
Brasy5G190100
Brasy5G191500
Brasy5G191700
Brasy5G193300
Brasy5G195400
Brasy5G197500
Brasy5G197800
Brasy5G198400
Brasy5G198500
Brasy5G198600
Brasy5G199000
Brasy5G199200
Brasy5G199300
Brasy5G199500
Brasy5G199700
Brasy5G200100
Brasy5G200200
Brasy5G200400
Brasy5G200500
Brasy5G200800
Brasy5G201100
Brasy5G201600
Brasy5G202200
Brasy5G202400
Brasy5G202500
Brasy5G202600
Brasy5G203600
Brasy5G203700
Brasy5G203900
Brasy5G204000
Brasy5G204400
Brasy5G205100
Brasy5G205200
Brasy5G205400
Brasy5G205600
Brasy5G205700
Brasy5G206300
Brasy5G206700
Brasy5G207000
Brasy5G207700
Brasy5G207800
Brasy5G207900
Brasy5G208000
Brasy5G210300
Brasy5G210900
Brasy5G211500
Brasy5G212500
Brasy5G213400
Brasy5G214600
Brasy5G214700
Brasy5G215200
Brasy5G215400
Brasy5G217100
Brasy5G218400
Brasy2G000300
Brasy2G000900
Brasy2G003700
Brasy2G004100
Brasy2G004900
Brasy2G005100
Brasy2G005800
Brasy2G006800
Brasy2G006900
Brasy2G007400
Brasy2G008200
Brasy2G009100
Brasy2G009200
Brasy2G009400
Brasy2G009500
Brasy2G013100
Brasy2G013300
Brasy2G014600
Brasy2G015500
Brasy2G015800
Brasy2G015900
Brasy2G016000
Brasy2G016900
Brasy2G017000
Brasy2G017600
Brasy2G018700
Brasy2G019300
Brasy2G021200
Brasy2G021900
Brasy2G022300
Brasy2G022600
Brasy2G022900
Brasy2G023000
Brasy2G023400
Brasy2G023500
Brasy2G023600
Brasy2G024200
Brasy2G024400
Brasy2G024900
Brasy2G025800
Brasy2G026700
Brasy2G026800
Brasy2G026900
Brasy2G027000
Brasy2G028700
Brasy2G029100
Brasy2G031000
Brasy2G031200
Brasy2G032400
Brasy2G032800
Brasy2G033100
Brasy2G033900
Brasy2G034300
Brasy2G034900
Brasy2G035600
Brasy2G035700
Brasy2G036900
Brasy2G037000
Brasy2G037100
Brasy2G038000
Brasy2G038400
Brasy2G038600
Brasy2G039100
Brasy2G040100
Brasy2G041800
Brasy2G042000
Brasy2G046000
Brasy2G047300
Brasy2G047600
Brasy2G047700
Brasy2G048200
Brasy2G048900
Brasy2G049200
Brasy2G050700
Brasy2G050800
Brasy2G050900
Brasy2G051400
Brasy2G052300
Brasy2G052800
Brasy2G052900
Brasy2G053200
Brasy2G054500
Brasy2G056000
Brasy2G056100
Brasy2G056300
Brasy2G056500
Brasy2G059600
Brasy2G059700
Brasy2G061200
Brasy2G061400
Brasy2G064000
Brasy2G065700
Brasy2G065800
Brasy2G065900
Brasy2G066600
Brasy2G069800
Brasy2G070800
Brasy2G071500
Brasy2G071800
Brasy2G072100
Brasy2G072300
Brasy2G074000
Brasy2G074500
Brasy2G074800
Brasy2G075000
Brasy2G075100
Brasy2G075600
Brasy2G075900
Brasy2G076000
Brasy2G076500
Brasy2G076700
Brasy2G076900
Brasy2G077000
Brasy2G077300
Brasy2G077600
Brasy2G077800
Brasy2G078800
Brasy2G080300
Brasy2G080500
Brasy2G080800
Brasy2G081400
Brasy2G081900
Brasy2G082100
Brasy2G082200
Brasy2G082400
Brasy2G082900
Brasy2G083100
Brasy2G083400
Brasy2G084500
Brasy2G085500
Brasy2G085700
Brasy2G086000
Brasy2G086300
Brasy2G087500
Brasy2G088400
Brasy2G089000
Brasy2G089700
Brasy2G090200
Brasy2G090400
Brasy2G090700
Brasy2G092000
Brasy2G093200
Brasy2G093500
Brasy2G094400
Brasy2G095700
Brasy2G096400
Brasy2G098100
Brasy2G098300
Brasy2G098500
Brasy2G100200
Brasy2G100300
Brasy2G100600
Brasy2G101700
Brasy2G103400
Brasy2G104200
Brasy2G104800
Brasy2G105500
Brasy2G106700
Brasy2G107900
Brasy2G108100
Brasy2G108400
Brasy2G108700
Brasy2G110400
Brasy2G111500
Brasy2G112000
Brasy2G112200
Brasy2G113100
Brasy2G113400
Brasy2G114600
Brasy2G115300
Brasy2G115400
Brasy2G116500
Brasy2G116600
Brasy2G117600
Brasy2G118100
Brasy2G118400
Brasy2G119000
Brasy2G119400
Brasy2G119500
Brasy2G119800
Brasy2G120100
Brasy2G120300
Brasy2G120400
Brasy2G120600
Brasy2G121800
Brasy2G121900
Brasy2G122100
Brasy2G122200
Brasy2G123100
Brasy2G123400
Brasy2G124100
Brasy2G124500
Brasy2G124600
Brasy2G124800
Brasy2G124900
Brasy2G125000
Brasy2G125700
Brasy2G127000
Brasy2G127300
Brasy2G127800
Brasy2G128200
Brasy2G128300
Brasy2G128400
Brasy2G128600
Brasy2G128800
Brasy2G129100
Brasy2G129700
Brasy2G130000
Brasy2G133300
Brasy2G133500
Brasy2G134000
Brasy2G135300
Brasy2G136300
Brasy2G136400
Brasy2G136500
Brasy2G136600
Brasy2G136700
Brasy2G137300
Brasy2G137500
Brasy2G138800
Brasy2G138900
Brasy2G143200
Brasy2G143700
Brasy2G144100
Brasy2G145600
Brasy2G145800
Brasy2G146200
Brasy2G146700
Brasy2G147500
Brasy2G148200
Brasy2G148800
Brasy2G150800
Brasy2G151100
Brasy2G152300
Brasy2G152500
Brasy2G153200
Brasy2G153500
Brasy2G153900
Brasy2G154600
Brasy2G155600
Brasy2G157100
Brasy2G161600
Brasy2G162000
Brasy2G162700
Brasy2G163100
Brasy2G167100
Brasy2G167700
Brasy2G167900
Brasy2G168000
Brasy2G168100
Brasy2G168200
Brasy2G168400
Brasy2G169300
Brasy2G170900
Brasy2G171000
Brasy2G172600
Brasy2G172800
Brasy2G174600
Brasy2G174700
Brasy2G175700
Brasy2G177400
Brasy2G177600
Brasy2G178100
Brasy2G179700
Brasy2G180000
Brasy2G180500
Brasy2G180800
Brasy2G181200
Brasy2G181500
Brasy2G181600
Brasy2G181800
Brasy2G181900
Brasy2G182200
Brasy2G182400
Brasy2G182600
Brasy2G185700
Brasy2G186200
Brasy2G186300
Brasy2G186700
Brasy2G187500
Brasy2G188900
Brasy2G190000
Brasy2G190500
Brasy2G192500
Brasy2G192800
Brasy2G193400
Brasy2G194200
Brasy2G199800
Brasy2G200600
Brasy2G201200
Brasy2G201400
Brasy2G203100
Brasy2G205800
Brasy2G206700
Brasy2G208000
Brasy2G208100
Brasy2G208400
Brasy2G209100
Brasy2G211300
Brasy2G211900
Brasy2G212000
Brasy2G212200
Brasy2G213100
Brasy2G214000
Brasy2G218000
Brasy2G218300
Brasy2G218900
Brasy2G220500
Brasy2G221200
Brasy2G221700
Brasy2G222700
Brasy2G223900
Brasy2G224000
Brasy2G226100
Brasy2G226200
Brasy2G227900
Brasy2G228600
Brasy2G228700
Brasy2G228800
Brasy2G229900
Brasy2G231200
Brasy2G231600
Brasy2G232500
Brasy2G232600
Brasy2G233600
Brasy2G233800
Brasy2G234100
Brasy2G234400
Brasy2G235300
Brasy2G236100
Brasy2G236700
Brasy2G241100
Brasy2G243100
Brasy2G243200
Brasy2G243800
Brasy2G243900
Brasy2G244300
Brasy2G245800
Brasy2G246100
Brasy2G246600
Brasy2G246800
Brasy2G246900
Brasy2G247500
Brasy2G247600
Brasy2G247700
Brasy2G248100
Brasy2G248500
Brasy2G249600
Brasy2G249900
Brasy2G251800
Brasy2G252300
Brasy2G253000
Brasy2G253100
Brasy2G255000
Brasy2G255800
Brasy2G256300
Brasy2G256900
Brasy2G257100
Brasy2G257400
Brasy2G258100
Brasy2G258300
Brasy2G260500
Brasy2G260700
Brasy2G260900
Brasy2G261800
Brasy2G264800
Brasy2G265000
Brasy2G265200
Brasy2G265400
Brasy2G266100
Brasy2G269500
Brasy2G271100
Brasy2G271700
Brasy2G273200
Brasy2G273400
Brasy2G274000
Brasy2G275300
Brasy2G278000
Brasy2G282100
Brasy2G282300
Brasy2G283200
Brasy2G283700
Brasy2G285300
Brasy2G286400
Brasy2G286500
Brasy2G288000
Brasy2G289000
Brasy2G289300
Brasy2G289400
Brasy2G290600
Brasy2G291200
Brasy2G291300
Brasy2G291900
Brasy2G293700
Brasy2G293800
Brasy2G294500
Brasy2G295500
Brasy2G297300
Brasy2G299400
Brasy2G299700
Brasy2G300300
Brasy2G301400
Brasy2G301700
Brasy2G302000
Brasy2G302200
Brasy2G302300
Brasy2G303100
Brasy2G303300
Brasy2G304500
Brasy2G304800
Brasy2G305300
Brasy2G305900
Brasy2G306400
Brasy2G306800
Brasy2G307700
Brasy2G308500
Brasy2G308600
Brasy2G310200
Brasy2G310400
Brasy2G310500
Brasy2G311100
Brasy2G312400
Brasy2G312800
Brasy2G314400
Brasy2G314600
Brasy2G315900
Brasy2G316100
Brasy2G316500
Brasy2G317700
Brasy2G318100
Brasy2G318800
Brasy2G321600
Brasy2G322900
Brasy2G323200
Brasy2G323300
Brasy2G323500
Brasy2G324500
Brasy2G324800
Brasy2G325300
Brasy2G325900
Brasy2G326200
Brasy2G326500
Brasy2G326800
Brasy2G328600
Brasy2G329400
Brasy2G330900
Brasy2G331000
Brasy2G331100
Brasy2G332300
Brasy2G332900
Brasy2G335600
Brasy2G336000
Brasy2G336300
Brasy2G336700
Brasy2G337400
Brasy2G338700
Brasy2G339100
Brasy2G339500
Brasy2G340000
Brasy2G340100
Brasy2G340200
Brasy2G340400
Brasy2G340700
Brasy2G341700
Brasy2G342100
Brasy2G342200
Brasy2G342600
Brasy2G343200
Brasy2G343300
Brasy2G344000
Brasy2G344200
Brasy2G344400
Brasy2G344500
Brasy2G344700
Brasy2G345000
Brasy2G345800
Brasy2G345900
Brasy2G346000
Brasy2G346400
Brasy2G347400
Brasy2G347600
Brasy2G348100
Brasy2G348400
Brasy2G349000
Brasy2G349500
Brasy2G349800
Brasy2G349900
Brasy2G350100
Brasy2G350700
Brasy2G352700
Brasy2G352900
Brasy2G356200
Brasy2G359700
Brasy2G359900
Brasy2G360000
Brasy2G361000
Brasy2G361300
Brasy2G362300
Brasy2G364000
Brasy2G364300
Brasy2G365600
Brasy2G366600
Brasy2G368100
Brasy2G369000
Brasy2G369100
Brasy2G370300
Brasy2G370400
Brasy2G371000
Brasy2G371500
Brasy2G371800
Brasy2G373400
Brasy2G374200
Brasy2G374400
Brasy2G376000
Brasy2G376400
Brasy2G376600
Brasy2G376900
Brasy2G378000
Brasy2G378400
Brasy2G378600
Brasy2G380600
Brasy2G381300
Brasy2G382900
Brasy2G383100
Brasy2G383300
Brasy2G383700
Brasy2G383900
Brasy2G384200
Brasy2G384600
Brasy2G385700
Brasy2G386400
Brasy2G387200
Brasy2G387900
Brasy2G388200
Brasy2G388700
Brasy2G390000
Brasy2G390300
Brasy2G390400
Brasy2G391000
Brasy2G392700
Brasy2G392900
Brasy2G393100
Brasy2G393400
Brasy2G394200
Brasy2G394500
Brasy2G394600
Brasy2G394700
Brasy2G396100
Brasy2G396600
Brasy2G397700
Brasy2G398000
Brasy2G398200
Brasy2G398700
Brasy2G398800
Brasy2G399300
Brasy2G399800
Brasy2G400300
Brasy2G400900
Brasy2G401600
Brasy2G402700
Brasy2G404700
Brasy2G404800
Brasy2G405900
Brasy2G406300
Brasy2G407100
Brasy2G407800
Brasy2G407900
Brasy2G408100
Brasy2G408400
Brasy2G408600
Brasy2G408800
Brasy2G409500
Brasy2G410700
Brasy2G411300
Brasy2G411700
Brasy2G411900
Brasy2G412100
Brasy2G412400
Brasy2G412700
Brasy2G413000
Brasy2G413400
Brasy2G415100
Brasy2G416400
Brasy2G416500
Brasy2G416700
Brasy2G418200
Brasy2G418300
Brasy2G418700
Brasy2G418800
Brasy2G418900
Brasy2G419100
Brasy2G420700
Brasy2G421300
Brasy2G421500
Brasy2G421600
Brasy2G422800
Brasy2G424300
Brasy2G425300
Brasy2G425800
Brasy2G426200
Brasy2G426600
Brasy2G427400
Brasy2G427600
Brasy2G429800
Brasy2G431900
Brasy2G432900
Brasy2G433200
Brasy2G433300
Brasy2G433600
Brasy2G434000
Brasy2G434400
Brasy2G435700
Brasy2G435800
Brasy2G436200
Brasy2G436300
Brasy2G437100
Brasy2G437600
Brasy2G437900
Brasy2G438000
Brasy2G438200
[truncated: 3,410 more rows]

## Sheet: 30
BrasyJ002000
BrasyJ002100
BrasyJ003600
BrasyJ004300
BrasyJ005700
BrasyJ009300
BrasyJ010000
BrasyJ014900
BrasyJ018700
BrasyJ019100
BrasyJ020900
BrasyJ023300
BrasyJ024800
BrasyJ025000
BrasyJ025100
BrasyJ025200
BrasyJ027600
BrasyJ033500
BrasyJ033900
BrasyJ034000
BrasyJ034400
BrasyJ034800
BrasyJ037700
BrasyJ039600
BrasyJ041500
BrasyJ041800
BrasyJ042300
BrasyJ042900
BrasyJ044900
BrasyJ046200
BrasyJ046500
BrasyJ046900
BrasyJ050600
BrasyJ053700
BrasyJ057100
BrasyJ058600
BrasyJ058800
BrasyJ059900
BrasyJ066200
BrasyJ067700
BrasyJ068400
BrasyJ068800
BrasyJ069500
BrasyJ075400
BrasyJ075800
BrasyJ076000
BrasyJ076700
BrasyJ079200
BrasyJ080800
BrasyJ081400
BrasyJ083700
BrasyJ084400
BrasyJ085600
BrasyJ086400
BrasyJ087800
BrasyJ089800
BrasyJ090100
BrasyJ092900
BrasyJ095600
BrasyJ096300
BrasyJ096500
BrasyJ100100
BrasyJ102100
BrasyJ105200
BrasyJ106400
Brasy1G000200
Brasy1G000400
Brasy1G000600
Brasy1G001000
Brasy1G001500
Brasy1G001700
Brasy1G001800
Brasy1G002300
Brasy1G002400
Brasy1G002700
Brasy1G003800
Brasy1G004000
Brasy1G004100
Brasy1G005100
Brasy1G005600
Brasy1G006800
Brasy1G006900
Brasy1G007900
Brasy1G010000
Brasy1G010700
Brasy1G011500
Brasy1G012200
Brasy1G014300
Brasy1G016300
Brasy1G017200
Brasy1G022800
Brasy1G023100
Brasy1G026600
Brasy1G026800
Brasy1G027100
Brasy1G027300
Brasy1G027700
Brasy1G028000
Brasy1G028800
Brasy1G030200
Brasy1G030300
Brasy1G030500
Brasy1G031700
Brasy1G032200
Brasy1G033900
Brasy1G034100
Brasy1G036600
Brasy1G037800
Brasy1G039200
Brasy1G039500
Brasy1G039700
Brasy1G040200
Brasy1G042100
Brasy1G044400
Brasy1G046000
Brasy1G047300
Brasy1G047600
Brasy1G048200
Brasy1G048400
Brasy1G049200
Brasy1G049400
Brasy1G050400
Brasy1G050700
Brasy1G053600
Brasy1G053900
Brasy1G054100
Brasy1G054200
Brasy1G055700
Brasy1G055900
Brasy1G056400
Brasy1G059200
Brasy1G059600
Brasy1G061200
Brasy1G062600
Brasy1G063300
Brasy1G064100
Brasy1G064300
Brasy1G064600
Brasy1G065000
Brasy1G066000
Brasy1G067200
Brasy1G067400
Brasy1G068200
Brasy1G070700
Brasy1G070900
Brasy1G071300
Brasy1G071400
Brasy1G071700
Brasy1G072600
Brasy1G073700
Brasy1G074500
Brasy1G075400
Brasy1G077400
Brasy1G078300
Brasy1G078900
Brasy1G079000
Brasy1G079800
Brasy1G080400
Brasy1G081400
Brasy1G082100
Brasy1G082400
Brasy1G085000
Brasy1G085100
Brasy1G086600
Brasy1G086900
Brasy1G087700
Brasy1G089500
Brasy1G090400
Brasy1G092100
Brasy1G092900
Brasy1G093400
Brasy1G094600
Brasy1G096200
Brasy1G097000
Brasy1G098200
Brasy1G099000
Brasy1G099300
Brasy1G099600
Brasy1G103600
Brasy1G104100
Brasy1G104400
Brasy1G104500
Brasy1G107200
Brasy1G107500
Brasy1G109900
Brasy1G110100
Brasy1G110900
Brasy1G111500
Brasy1G113700
Brasy1G116100
Brasy1G116400
Brasy1G117300
Brasy1G117500
Brasy1G119600
Brasy1G120200
Brasy1G120700
Brasy1G122100
Brasy1G122500
Brasy1G122700
Brasy1G123100
Brasy1G124200
Brasy1G125000
Brasy1G125100
Brasy1G125600
Brasy1G126000
Brasy1G126100
Brasy1G128600
Brasy1G129400
Brasy1G129500
Brasy1G131000
Brasy1G131300
Brasy1G131400
Brasy1G131500
Brasy1G132300
Brasy1G134700
Brasy1G135200
Brasy1G137700
Brasy1G138100
Brasy1G139100
Brasy1G139300
Brasy1G139400
Brasy1G139500
Brasy1G139800
Brasy1G141800
Brasy1G143100
Brasy1G144500
Brasy1G144700
Brasy1G145900
Brasy1G146100
Brasy1G146800
Brasy1G146900
Brasy1G147300
Brasy1G147900
Brasy1G148300
Brasy1G149100
Brasy1G149400
Brasy1G150400
Brasy1G151000
Brasy1G151200
Brasy1G152200
Brasy1G153000
Brasy1G153200
Brasy1G153400
Brasy1G153500
Brasy1G154700
Brasy1G155400
Brasy1G156200
Brasy1G156700
Brasy1G156800
Brasy1G157400
Brasy1G157800
Brasy1G158200
Brasy1G158800
Brasy1G159800
Brasy1G160100
Brasy1G164200
Brasy1G164300
Brasy1G165100
Brasy1G165700
Brasy1G166300
Brasy1G166600
Brasy1G167100
Brasy1G168000
Brasy1G168700
Brasy1G169300
Brasy1G169400
Brasy1G169800
Brasy1G170300
Brasy1G170600
Brasy1G171000
Brasy1G171600
Brasy1G172700
Brasy1G173600
Brasy1G174800
Brasy1G174900
Brasy1G175000
Brasy1G179100
Brasy1G180100
Brasy1G181500
Brasy1G181900
Brasy1G183200
Brasy1G184400
Brasy1G184900
Brasy1G185200
Brasy1G185300
Brasy1G187100
Brasy1G187200
Brasy1G187600
Brasy1G188400
Brasy1G191200
Brasy1G193700
Brasy1G194100
Brasy1G195900
Brasy1G196500
Brasy1G196700
Brasy1G197800
Brasy1G198400
Brasy1G198700
Brasy1G201800
Brasy1G202300
Brasy1G202400
Brasy1G202900
Brasy1G203500
Brasy1G203600
Brasy1G204400
Brasy1G204500
Brasy1G205000
Brasy1G205500
Brasy1G205600
Brasy1G205700
Brasy1G208300
Brasy1G210500
Brasy1G211700
Brasy1G211800
Brasy1G211900
Brasy1G212000
Brasy1G212800
Brasy1G213000
Brasy1G214000
Brasy1G214100
Brasy1G214400
Brasy1G214600
Brasy1G215400
Brasy1G215700
Brasy1G216100
Brasy1G216500
Brasy1G217500
Brasy1G219900
Brasy1G220900
Brasy1G222100
Brasy1G222900
Brasy1G223100
Brasy1G223700
Brasy1G223900
Brasy1G224300
Brasy1G225800
Brasy1G229000
Brasy1G229100
Brasy1G230700
Brasy1G231000
Brasy1G231300
Brasy1G231400
Brasy1G231500
Brasy1G232000
Brasy1G232300
Brasy1G232500
Brasy1G232700
Brasy1G234200
Brasy1G234700
Brasy1G235200
Brasy1G235900
Brasy1G237300
Brasy1G238400
Brasy1G238700
Brasy1G239500
Brasy1G239800
Brasy1G240900
Brasy1G241900
Brasy1G244700
Brasy1G245400
Brasy1G246500
Brasy1G246700
Brasy1G248800
Brasy1G248900
Brasy1G250300
Brasy1G252300
Brasy1G253700
Brasy1G254000
Brasy1G254600
Brasy1G257200
Brasy1G258900
Brasy1G259100
Brasy1G259800
Brasy1G260800
Brasy1G261300
Brasy1G261600
Brasy1G262800
Brasy1G263400
Brasy1G264500
Brasy1G264600
Brasy1G265600
Brasy1G267400
Brasy1G267600
Brasy1G268800
Brasy1G269500
Brasy1G270300
Brasy1G270900
Brasy1G271700
Brasy1G272800
Brasy1G273200
Brasy1G273700
Brasy1G273800
Brasy1G274400
Brasy1G274600
Brasy1G275000
Brasy1G275200
Brasy1G275300
Brasy1G275400
Brasy1G276700
Brasy1G278300
Brasy1G280900
Brasy1G281000
Brasy1G281200
Brasy1G282100
Brasy1G282700
Brasy1G283200
Brasy1G283600
Brasy1G284800
Brasy1G284900
Brasy1G288100
Brasy1G289900
Brasy1G290000
Brasy1G290400
Brasy1G290800
Brasy1G292300
Brasy1G293700
Brasy1G294100
Brasy1G294700
Brasy1G295000
Brasy1G296000
Brasy1G296300
Brasy1G297300
Brasy1G298000
Brasy1G298800
Brasy1G299400
Brasy1G299500
Brasy1G300000
Brasy1G301300
Brasy1G302400
Brasy1G303200
Brasy1G304200
Brasy1G304400
Brasy1G305700
Brasy1G305800
Brasy1G306100
Brasy1G306200
Brasy1G306600
Brasy1G306900
Brasy1G307000
Brasy1G307100
Brasy1G308000
Brasy1G308400
Brasy1G308600
Brasy1G309300
Brasy1G309400
Brasy1G309900
Brasy1G310200
Brasy1G310600
Brasy1G311500
Brasy1G311600
Brasy1G312000
Brasy1G312600
Brasy1G314900
Brasy1G315100
Brasy1G317100
Brasy1G317900
Brasy1G318100
Brasy1G319100
Brasy1G319500
Brasy1G320000
Brasy1G322800
Brasy1G323600
Brasy1G323800
Brasy1G324200
Brasy1G325800
Brasy1G326700
Brasy1G326900
Brasy1G328500
Brasy1G328900
Brasy1G329000
Brasy1G329300
Brasy1G329700
Brasy1G329800
Brasy1G330900
Brasy1G331000
Brasy1G332900
Brasy1G333000
Brasy1G333700
Brasy1G334300
Brasy1G334400
Brasy1G334700
Brasy1G335800
Brasy1G337100
Brasy1G337200
Brasy1G337300
Brasy1G339800
Brasy1G339900
Brasy1G341500
Brasy1G342500
Brasy1G343400
Brasy1G344400
Brasy1G345000
Brasy1G345600
Brasy1G345800
Brasy1G346200
Brasy1G346800
Brasy1G346900
Brasy1G347800
Brasy1G348500
Brasy1G348600
Brasy1G349700
Brasy1G349900
Brasy1G350000
Brasy1G352200
Brasy1G352900
Brasy1G353500
Brasy1G356000
Brasy1G356200
Brasy1G357200
Brasy1G357300
Brasy1G359100
Brasy1G359500
Brasy1G362200
Brasy1G363700
Brasy1G365600
Brasy1G365700
Brasy1G367100
Brasy1G368600
Brasy1G370100
Brasy1G370300
Brasy1G372500
Brasy1G374400
Brasy1G375700
Brasy1G375900
Brasy1G377600
Brasy1G378300
Brasy1G378800
Brasy1G379300
Brasy1G379900
Brasy1G381400
Brasy1G381600
Brasy1G381800
Brasy1G383000
Brasy1G383400
Brasy1G384700
Brasy1G385500
Brasy1G386100
Brasy1G386800
Brasy1G386900
Brasy1G389100
Brasy1G392500
Brasy1G392700
Brasy1G393400
Brasy1G394200
Brasy1G394500
Brasy1G395400
Brasy1G396200
Brasy1G396400
Brasy1G396500
Brasy1G396600
Brasy1G396900
Brasy1G397400
Brasy1G397800
Brasy1G398200
Brasy1G403000
Brasy1G403100
Brasy1G403600
Brasy1G403900
Brasy1G404100
Brasy1G404700
Brasy1G405900
Brasy1G408300
Brasy1G409100
Brasy1G410500
Brasy1G411000
Brasy1G411300
Brasy1G411900
Brasy1G412000
Brasy1G413000
Brasy1G413100
Brasy1G415900
Brasy1G416300
Brasy1G418200
Brasy1G419300
Brasy1G419700
Brasy1G420100
Brasy1G420900
Brasy1G421100
Brasy1G422000
Brasy1G422500
Brasy1G423500
Brasy1G424400
Brasy1G424800
Brasy1G426300
Brasy1G429000
Brasy1G429100
Brasy1G429600
Brasy1G430900
Brasy1G431000
Brasy1G431400
Brasy1G433300
Brasy1G433600
Brasy1G433800
Brasy1G434300
Brasy1G434800
Brasy1G435100
Brasy1G435200
Brasy1G435500
Brasy1G435800
Brasy1G436200
Brasy1G436900
Brasy1G437000
Brasy1G437400
Brasy1G437500
Brasy1G438000
Brasy1G438800
Brasy1G439000
Brasy1G439200
Brasy1G440100
Brasy1G440600
Brasy1G441700
Brasy1G445300
Brasy1G446600
Brasy1G447600
Brasy1G448700
Brasy1G448900
Brasy1G451800
Brasy1G452800
Brasy1G453100
Brasy1G453600
Brasy1G453800
Brasy1G456500
Brasy1G457200
Brasy1G457500
Brasy1G458500
Brasy1G459400
Brasy1G461700
Brasy1G462100
Brasy1G463100
Brasy1G463300
Brasy1G465000
Brasy1G465100
Brasy1G465200
Brasy1G465700
Brasy1G466200
Brasy1G467300
Brasy1G467500
Brasy1G468300
Brasy1G468500
Brasy1G470100
Brasy1G471600
Brasy1G472800
Brasy1G475100
Brasy1G476500
Brasy1G476700
Brasy1G477400
Brasy1G479900
Brasy1G480000
Brasy1G480100
Brasy1G480300
Brasy1G480700
Brasy1G483700
Brasy1G484700
Brasy1G484900
Brasy1G485000
Brasy1G485700
Brasy1G485800
Brasy1G486500
Brasy1G487100
Brasy1G488400
Brasy1G488700
Brasy1G491600
Brasy1G491800
Brasy1G493100
Brasy1G495600
Brasy1G495900
Brasy1G496000
Brasy1G498000
Brasy1G498700
Brasy1G499300
Brasy1G500200
Brasy1G501200
Brasy1G503300
Brasy1G503500
Brasy1G503600
Brasy1G507600
Brasy1G509900
Brasy1G510100
Brasy1G512300
Brasy1G513300
Brasy1G514300
Brasy1G516000
Brasy1G516700
Brasy1G517900
Brasy1G519600
Brasy1G520500
Brasy1G521200
Brasy1G521700
Brasy1G522900
Brasy1G524400
Brasy1G525400
Brasy1G527900
Brasy1G529100
Brasy1G529400
Brasy1G531000
Brasy1G531100
Brasy1G534500
Brasy1G535300
Brasy1G536200
Brasy1G536400
Brasy1G538500
Brasy1G540200
Brasy1G540700
Brasy1G542500
Brasy1G545400
Brasy1G546600
Brasy1G546700
Brasy1G546800
Brasy1G548300
Brasy1G548600
Brasy1G549600
Brasy1G550500
Brasy1G554800
Brasy1G555100
Brasy1G555300
Brasy1G556100
Brasy1G556900
Brasy1G558300
Brasy1G558800
Brasy1G560500
Brasy1G561600
Brasy1G563500
Brasy1G565400
Brasy1G567600
Brasy1G567700
Brasy1G568400
Brasy1G569400
Brasy1G572300
Brasy1G574500
Brasy1G574700
Brasy1G574900
Brasy1G578700
Brasy5G000400
Brasy5G001500
Brasy5G001700
Brasy5G002300
Brasy5G004600
Brasy5G005400
Brasy5G005600
Brasy5G009100
Brasy5G009400
Brasy5G009900
Brasy5G010700
Brasy5G014900
Brasy5G016600
Brasy5G018000
Brasy5G018300
Brasy5G019700
Brasy5G021100
Brasy5G021300
Brasy5G021600
Brasy5G021900
Brasy5G024100
Brasy5G025300
Brasy5G025500
Brasy5G026700
Brasy5G027900
Brasy5G028200
Brasy5G028800
Brasy5G030200
Brasy5G030500
Brasy5G031000
Brasy5G031600
Brasy5G032200
Brasy5G032300
Brasy5G032800
Brasy5G032900
Brasy5G033000
Brasy5G034600
Brasy5G035200
Brasy5G035500
Brasy5G038700
Brasy5G040000
Brasy5G040400
Brasy5G043800
Brasy5G044300
Brasy5G045500
Brasy5G045700
Brasy5G046100
Brasy5G046500
Brasy5G046900
Brasy5G048000
Brasy5G048600
Brasy5G049600
Brasy5G049700
Brasy5G050300
Brasy5G050800
Brasy5G050900
Brasy5G051000
Brasy5G051200
Brasy5G052900
Brasy5G054800
Brasy5G057400
Brasy5G058900
Brasy5G059800
Brasy5G060400
Brasy5G063400
Brasy5G063600
Brasy5G063700
Brasy5G065400
Brasy5G065800
Brasy5G067300
Brasy5G070700
Brasy5G073400
Brasy5G073600
Brasy5G074100
Brasy5G074300
Brasy5G076300
Brasy5G077300
Brasy5G077500
Brasy5G078600
Brasy5G080200
Brasy5G081700
Brasy5G082600
Brasy5G083300
Brasy5G083500
Brasy5G083600
Brasy5G085400
Brasy5G085600
Brasy5G086500
Brasy5G088600
Brasy5G089300
Brasy5G089700
Brasy5G091400
Brasy5G091600
Brasy5G092300
Brasy5G093600
Brasy5G095200
Brasy5G095500
Brasy5G097000
Brasy5G097400
Brasy5G099400
Brasy5G099800
Brasy5G099900
Brasy5G101400
Brasy5G102200
Brasy5G103000
Brasy5G103200
Brasy5G103400
Brasy5G104200
Brasy5G104400
Brasy5G104800
Brasy5G104900
Brasy5G105000
Brasy5G106000
Brasy5G106500
Brasy5G106600
Brasy5G107300
Brasy5G107600
Brasy5G107800
Brasy5G107900
Brasy5G108300
Brasy5G110200
Brasy5G110900
Brasy5G111500
Brasy5G112200
Brasy5G112300
Brasy5G112400
Brasy5G112600
Brasy5G113000
Brasy5G114000
Brasy5G115800
Brasy5G118500
Brasy5G120100
Brasy5G120200
Brasy5G120400
Brasy5G121100
Brasy5G121400
Brasy5G122200
Brasy5G125200
Brasy5G125400
Brasy5G126300
Brasy5G128300
Brasy5G129300
Brasy5G129900
Brasy5G131400
Brasy5G132100
Brasy5G132200
Brasy5G132300
Brasy5G133900
Brasy5G134100
Brasy5G134200
Brasy5G134300
Brasy5G134700
Brasy5G135800
Brasy5G136200
Brasy5G136500
Brasy5G138900
Brasy5G139100
Brasy5G140800
Brasy5G141200
Brasy5G141300
Brasy5G141700
Brasy5G142200
Brasy5G143700
Brasy5G143800
Brasy5G144500
Brasy5G145200
Brasy5G145300
Brasy5G145900
Brasy5G146000
Brasy5G147200
Brasy5G147400
Brasy5G148600
Brasy5G148700
Brasy5G149500
Brasy5G150200
Brasy5G151100
Brasy5G155900
Brasy5G156200
Brasy5G156300
Brasy5G157400
Brasy5G159400
Brasy5G159700
Brasy5G160500
Brasy5G160600
Brasy5G160900
Brasy5G164600
Brasy5G164900
Brasy5G165600
Brasy5G169900
Brasy5G173800
Brasy5G176600
Brasy5G177600
Brasy5G178000
Brasy5G179800
Brasy5G180800
Brasy5G180900
Brasy5G182300
Brasy5G184900
Brasy5G185100
Brasy5G185200
Brasy5G185700
Brasy5G191300
Brasy5G191900
Brasy5G192100
Brasy5G192300
Brasy5G192700
Brasy5G195500
Brasy5G195600
Brasy5G196000
Brasy5G196500
Brasy5G196800
Brasy5G197300
Brasy5G197900
Brasy5G200600
Brasy5G201000
Brasy5G201300
Brasy5G201900
Brasy5G202300
Brasy5G202900
Brasy5G205300
Brasy5G205800
Brasy5G209100
Brasy5G213300
Brasy5G215300
Brasy5G217200
Brasy5G217400
Brasy2G001300
Brasy2G001700
Brasy2G001900
Brasy2G002000
Brasy2G004200
Brasy2G004400
Brasy2G004700
Brasy2G010000
Brasy2G010300
Brasy2G011100
Brasy2G011400
Brasy2G011800
Brasy2G012200
Brasy2G012700
Brasy2G012900
Brasy2G014500
Brasy2G014700
Brasy2G015100
Brasy2G015300
Brasy2G018200
Brasy2G019200
Brasy2G020900
Brasy2G021100
Brasy2G022800
Brasy2G023700
Brasy2G025700
Brasy2G026600
Brasy2G027300
Brasy2G027800
Brasy2G028200
Brasy2G029200
Brasy2G029900
Brasy2G030000
Brasy2G030900
Brasy2G033800
Brasy2G034200
Brasy2G034800
Brasy2G035000
Brasy2G035400
Brasy2G036300
Brasy2G036500
Brasy2G039200
Brasy2G042600
Brasy2G043000
Brasy2G043100
Brasy2G043800
Brasy2G044000
Brasy2G045000
Brasy2G045900
Brasy2G051000
Brasy2G052700
Brasy2G053300
Brasy2G053700
Brasy2G053900
Brasy2G054100
Brasy2G055200
Brasy2G057600
Brasy2G057800
Brasy2G058200
Brasy2G060800
Brasy2G061000
Brasy2G061100
Brasy2G062000
Brasy2G062400
Brasy2G062600
Brasy2G062700
Brasy2G064100
Brasy2G064500
Brasy2G067400
Brasy2G068500
Brasy2G069300
Brasy2G072400
Brasy2G074400
Brasy2G076800
Brasy2G078400
Brasy2G079100
Brasy2G079700
Brasy2G080000
Brasy2G080600
Brasy2G081300
Brasy2G082800
Brasy2G083600
Brasy2G086100
Brasy2G086600
Brasy2G086900
Brasy2G087400
Brasy2G089200
Brasy2G092900
Brasy2G093600
Brasy2G094300
Brasy2G094600
Brasy2G095200
Brasy2G095800
Brasy2G096300
Brasy2G097900
Brasy2G098600
Brasy2G098800
Brasy2G099700
Brasy2G099800
Brasy2G101300
Brasy2G101600
Brasy2G102300
Brasy2G104300
Brasy2G104500
Brasy2G104600
Brasy2G105600
Brasy2G105700
Brasy2G106900
Brasy2G107000
Brasy2G107700
Brasy2G109000
Brasy2G109200
Brasy2G110100
Brasy2G111300
Brasy2G112400
Brasy2G112700
Brasy2G113000
Brasy2G115500
Brasy2G115700
Brasy2G116200
Brasy2G116700
Brasy2G117000
Brasy2G117100
Brasy2G117200
Brasy2G118900
Brasy2G119600
Brasy2G120000
Brasy2G120500
Brasy2G122000
Brasy2G123200
Brasy2G123600
Brasy2G124000
Brasy2G125400
Brasy2G125800
Brasy2G127400
Brasy2G128100
Brasy2G130300
Brasy2G130400
Brasy2G131200
Brasy2G134300
Brasy2G137800
Brasy2G138700
Brasy2G139300
Brasy2G139400
Brasy2G139900
Brasy2G140800
Brasy2G141400
Brasy2G141700
Brasy2G142900
Brasy2G143900
Brasy2G144200
Brasy2G144500
Brasy2G145100
Brasy2G146800
Brasy2G147300
Brasy2G148500
Brasy2G148700
Brasy2G149200
Brasy2G150100
Brasy2G150600
Brasy2G151000
Brasy2G152700
Brasy2G152900
Brasy2G153100
Brasy2G154200
Brasy2G154300
Brasy2G154700
Brasy2G156100
Brasy2G159800
Brasy2G160700
Brasy2G160900
Brasy2G161100
Brasy2G161400
Brasy2G164300
Brasy2G165600
Brasy2G165700
Brasy2G165800
Brasy2G167200
Brasy2G167400
Brasy2G170000
Brasy2G170500
Brasy2G171100
Brasy2G171900
Brasy2G172200
Brasy2G173900
Brasy2G174800
Brasy2G175000
Brasy2G176200
Brasy2G177900
Brasy2G182000
Brasy2G183500
Brasy2G184300
Brasy2G185800
Brasy2G187600
Brasy2G188500
Brasy2G188700
Brasy2G188800
Brasy2G189400
Brasy2G189800
Brasy2G190200
Brasy2G190400
Brasy2G191400
Brasy2G191600
Brasy2G192400
Brasy2G194300
Brasy2G194500
Brasy2G195500
Brasy2G197000
Brasy2G197600
Brasy2G198400
Brasy2G199300
Brasy2G199400
Brasy2G199500
Brasy2G201000
Brasy2G201100
Brasy2G202300
Brasy2G204500
Brasy2G205100
Brasy2G205400
Brasy2G205600
Brasy2G206300
Brasy2G206600
Brasy2G207100
Brasy2G207500
Brasy2G207600
Brasy2G207700
Brasy2G208200
Brasy2G208900
Brasy2G209700
Brasy2G209800
Brasy2G210100
Brasy2G210400
Brasy2G210800
Brasy2G211500
Brasy2G211600
Brasy2G213000
Brasy2G214500
Brasy2G215100
Brasy2G215300
Brasy2G216300
Brasy2G216600
Brasy2G216700
Brasy2G217100
Brasy2G218500
Brasy2G219500
Brasy2G219900
Brasy2G222100
Brasy2G222800
Brasy2G224100
Brasy2G225300
Brasy2G225600
Brasy2G227300
Brasy2G228500
Brasy2G229400
Brasy2G230300
Brasy2G230800
Brasy2G231000
Brasy2G231500
Brasy2G235400
Brasy2G235600
Brasy2G236600
Brasy2G237000
Brasy2G237300
Brasy2G238700
Brasy2G239500
Brasy2G240000
Brasy2G240400
Brasy2G242600
Brasy2G242700
Brasy2G242900
Brasy2G244100
Brasy2G244200
Brasy2G244400
Brasy2G246300
Brasy2G246700
Brasy2G250100
Brasy2G250400
Brasy2G251400
Brasy2G251500
Brasy2G252100
Brasy2G253200
Brasy2G254000
Brasy2G256100
Brasy2G256400
Brasy2G256800
Brasy2G257500
Brasy2G257600
Brasy2G257800
Brasy2G258200
Brasy2G258500
Brasy2G259100
Brasy2G259300
Brasy2G260800
Brasy2G262400
Brasy2G263600
Brasy2G264100
Brasy2G264600
Brasy2G266900
Brasy2G267000
Brasy2G267100
Brasy2G269400
Brasy2G269800
Brasy2G269900
Brasy2G270300
Brasy2G270800
Brasy2G271300
Brasy2G273500
Brasy2G274200
Brasy2G274400
Brasy2G275500
Brasy2G275800
Brasy2G275900
Brasy2G276000
Brasy2G276600
Brasy2G276700
Brasy2G278500
Brasy2G278600
Brasy2G281300
Brasy2G282500
Brasy2G283000
Brasy2G283100
Brasy2G284000
Brasy2G285000
Brasy2G285600
Brasy2G285700
Brasy2G287200
Brasy2G288200
Brasy2G289600
Brasy2G290700
Brasy2G291400
Brasy2G292000
Brasy2G292100
Brasy2G292200
Brasy2G294100
Brasy2G294300
Brasy2G294700
Brasy2G295000
Brasy2G295100
Brasy2G295600
Brasy2G296200
Brasy2G297400
Brasy2G298900
Brasy2G300500
Brasy2G302400
Brasy2G303000
Brasy2G304200
Brasy2G305500
Brasy2G305600
Brasy2G306500
Brasy2G307000
Brasy2G307600
Brasy2G309900
Brasy2G310100
Brasy2G310600
Brasy2G311000
Brasy2G311600
Brasy2G312600
Brasy2G313700
Brasy2G314900
Brasy2G315000
Brasy2G316300
Brasy2G316800
Brasy2G318200
Brasy2G318500
Brasy2G319100
Brasy2G319600
Brasy2G320700
Brasy2G322800
Brasy2G323100
Brasy2G323400
Brasy2G324400
Brasy2G324900
Brasy2G325500
Brasy2G328900
Brasy2G330500
Brasy2G331600
Brasy2G331900
Brasy2G332000
Brasy2G333600
Brasy2G333700
Brasy2G334200
Brasy2G335800
Brasy2G337500
Brasy2G339200
Brasy2G339800
Brasy2G339900
Brasy2G341200
Brasy2G343400
Brasy2G344100
Brasy2G344300
Brasy2G345200
Brasy2G345700
Brasy2G346300
Brasy2G346700
Brasy2G347800
Brasy2G348500
Brasy2G349200
Brasy2G350400
Brasy2G351300
Brasy2G351600
Brasy2G353000
Brasy2G353300
Brasy2G354300
Brasy2G354500
Brasy2G354900
Brasy2G355000
Brasy2G355700
Brasy2G355900
Brasy2G356100
Brasy2G358100
Brasy2G359100
Brasy2G360300
Brasy2G360800
Brasy2G363100
Brasy2G363600
Brasy2G363900
Brasy2G364200
Brasy2G366200
Brasy2G366800
Brasy2G367300
Brasy2G367500
Brasy2G368800
Brasy2G369600
Brasy2G369700
Brasy2G369800
Brasy2G370800
Brasy2G371200
Brasy2G371400
Brasy2G371900
Brasy2G372200
Brasy2G373300
Brasy2G373700
Brasy2G375500
Brasy2G376500
Brasy2G376700
Brasy2G377800
Brasy2G378300
Brasy2G378700
Brasy2G379400
Brasy2G379800
Brasy2G381000
Brasy2G381700
Brasy2G382400
Brasy2G383200
Brasy2G383600
Brasy2G384100
Brasy2G384700
Brasy2G384900
Brasy2G387100
Brasy2G389100
Brasy2G389500
Brasy2G390200
Brasy2G390700
Brasy2G391500
Brasy2G392300
Brasy2G393300
Brasy2G393500
Brasy2G395000
Brasy2G395200
Brasy2G395400
Brasy2G395700
Brasy2G396200
Brasy2G396800
Brasy2G397400
Brasy2G397500
Brasy2G398100
Brasy2G398300
Brasy2G399200
Brasy2G399400
Brasy2G400000
Brasy2G401200
Brasy2G402800
Brasy2G403000
Brasy2G403200
Brasy2G406000
Brasy2G406500
Brasy2G409000
Brasy2G410200
Brasy2G410600
Brasy2G412000
Brasy2G414100
Brasy2G414300
Brasy2G414700
Brasy2G417000
Brasy2G421100
Brasy2G423100
Brasy2G423600
Brasy2G424100
Brasy2G426400
Brasy2G426500
Brasy2G426700
Brasy2G429400
Brasy2G430200
Brasy2G431000
Brasy2G431400
Brasy2G431500
Brasy2G432600
Brasy2G432700
Brasy2G432800
Brasy2G434200
Brasy2G435500
Brasy2G436000
Brasy2G436500
Brasy2G437200
Brasy2G438500
Brasy2G438800
Brasy2G439200
Brasy2G439300
Brasy2G441100
Brasy2G441400
Brasy2G442800
Brasy2G444000
Brasy2G444200
Brasy2G445100
Brasy2G449000
Brasy2G451100
Brasy2G452900
Brasy2G457500
Brasy2G457600
Brasy2G458300
Brasy2G459200
Brasy2G459800
Brasy2G461100
Brasy2G461900
Brasy2G463800
Brasy2G464500
Brasy2G464600
Brasy2G465300
Brasy2G465400
Brasy2G468700
Brasy2G469000
Brasy2G469100
Brasy2G469300
Brasy2G469500
Brasy2G470300
Brasy2G470400
Brasy2G470700
Brasy2G470800
Brasy2G471200
Brasy2G472800
Brasy2G474900
Brasy2G477200
Brasy2G477800
Brasy2G479700
Brasy2G480600
Brasy2G482700
Brasy2G483100
Brasy2G484700
Brasy2G485300
Brasy2G485500
Brasy2G488600
Brasy2G488700
Brasy2G490900
Brasy2G492400
Brasy2G493500
Brasy2G495500
Brasy2G495600
Brasy2G495800
Brasy2G496900
Brasy2G497200
Brasy2G497300
Brasy2G500000
Brasy2G500400
Brasy3G000400
Brasy3G001000
Brasy3G003200
Brasy3G003400
Brasy3G004500
Brasy3G005800
Brasy3G006900
Brasy3G007500
Brasy3G008200
Brasy3G008600
Brasy3G009800
Brasy3G012000
Brasy3G013900
Brasy3G014100
Brasy3G014600
Brasy3G015600
Brasy3G019500
Brasy3G020000
Brasy3G020400
Brasy3G020500
Brasy3G020700
Brasy3G020900
Brasy3G021600
Brasy3G021900
Brasy3G022000
Brasy3G022100
Brasy3G022200
Brasy3G022300
Brasy3G023200
Brasy3G024600
Brasy3G024900
Brasy3G026600
Brasy3G027900
Brasy3G028000
Brasy3G028500
Brasy3G028600
Brasy3G029600
Brasy3G029800
Brasy3G029900
Brasy3G030100
Brasy3G033400
Brasy3G034600
Brasy3G035600
Brasy3G035700
Brasy3G035800
Brasy3G036700
Brasy3G040100
Brasy3G040300
Brasy3G040700
Brasy3G040900
Brasy3G041000
Brasy3G041300
Brasy3G041600
Brasy3G042400
Brasy3G043400
Brasy3G044100
Brasy3G044500
Brasy3G046900
Brasy3G047900
Brasy3G049300
Brasy3G049400
Brasy3G049700
Brasy3G050000
Brasy3G050700
Brasy3G051400
Brasy3G052000
Brasy3G052200
Brasy3G052900
Brasy3G053300
Brasy3G053800
Brasy3G054000
Brasy3G054500
Brasy3G054600
Brasy3G054800
Brasy3G055500
Brasy3G056200
Brasy3G057900
Brasy3G059500
Brasy3G059700
Brasy3G061200
Brasy3G061700
Brasy3G062800
Brasy3G065200
Brasy3G065700
Brasy3G065900
Brasy3G066000
Brasy3G066300
Brasy3G068200
Brasy3G068900
Brasy3G071000
Brasy3G075600
Brasy3G076400
Brasy3G076600
Brasy3G077100
Brasy3G078300
Brasy3G078900
Brasy3G079100
Brasy3G079700
Brasy3G081100
Brasy3G081300
Brasy3G081400
Brasy3G082000
Brasy3G082100
Brasy3G082600
Brasy3G083200
Brasy3G083300
Brasy3G083500
Brasy3G083600
Brasy3G083700
Brasy3G084000
Brasy3G084700
Brasy3G084800
Brasy3G085000
Brasy3G085200
Brasy3G085300
Brasy3G089300
Brasy3G090000
Brasy3G090900
Brasy3G091100
Brasy3G092900
Brasy3G093800
Brasy3G093900
Brasy3G096400
Brasy3G098200
Brasy3G099000
Brasy3G100700
Brasy3G101000
Brasy3G103000
Brasy3G103100
Brasy3G103600
Brasy3G103900
Brasy3G104000
Brasy3G105500
Brasy3G109500
Brasy3G110200
Brasy3G111000
Brasy3G111600
Brasy3G112000
Brasy3G112100
Brasy3G113000
Brasy3G113300
Brasy3G114000
Brasy3G116700
Brasy3G116800
Brasy3G117700
Brasy3G118300
Brasy3G118700
Brasy3G118800
Brasy3G119000
Brasy3G119200
Brasy3G124500
Brasy3G124900
Brasy3G127000
Brasy3G127400
Brasy3G127600
Brasy3G128100
Brasy3G128200
Brasy3G130400
Brasy3G132000
Brasy3G132500
Brasy3G132600
Brasy3G133500
Brasy3G134500
Brasy3G134800
Brasy3G135000
Brasy3G135600
Brasy3G136500
Brasy3G137600
Brasy3G137700
Brasy3G138700
Brasy3G138800
Brasy3G138900
Brasy3G139800
Brasy3G140100
Brasy3G140900
Brasy3G141000
Brasy3G142200
Brasy3G142500
Brasy3G143300
Brasy3G143600
Brasy3G144600
Brasy3G144800
Brasy3G145400
Brasy3G145600
Brasy3G145800
Brasy3G145900
Brasy3G146700
Brasy3G147600
Brasy3G148000
Brasy3G148500
Brasy3G148600
Brasy3G148700
Brasy3G149300
Brasy3G151100
Brasy3G153200
Brasy3G153400
Brasy3G154200
Brasy3G155100
Brasy3G155300
Brasy3G156200
Brasy3G157800
Brasy3G158700
Brasy3G161100
Brasy3G164200
Brasy3G165100
Brasy3G165400
Brasy3G167500
Brasy3G167900
Brasy3G168100
Brasy3G169200
Brasy3G169500
Brasy3G171300
Brasy3G171500
Brasy3G171800
Brasy3G172200
Brasy3G172300
Brasy3G172500
Brasy3G172900
Brasy3G173600
Brasy3G173700
Brasy3G174000
Brasy3G175200
Brasy3G175300
Brasy3G175800
Brasy3G176000
Brasy3G178800
Brasy3G179000
Brasy3G180400
Brasy3G181300
Brasy3G181500
Brasy3G181600
Brasy3G182300
Brasy3G182900
Brasy3G184600
Brasy3G185600
Brasy3G185900
Brasy3G186400
Brasy3G187000
Brasy3G187800
Brasy3G191300
Brasy3G193700
Brasy3G194100
Brasy3G194400
Brasy3G194700
Brasy3G195400
Brasy3G195600
Brasy3G195900
Brasy3G196100
Brasy3G196300
Brasy3G198100
Brasy3G198700
Brasy3G198800
Brasy3G199000
Brasy3G199400
Brasy3G199900
Brasy3G200200
Brasy3G200400
Brasy3G200500
Brasy3G200800
Brasy3G202400
Brasy3G203300
Brasy3G203800
Brasy3G204400
Brasy3G205200
Brasy3G205300
Brasy3G205800
Brasy3G206300
Brasy3G209800
Brasy3G211000
Brasy3G212200
Brasy3G213800
Brasy3G214000
Brasy3G214600
Brasy3G216200
Brasy3G217400
Brasy3G218700
Brasy3G219100
Brasy3G220600
Brasy3G222100
Brasy3G223300
Brasy3G223800
Brasy3G224000
Brasy3G225400
Brasy3G226700
Brasy3G226900
Brasy3G227800
Brasy3G229200
Brasy3G229600
Brasy3G229700
Brasy3G230200
Brasy3G231900
Brasy3G232600
Brasy3G232800
Brasy3G234800
Brasy3G235700
Brasy3G238600
Brasy3G239100
Brasy3G240000
Brasy3G240900
Brasy3G241100
Brasy3G242400
Brasy3G242500
Brasy3G243500
Brasy3G244600
Brasy3G244700
Brasy3G245200
Brasy3G246000
Brasy3G246400
Brasy3G247100
Brasy3G248300
Brasy3G249000
Brasy3G249500
Brasy3G249900
Brasy3G250100
Brasy3G250400
Brasy3G251200
Brasy3G252600
Brasy3G252900
Brasy3G253300
Brasy3G254000
Brasy3G254100
Brasy3G254200
Brasy3G254900
Brasy3G255800
Brasy3G256700
Brasy3G257600
Brasy3G258300
Brasy3G258700
Brasy3G260700
Brasy3G261500
Brasy3G262600
Brasy3G263100
Brasy3G264000
Brasy3G264700
Brasy3G265200
Brasy3G265700
Brasy3G266000
Brasy3G266100
Brasy3G266800
Brasy3G266900
Brasy3G268100
Brasy3G268200
Brasy3G268700
Brasy3G270700
Brasy3G270900
Brasy3G271000
Brasy3G271700
Brasy3G272200
Brasy3G272700
Brasy3G273700
Brasy3G274200
Brasy3G274500
Brasy3G274700
Brasy3G274800
Brasy3G275200
Brasy3G276200
Brasy3G276800
Brasy3G278100
Brasy3G278600
Brasy3G279500
Brasy3G279600
Brasy3G280900
Brasy3G281700
Brasy3G281800
Brasy3G282300
Brasy3G284700
Brasy3G286500
Brasy3G286900
Brasy3G288700
Brasy3G289000
Brasy3G289200
Brasy3G291800
Brasy3G292400
Brasy3G293300
Brasy3G293500
Brasy3G293800
Brasy3G295300
Brasy3G297200
Brasy3G297600
Brasy3G297700
Brasy3G298300
Brasy3G299000
Brasy3G299500
Brasy3G299800
Brasy3G302200
Brasy3G302600
Brasy3G304100
Brasy3G304400
Brasy3G304900
Brasy3G305900
Brasy3G307300
Brasy3G307700
Brasy3G307800
Brasy3G307900
Brasy3G308900
Brasy3G309000
Brasy3G310800
Brasy3G311000
Brasy3G311300
Brasy3G311400
Brasy3G312000
Brasy3G313500
Brasy3G313900
Brasy3G314100
Brasy3G316300
Brasy3G317300
Brasy3G317600
Brasy3G317900
Brasy3G319900
Brasy3G322000
Brasy3G322400
Brasy3G323900
Brasy3G324000
Brasy3G324200
Brasy3G324400
Brasy3G325500
Brasy3G326900
Brasy3G327000
Brasy3G327200
Brasy3G327400
Brasy3G328500
Brasy3G329400
Brasy3G330000
Brasy3G330100
Brasy3G330300
Brasy3G330500
Brasy3G331900
Brasy3G332600
Brasy3G335100
Brasy3G336000
Brasy3G336200
Brasy3G336800
Brasy3G337100
Brasy3G339700
Brasy3G340500
Brasy3G341300
Brasy3G341700
Brasy3G341900
Brasy3G343500
Brasy3G346000
Brasy3G346400
Brasy3G349700
Brasy3G350500
Brasy4G000100
Brasy4G002500
Brasy4G004000
Brasy4G004900
Brasy4G005100
Brasy4G008600
Brasy4G009300
Brasy4G012900
Brasy4G013400
Brasy4G014200
Brasy4G014300
Brasy4G014600
Brasy4G015400
Brasy4G015500
Brasy4G016600
Brasy4G017200
Brasy4G018100
Brasy4G018700
Brasy4G019400
Brasy4G020400
Brasy4G020900
Brasy4G021500
Brasy4G021900
Brasy4G022200
Brasy4G022900
Brasy4G023100
Brasy4G024900
Brasy4G026200
Brasy4G026600
Brasy4G026700
Brasy4G027400
Brasy4G029400
Brasy4G030100
Brasy4G030200
Brasy4G031000
Brasy4G031300
[truncated: 2,213 more rows]

## Sheet: 1
Higher in Ain1 CK
BrasyJ007700
BrasyJ011900
BrasyJ014300
BrasyJ024600
BrasyJ024700
BrasyJ033000
BrasyJ040000
BrasyJ045900
BrasyJ051000
BrasyJ059800
BrasyJ066500
BrasyJ077000
BrasyJ080100
BrasyJ112900
BrasyJ113400
Brasy1G024400
Brasy1G030400
Brasy1G032300
Brasy1G037700
Brasy1G038200
Brasy1G039600
Brasy1G041900
Brasy1G056100
Brasy1G066600
Brasy1G075000
Brasy1G077300
Brasy1G078000
Brasy1G079700
Brasy1G083500
Brasy1G085300
Brasy1G085800
Brasy1G090000
Brasy1G096100
Brasy1G103200
Brasy1G108400
Brasy1G111800
Brasy1G111900
Brasy1G135500
Brasy1G144600
Brasy1G149800
Brasy1G150600
Brasy1G152400
Brasy1G168600
Brasy1G185600
Brasy1G189000
Brasy1G193600
Brasy1G195600
Brasy1G206200
Brasy1G212600
Brasy1G225600
Brasy1G228100
Brasy1G236800
Brasy1G240400
Brasy1G252900
Brasy1G256900
Brasy1G262100
Brasy1G268000
Brasy1G269600
Brasy1G277500
Brasy1G283300
Brasy1G295700
Brasy1G296600
Brasy1G305200
Brasy1G311400
Brasy1G313300
Brasy1G315700
Brasy1G317800
Brasy1G324600
Brasy1G327000
Brasy1G330100
Brasy1G336600
Brasy1G342900
Brasy1G353700
Brasy1G356900
Brasy1G361000
Brasy1G363400
Brasy1G376600
Brasy1G389900
Brasy1G393900
Brasy1G397700
Brasy1G398700
Brasy1G400800
Brasy1G409000
Brasy1G426800
Brasy1G439700
Brasy1G441600
Brasy1G453000
Brasy1G454400
Brasy1G454600
Brasy1G464800
Brasy1G466300
Brasy1G468700
Brasy1G472300
Brasy1G472900
Brasy1G481200
Brasy1G481500
Brasy1G485400
Brasy1G492100
Brasy1G492500
Brasy1G496600
Brasy1G509600
Brasy1G523100
Brasy1G530200
Brasy1G532300
Brasy1G546400
Brasy1G552300
Brasy1G560400
Brasy1G568200
Brasy1G569000
Brasy1G569300
Brasy1G576100
Brasy5G009300
Brasy5G012000
Brasy5G014500
Brasy5G018200
Brasy5G021000
Brasy5G022900
Brasy5G023200
Brasy5G028600
Brasy5G031100
Brasy5G042200
Brasy5G042900
Brasy5G051800
Brasy5G056600
Brasy5G057300
Brasy5G068000
Brasy5G087400
Brasy5G088900
Brasy5G097600
Brasy5G098200
Brasy5G101900
Brasy5G103600
Brasy5G111100
Brasy5G126400
Brasy5G128200
Brasy5G128600
Brasy5G144400
Brasy5G144700
Brasy5G154200
Brasy5G156400
Brasy5G157800
Brasy5G165500
Brasy5G179400
Brasy5G200900
Brasy5G209200
Brasy5G217500
Brasy2G012600
Brasy2G015200
Brasy2G019500
Brasy2G021000
Brasy2G021300
Brasy2G027200
Brasy2G032600
Brasy2G035300
Brasy2G037800
Brasy2G040200
Brasy2G045500
Brasy2G046300
Brasy2G051100
Brasy2G055000
Brasy2G064400
Brasy2G068100
Brasy2G068800
Brasy2G084900
Brasy2G093000
Brasy2G097800
Brasy2G111000
Brasy2G115100
Brasy2G123300
Brasy2G137200
Brasy2G147900
Brasy2G151700
Brasy2G156800
Brasy2G161800
Brasy2G162200
Brasy2G164200
Brasy2G170700
Brasy2G175100
Brasy2G182900
Brasy2G185200
Brasy2G190100
Brasy2G193000
Brasy2G195200
Brasy2G195700
Brasy2G196800
Brasy2G196900
Brasy2G204200
Brasy2G224600
Brasy2G225500
Brasy2G225800
Brasy2G231100
Brasy2G234800
Brasy2G235700
Brasy2G250000
Brasy2G254600
Brasy2G270000
Brasy2G277500
Brasy2G291000
Brasy2G292400
Brasy2G300000
Brasy2G303200
Brasy2G310900
Brasy2G317000
Brasy2G317200
Brasy2G325800
Brasy2G329700
Brasy2G330100
Brasy2G333000
Brasy2G334500
Brasy2G346800
Brasy2G349100
Brasy2G368300
Brasy2G368400
Brasy2G369300
Brasy2G384400
Brasy2G417800
Brasy2G418600
Brasy2G421700
Brasy2G427500
Brasy2G428800
Brasy2G444600
Brasy2G446400
Brasy2G457700
Brasy2G461800
Brasy2G463400
Brasy2G465100
Brasy2G466900
Brasy2G480300
Brasy2G489200
Brasy2G499500
Brasy3G009500
Brasy3G016700
Brasy3G023900
Brasy3G042800
Brasy3G044200
Brasy3G052700
Brasy3G056000
Brasy3G065100
Brasy3G070300
Brasy3G071700
Brasy3G083800
Brasy3G102900
Brasy3G106300
Brasy3G121700
Brasy3G125900
Brasy3G129800
Brasy3G131300
Brasy3G133400
Brasy3G136100
Brasy3G136800
Brasy3G142400
Brasy3G165300
Brasy3G167800
Brasy3G173500
Brasy3G179100
Brasy3G180600
Brasy3G180700
Brasy3G187500
Brasy3G189800
Brasy3G193500
Brasy3G195000
Brasy3G199200
Brasy3G221600
Brasy3G223600
Brasy3G225600
Brasy3G226000
Brasy3G227000
Brasy3G233500
Brasy3G233700
Brasy3G241300
Brasy3G250200
Brasy3G254500
Brasy3G263000
Brasy3G264900
Brasy3G275100
Brasy3G277300
Brasy3G280000
Brasy3G284000
Brasy3G287300
Brasy3G289300
Brasy3G301900
Brasy3G304500
Brasy3G313600
Brasy3G328000
Brasy3G342900
Brasy4G010400
Brasy4G010500
Brasy4G011200
Brasy4G017400
Brasy4G020100
Brasy4G021400
Brasy4G022000
Brasy4G025400
Brasy4G064000
Brasy4G073300
Brasy4G073700
Brasy4G090800
Brasy4G091600
Brasy4G095200
Brasy4G105800
Brasy4G110400
Brasy4G113600
Brasy4G117700
Brasy4G122400
Brasy4G131900
Brasy4G154100
Brasy4G159400
Brasy4G178200
Brasy4G191500
Brasy4G200600
Brasy4G200800
Brasy4G203300
Brasy4G207400
Brasy4G207500
Brasy4G214200
Brasy4G226500
Brasy4G226900
Brasy4G230100
Brasy4G233700
Brasy4G234300
Brasy4G240500
Brasy4G269400
Brasy4G275700
Brasy4G276600
Brasy4G278600
Brasy4G283100
Brasy4G288900
Brasy4G289500
Brasy4G291300
Brasy4G294700
Brasy4G300700
Brasy4G314000
Brasy4G315700
Brasy4G323400
Brasy4G346200
Brasy4G354400
Brasy4G360700
Brasy4G381400
Brasy4G401000
Brasy4G404400
Brasy4G404500
Brasy4G410400
Brasy4G411500
Brasy4G412700
Brasy4G416500
Brasy4G420000
Brasy5G219100
Brasy5G224200
Brasy5G238200
Brasy5G263200
Brasy5G264600
Brasy5G283400
Brasy5G284000
Brasy5G289700
Brasy5G292100
Brasy5G332100
Brasy5G336000
Brasy5G340000
Brasy5G350800
Brasy5G351600
Brasy5G357900
Brasy5G359700
Brasy5G378400
Brasy5G379400
Brasy5G391900
Brasy5G397800
Brasy5G400400
Brasy5G402600
Brasy5G422100
Brasy5G427200
Brasy5G427300
Brasy5G428400
Brasy5G432600
Brasy5G443800
Brasy5G444200
Brasy5G444500
Brasy5G449500
Brasy5G453500
Brasy5G453600
Brasy5G454000
Brasy5G455600
Brasy5G460200
Brasy5G470700
Brasy5G475300
Brasy5G477900
Brasy5G481900
Brasy5G485100
Brasy5G486000
Brasy5G488400
Brasy5G488600
Brasy5G490500
Brasy5G501000
Brasy5G516400
Brasy5G518500
Brasy5G521400
Brasy5G525000
Brasy6G015800
Brasy6G016500
Brasy6G016800
Brasy6G022900
Brasy6G032000
Brasy6G049600
Brasy6G055000
Brasy6G056200
Brasy6G060000
Brasy6G064200
Brasy6G064600
Brasy6G072600
Brasy6G076200
Brasy6G086400
Brasy6G087900
Brasy6G090200
Brasy6G114800
Brasy6G116600
Brasy6G119600
Brasy6G129900
Brasy6G142600
Brasy6G143200
Brasy6G147500
Brasy6G153400
Brasy6G174700
Brasy6G178500
Brasy6G180400
Brasy6G183900
Brasy6G195400
Brasy6G195800
Brasy6G196400
Brasy6G202000
Brasy6G202200
Brasy6G203200
Brasy6G236100
Brasy6G242700
Brasy6G249800
Brasy6G252000
Brasy6G254300
Brasy6G259100
Brasy6G265700
Brasy6G270000
Brasy7G002800
Brasy7G007100
Brasy7G009900
Brasy7G021400
Brasy7G051900
Brasy7G054100
Brasy7G056300
Brasy7G068500
Brasy7G068700
Brasy7G068800
Brasy7G090100
Brasy7G090200
Brasy7G097000
Brasy7G114000
Brasy7G114100
Brasy7G116700
Brasy7G118700
Brasy7G126300
Brasy7G133900
Brasy7G136800
Brasy7G139000
Brasy7G159500
Brasy7G162200
Brasy7G169500
Brasy7G170800
Brasy7G186200
Brasy7G204700
Brasy7G207100
Brasy7G212000
Brasy7G217300
Brasy7G231000
Brasy8G001900
Brasy8G015600
Brasy8G018700
Brasy8G051400
Brasy8G053400
Brasy8G056100
Brasy8G062500
Brasy8G077700
Brasy8G089300
Brasy8G097100
Brasy8G112100
Brasy8G119700
Brasy8G128300
Brasy8G141000
Brasy8G143800
Brasy8G147600
Brasy8G149800
Brasy8G154400
Brasy8G161000
Brasy8G164800
Brasy8G177700
Brasy8G181400
Brasy8G197400
Brasy8G205600
Brasy8G208200
Brasy8G209000
Brasy8G230400
Brasy8G230600
Brasy8G231000
Brasy8G243900
Brasy8G245400
Brasy8G248100
Brasy8G274800
Brasy8G277200
Brasy8G284800
Brasy9G002800
Brasy9G015700
Brasy9G016600
Brasy9G034000
Brasy9G036000
Brasy9G037300
Brasy9G037600
Brasy9G040100
Brasy9G043600
Brasy9G053100
Brasy9G066600
Brasy9G067300
Brasy9G070600
Brasy9G071200
Brasy9G086800
Brasy9G088100
Brasy9G095700
Brasy9G111300
Brasy9G114800
Brasy9G122300
Brasy9G123900
Brasy9G124600
Brasy9G128300
Brasy9G128400
Brasy9G137300
Brasy9G139000
Brasy9G149300
Brasy9G150700
Brasy9G154200
Brasy9G155200
Brasy9G162200
Brasy9G166800
Brasy9G174500
Brasy9G180800
Brasy9G187800
Brasy9G210700
Brasy9G215100
Brasy9G218700
Brasy9G237600
Brasy9G248000
Brasy9G248200
Brasy9G248300
Brasy9G248500
Brasy9G250200
Brasy9G255300
Brasy9G257500
Brasy9G276900
Brasy9G278600
Brasy9G278700
Brasy9G282700
Brasy9G286400
Brasy9G289400
Brasy9G296400
Brasy9G308800
Brasy9G314500
Brasy9G347400
Brasy9G352800

## Sheet: 2
Higher in Ain1 CK, Higher in Ain1 cold
BrasyJ013600
BrasyJ028500
BrasyJ053600
BrasyJ060500
BrasyJ110000
Brasy1G013600
Brasy1G034600
Brasy1G038000
Brasy1G048300
Brasy1G064200
Brasy1G114800
Brasy1G122400
Brasy1G136400
Brasy1G141000
Brasy1G218900
Brasy1G219600
Brasy1G238100
Brasy1G246000
Brasy1G247500
Brasy1G258000
Brasy1G279400
Brasy1G280400
Brasy1G281800
Brasy1G299200
Brasy1G315900
Brasy1G338000
Brasy1G340200
Brasy1G342400
Brasy1G358200
Brasy1G358500
Brasy1G373000
Brasy1G375600
Brasy1G385000
Brasy1G425100
Brasy1G425400
Brasy1G439900
Brasy1G441300
Brasy1G486600
Brasy1G500800
Brasy1G522200
Brasy1G531300
Brasy1G549400
Brasy1G553300
Brasy1G560300
Brasy1G567000
Brasy1G577200
Brasy5G014400
Brasy5G016500
Brasy5G031500
Brasy5G040200
Brasy5G057500
Brasy5G072200
Brasy5G076500
Brasy5G098400
Brasy5G103900
Brasy5G107500
Brasy5G141000
Brasy5G141400
Brasy5G149900
Brasy5G152900
Brasy5G158600
Brasy5G167200
Brasy5G167400
Brasy5G188500
Brasy5G197500
Brasy5G214600
Brasy5G218400
Brasy2G006900
Brasy2G009100
Brasy2G021200
Brasy2G031200
Brasy2G038000
Brasy2G047300
Brasy2G052300
Brasy2G065700
Brasy2G072300
Brasy2G075900
Brasy2G082200
Brasy2G083400
Brasy2G094400
Brasy2G098500
Brasy2G122200
Brasy2G133500
Brasy2G180500
Brasy2G182600
Brasy2G226200
Brasy2G228700
Brasy2G231600
Brasy2G236700
Brasy2G243200
Brasy2G243800
Brasy2G243900
Brasy2G247600
Brasy2G257400
Brasy2G286500
Brasy2G305300
Brasy2G324500
Brasy2G331100
Brasy2G337400
Brasy2G347400
Brasy2G373400
Brasy2G374400
Brasy2G380600
Brasy2G407900
Brasy2G440500
Brasy2G442400
Brasy2G442600
Brasy2G444700
Brasy2G474000
Brasy2G485100
Brasy3G003800
Brasy3G004900
Brasy3G009700
Brasy3G017700
Brasy3G029100
Brasy3G032800
Brasy3G044300
Brasy3G053400
Brasy3G053900
Brasy3G059600
Brasy3G084300
Brasy3G101200
Brasy3G137300
Brasy3G141900
Brasy3G148900
Brasy3G161000
Brasy3G178100
Brasy3G188500
Brasy3G188700
Brasy3G193100
Brasy3G195300
Brasy3G240800
Brasy3G246800
Brasy3G255900
Brasy3G261000
Brasy3G291600
Brasy3G296700
Brasy3G299900
Brasy3G334500
Brasy3G335700
Brasy4G001800
Brasy4G010600
Brasy4G012000
Brasy4G021200
Brasy4G029000
Brasy4G094900
Brasy4G096400
Brasy4G114500
Brasy4G121800
Brasy4G153800
Brasy4G165200
Brasy4G198400
Brasy4G202400
Brasy4G226300
Brasy4G254700
Brasy4G271000
Brasy4G290200
Brasy4G299100
Brasy4G308200
Brasy4G326300
Brasy4G346500
Brasy4G370900
Brasy4G378900
Brasy4G379600
Brasy4G382500
Brasy4G416600
Brasy4G423900
Brasy4G426600
Brasy4G432200
Brasy4G433800
Brasy5G229100
Brasy5G242200
Brasy5G244300
Brasy5G251500
Brasy5G252300
Brasy5G256900
Brasy5G292200
Brasy5G292700
Brasy5G309400
Brasy5G312000
Brasy5G312900
Brasy5G314800
Brasy5G329200
Brasy5G355200
Brasy5G385500
Brasy5G396600
Brasy5G417800
Brasy5G422900
Brasy5G423400
Brasy5G434000
Brasy5G434900
Brasy5G446900
Brasy5G457500
Brasy5G485600
Brasy5G486100
Brasy5G493300
Brasy5G501100
Brasy6G000600
Brasy6G009600
Brasy6G039500
Brasy6G087800
Brasy6G136000
Brasy6G150200
Brasy6G169200
Brasy6G188200
Brasy6G203600
Brasy6G227600
Brasy6G256500
Brasy6G265400
Brasy7G005000
Brasy7G011100
Brasy7G045100
Brasy7G078000
Brasy7G096800
Brasy7G121300
Brasy7G194300
Brasy7G203900
Brasy7G227400
Brasy7G232500
Brasy7G233300
Brasy7G234400
Brasy8G015500
Brasy8G034600
Brasy8G038900
Brasy8G051500
Brasy8G059600
Brasy8G071300
Brasy8G077500
Brasy8G088600
Brasy8G088700
Brasy8G096600
Brasy8G099100
Brasy8G123400
Brasy8G165600
Brasy8G212500
Brasy8G220100
Brasy8G225700
Brasy8G249800
Brasy8G252800
Brasy8G289400
Brasy8G294500
Brasy8G295300
Brasy9G006900
Brasy9G009700
Brasy9G039900
Brasy9G045700
Brasy9G061100
Brasy9G067900
Brasy9G075800
Brasy9G081100
Brasy9G083200
Brasy9G190300
Brasy9G190400
Brasy9G201900
Brasy9G207500
Brasy9G228200
Brasy9G232300
Brasy9G238900
Brasy9G242100
Brasy9G246900

## Sheet: 3
Higher in Ain1 CK, Lower in Ain1 cold
BrasyJ002000
Brasy1G516000
Brasy2G080000
Brasy2G086600
Brasy3G295300
Brasy4G225700
Brasy4G431600
Brasy5G221800
Brasy6G044100
Brasy8G138200
Brasy8G160500

[truncated: 23 more sheets: 4, 5, 6, 7, 8, 9, 10, 11, 12, 13, 14, 15, 16, 17, 18, 19, 20, 21, 22, 23 …]
