# Supplementary material for: Correlation-based network analysis combined with machine learning techniques highlight the role of the GABA shunt in Brachypodium sylvaticum freezing tolerance
Source: Sci Rep. 2020 Mar 11;10:4489. doi: 10.1038/s41598-020-61081-4 (PMC7066199; doi:10.1038/s41598-020-61081-4)
Supplement: Supplementary file 11 — Supplementary data S2. [file 41598_2020_61081_MOESM11_ESM.xlsx]

## Sheet: AIN_pathways_and_genes
4-aminobutanoate_degradation_I			4-aminobutanoate_degradation_IV			4-hydroxybenzoate_biosynthesis_I_(eukaryotes)			4-hydroxybenzoate_biosynthesis_IV			4-hydroxybenzoate_biosynthesis_V			fatty_acid_biosynthesis_(plant_mitochondria)			free_phenylpropanoid_acid_biosynthesis			homocarnosine_biosynthesis			L-glutamate_degradation_IV			nitric_oxide_biosynthesis_II_(mammals)			photorespiration			putrescine_degradation_IV			reductive_TCA_cycle_I			trehalose_degradation_II_(trehalase)			UMP_biosynthesis_II
gene	rice_id	rice function	gene	rice_id	rice function	gene	rice_id	rice function	gene	rice_id	rice function	gene	rice_id	rice function	gene	rice_id	rice function	gene	rice_id	rice function	gene	rice_id	rice function	gene	rice_id	rice function	gene	rice_id	rice function	gene	rice_id	rice function	gene	rice_id	rice function	gene	rice_id	rice function	gene	rice_id	rice function	gene	rice_id	rice function
BrasyJ005700	LOC_Os06g35540.1	aminotransferase, classes I and II, domain containing protein, expressed	BrasyJ003800	LOC_Os11g02424.1	LTPL9 - Protease inhibitor/seed storage/LTP family protein precursor, expressed	BrasyJ002300	LOC_Os09g31486.1	DK family protein, putative, expressed	BrasyJ000100	LOC_Os05g02820.1	protein transport protein-related, putative, expressed	BrasyJ000100	LOC_Os05g02820.1	protein transport protein-related, putative, expressed	BrasyJ001200	LOC_Os02g26210.1	flowering promoting factor-like 1, putative, expressed	BrasyJ002300	LOC_Os09g31486.1	DK family protein, putative, expressed	BrasyJ001200	LOC_Os02g26210.1	flowering promoting factor-like 1, putative, expressed	BrasyJ005700	LOC_Os06g35540.1	aminotransferase, classes I and II, domain containing protein, expressed	BrasyJ002300	LOC_Os09g31486.1	DK family protein, putative, expressed	BrasyJ002300	LOC_Os09g31486.1	DK family protein, putative, expressed	BrasyJ001200	LOC_Os02g26210.1	flowering promoting factor-like 1, putative, expressed	BrasyJ002300	LOC_Os09g31486.1	DK family protein, putative, expressed	BrasyJ000300	LOC_Os07g49050.1	expressed protein	BrasyJ001000	LOC_Os10g39190.1	B3 D binding domain containing protein, expressed
Brasy1G075200	LOC_Os01g68650.1	plant-specific domain TIGR01615 family protein, expressed	BrasyJ040200	LOC_Os11g09350.1	expressed protein	Brasy1G008600	LOC_Os09g39050.1	OsFBX342 - F-box domain containing protein, expressed	BrasyJ049200	LOC_Os04g21160.1	triacylglycerol lipase 1 precursor, putative, expressed	BrasyJ049200	LOC_Os04g21160.1	triacylglycerol lipase 1 precursor, putative, expressed	BrasyJ033000	LOC_Os12g31460.1	heat shock protein DJ, putative, expressed	BrasyJ037400	LOC_Os05g28290.1	ranBP1 domain containing protein, expressed	BrasyJ018900	LOC_Os06g47270.1	zinc finger, C3HC4 type domain containing protein, expressed	Brasy1G026400	LOC_Os01g72460.1	DPH quinone oxidoreductase, putative, expressed	BrasyJ106100	No rice ortholog	No rice function	BrasyJ084200	No rice ortholog	No rice function	BrasyJ016600	LOC_Os05g40490.1	zinc knuckle domain containing protein, expressed	BrasyJ033000	LOC_Os12g31460.1	heat shock protein DJ, putative, expressed	BrasyJ047500	LOC_Os03g29460.1	60S ribosomal protein, putative, expressed	BrasyJ008400	LOC_Os03g07370.1	HNH endonuclease domain-containing protein, putative, expressed
Brasy1G149700	LOC_Os06g10160.1	tyrosine protein kise domain containing protein, putative, expressed	Brasy1G032000	LOC_Os01g72009.1	expressed protein	Brasy1G043800	LOC_Os12g04370.1	GRAS family transcription factor containing protein, expressed	BrasyJ064600	LOC_Os04g33370.1	cytochrome P450, putative, expressed	BrasyJ064600	LOC_Os04g33370.1	cytochrome P450, putative, expressed	Brasy1G021100	LOC_Os01g72950.1	expressed protein	BrasyJ104000	LOC_Os12g33944.1	ELF protein, expressed	BrasyJ027200	LOC_Os03g61829.1	haloacid dehalogese-like hydrolase family protein, putative, expressed	Brasy1G045200	LOC_Os11g04440.1	expressed protein	BrasyJ109600	LOC_Os08g36630.1	bifunctiol monodehydroascorbate reductase and carbonic anhydrasenectarin-3 precursor, putative, expressed	BrasyJ099000	LOC_Os12g34014.1	DH-ubiquinone oxidoreductase chain 6, putative, expressed	BrasyJ034500	LOC_Os07g20150.1	expressed protein	Brasy1G021100	LOC_Os01g72950.1	expressed protein	Brasy1G004400	LOC_Os01g74350.1	soluble inorganic pyrophosphatase, putative, expressed	Brasy1G092700	LOC_Os01g66530.1	ARGOS, putative, expressed
Brasy1G192100	No rice ortholog	No rice function	Brasy1G096800	LOC_Os01g66150.1	expressed protein	Brasy1G066300	LOC_Os01g69190.1	regulatory protein, putative, expressed	BrasyJ113600	LOC_Os01g63800.1	pleckstrin homology domain-containing protein, putative, expressed	BrasyJ113600	LOC_Os01g63800.1	pleckstrin homology domain-containing protein, putative, expressed	Brasy1G067400	LOC_Os09g04790.1	PAP fibrillin family domain containing protein, expressed	Brasy1G117200	LOC_Os01g63930.2	cytochrome P450, putative, expressed	BrasyJ028700	LOC_Os11g39050.1	expressed protein	Brasy1G111800	LOC_Os01g64360.1	MYB family transcription factor, putative, expressed	Brasy1G111800	LOC_Os01g64360.1	MYB family transcription factor, putative, expressed	BrasyJ107100	LOC_Os12g38460.1	R recognition motif family protein, expressed	BrasyJ060700	LOC_Os02g32504.1	heparan-alpha-glucosaminide N-acetyltransferase, putative, expressed	Brasy1G028800	LOC_Os08g43040.2	transferase family protein, putative, expressed	Brasy1G014100	LOC_Os01g73540.1	YGGT family protein, putative, expressed	Brasy1G115600	LOC_Os01g64110.1	glycosyl hydrolase, putative, expressed
Brasy1G223500	LOC_Os01g51540.1	cytidine/deoxycytidylate deamise, putative, expressed	Brasy1G122600	LOC_Os01g63250.1	josephin, putative, expressed	Brasy1G120000	LOC_Os01g63480.1	transferase family protein, putative, expressed	Brasy1G020800	LOC_Os01g72970.1	DUF630/DUF632 domains containing protein, putative, expressed	Brasy1G020800	LOC_Os01g72970.1	DUF630/DUF632 domains containing protein, putative, expressed	Brasy1G078000	LOC_Os01g68330.1	antigen peptide transporter-like 1, chloroplast precursor, putative, expressed	Brasy1G131600	LOC_Os01g62000.1	pectate lyase 4 precursor, putative, expressed	BrasyJ084300	LOC_Os04g22130.1	conserved hypothetical protein	Brasy1G121600	LOC_Os08g12830.1	cytidylyltransferase domain containing protein, expressed	Brasy1G119900	LOC_Os01g63500.1	expressed protein	Brasy1G008400	LOC_Os03g16600.1	expressed protein	BrasyJ083000	LOC_Os12g34108.1	ATP synthase protein 9, mitochondrial, putative, expressed	Brasy1G040500	LOC_Os07g01030.1	glycosyl transferase, group 1 domain containing protein, expressed	Brasy1G021200	LOC_Os01g72940.1	phosphatidylserine decarboxylase, putative, expressed	Brasy1G143400	LOC_Os01g59970.1	expressed protein
Brasy1G287500	LOC_Os01g41610.2	mitochondrial ATP synthase g subunit family protein, putative, expressed	Brasy1G148900	LOC_Os06g09900.1	expressed protein	Brasy1G149500	LOC_Os06g09940.1	expressed protein	Brasy1G041300	LOC_Os11g02230.1	expressed protein	Brasy1G041300	LOC_Os11g02230.1	expressed protein	Brasy1G088800	LOC_Os01g67054.1	calreticulin precursor protein, putative, expressed	Brasy1G136800	LOC_Os01g61370.1	expressed protein	Brasy1G009100	No rice ortholog	No rice function	Brasy1G124000	No rice ortholog	No rice function	Brasy1G132500	LOC_Os01g61900.1	CCT motif family protein, expressed	Brasy1G052700	LOC_Os11g42230.1	OsFBX430 - F-box domain containing protein, expressed	BrasyJ087000	No rice ortholog	No rice function	Brasy1G059000	LOC_Os01g70400.1	expressed protein	Brasy1G032300	LOC_Os01g72080.1	calmodulin-like protein 1, putative, expressed	Brasy1G159000	LOC_Os01g58150.1	expressed protein
Brasy1G304500	LOC_Os01g38520.1	expressed protein	Brasy1G149900	LOC_Os07g07410.2	oxidoreductase, 2OG-Fe oxygese family protein, putative, expressed	Brasy1G152300	LOC_Os06g10530.1	expressed protein	Brasy1G047600	No rice ortholog	No rice function	Brasy1G047600	No rice ortholog	No rice function	Brasy1G089100	LOC_Os01g66980.1	expressed protein	Brasy1G146300	LOC_Os01g59610.1	KAZ1 - Kazal-type serine protease inhibitor precursor, expressed	Brasy1G009500	LOC_Os01g74010.2	cyclase/dehydrase family protein, expressed	Brasy1G134000	LOC_Os01g61760.1	myosin heavy chain-related, putative, expressed	Brasy1G194700	LOC_Os01g55240.1	gibberellin 2-beta-dioxygese, putative, expressed	Brasy1G059100	LOC_Os01g70390.1	expressed protein	BrasyJ103300	LOC_Os12g23610.1	ATP synthase, A subunit family protein, putative, expressed	Brasy1G068400	LOC_Os03g31090.1	40S ribosomal protein S19, putative, expressed	Brasy1G041100	LOC_Os11g02230.1	expressed protein	Brasy1G194700	LOC_Os01g55240.1	gibberellin 2-beta-dioxygese, putative, expressed
Brasy1G403700	LOC_Os10g34590.1	zinc finger, C3HC4 type domain containing protein, expressed	Brasy1G159000	LOC_Os01g58150.1	expressed protein	Brasy1G192100	No rice ortholog	No rice function	Brasy1G049700	LOC_Os03g13180.1	peroxidase precursor, putative, expressed	Brasy1G049700	LOC_Os03g13180.1	peroxidase precursor, putative, expressed	Brasy1G097200	LOC_Os01g66120.1	No apical meristem protein, putative, expressed	Brasy1G156900	LOC_Os01g58510.1	NB-ARC domain containing protein, expressed	Brasy1G009900	LOC_Os07g10400.1	pentatricopeptide, putative, expressed	Brasy1G134500	LOC_Os01g61670.1	ureidoglycolate hydrolase, putative, expressed	Brasy1G201100	LOC_Os01g54510.1	MAC/Perforin domain containing protein, putative, expressed	Brasy1G116000	LOC_Os05g37160.1	tubulin/FtsZ domain containing protein, putative, expressed	Brasy1G035500	LOC_Os05g31140.1	glycosyl hydrolases family 17, putative, expressed	Brasy1G069000	LOC_Os09g04160.1	expressed protein	Brasy1G046100	LOC_Os11g04830.1	embryogenesis transmembrane protein, putative, expressed	Brasy1G214600	LOC_Os01g52740.1	expressed protein
Brasy1G432400	LOC_Os01g13700.1	D-binding protein-related, putative, expressed	Brasy1G190400	LOC_Os01g55750.1	TCP family transcription factor, putative, expressed	Brasy1G199900	LOC_Os01g54600.1	WRKY13, expressed	Brasy1G109900	LOC_Os01g64540.1	anthocyanidin 3-O-glucosyltransferase, putative, expressed	Brasy1G109900	LOC_Os01g64540.1	anthocyanidin 3-O-glucosyltransferase, putative, expressed	Brasy1G098700	LOC_Os01g66000.1	DH dehydrogese I subunit N, putative, expressed	Brasy1G160000	LOC_Os01g57940.1	tyrosine protein kise domain containing protein, putative, expressed	Brasy1G011800	LOC_Os01g73780.1	chloroplast outer envelope 24 kD protein, putative, expressed	Brasy1G189500	LOC_Os06g17570.1	embryogenesis transmembrane protein, putative, expressed	Brasy1G239200	LOC_Os01g49410.1	expressed protein	Brasy1G140200	LOC_Os01g60940.1	expressed protein	Brasy1G046500	LOC_Os11g04170.1	CAMK_CAMK_like.42 - CAMK includes calcium/calmodulin depedent protein kises, expressed	Brasy1G071000	LOC_Os01g69060.1	hydrolase, alpha/beta fold family domain containing protein, expressed	Brasy1G063200	LOC_Os01g69950.1	ribosomal protein L27, putative, expressed	Brasy1G229200	LOC_Os01g50610.1	SAM dependent carboxyl methyltransferase, putative, expressed
Brasy1G445400	LOC_Os01g13040.1	expressed protein	Brasy1G209100	LOC_Os10g30560.1	UDP-glucoronosyl and UDP-glucosyl transferase domain containing protein, expressed	Brasy1G236500	LOC_Os04g37550.1	aspartic proteise nepenthesin-2 precursor, putative, expressed	Brasy1G120000	LOC_Os01g63480.1	transferase family protein, putative, expressed	Brasy1G120000	LOC_Os01g63480.1	transferase family protein, putative, expressed	Brasy1G121900	LOC_Os04g16680.1	fructose-1,6-bisphosphatase, putative, expressed	Brasy1G194700	LOC_Os01g55240.1	gibberellin 2-beta-dioxygese, putative, expressed	Brasy1G059400	LOC_Os01g70340.1	expressed protein	Brasy1G204200	LOC_Os01g54210.1	GATA zinc finger domain containing protein, expressed	Brasy1G265700	LOC_Os02g47744.4	MYB family transcription factor, putative, expressed	Brasy1G220100	LOC_Os01g52070.1	potassium channel AKT1, putative, expressed	Brasy1G071100	LOC_Os01g69050.1	lysine ketoglutarate reductase trans-splicing related 1, putative, expressed	Brasy1G073400	LOC_Os09g26200.1	ZOS9-11 - C2H2 zinc finger protein, expressed	Brasy1G063600	LOC_Os01g69850.1	OsMADS65 - MADS-box family gene with MIKC* type-box, expressed	Brasy1G258200	LOC_Os01g48446.1	no apical meristem protein, putative, expressed
Brasy1G488300	LOC_Os03g23980.1	D dependent epimerase/dehydratase family protein, putative, expressed	Brasy1G214200	LOC_Os01g52780.1	HVA22, putative, expressed	Brasy1G252500	LOC_Os05g24560.1	NC domain-containing protein, putative, expressed	Brasy1G134700	LOC_Os01g61630.1	expressed protein	Brasy1G134700	LOC_Os01g61630.1	expressed protein	Brasy1G144000	LOC_Os01g59900.1	expressed protein	Brasy1G203300	LOC_Os03g21960.1	aminotransferase, putative, expressed	Brasy1G060900	LOC_Os01g42340.1	expressed protein	Brasy1G214200	LOC_Os01g52780.1	HVA22, putative, expressed	Brasy1G271400	LOC_Os01g45860.1	GRAS family transcription factor domain containing protein, expressed	Brasy1G235700	LOC_Os04g37640.1	xyloglucan fucosyltransferase, putative, expressed	Brasy1G122800	LOC_Os01g63220.3	kise, pfkB family, putative, expressed	Brasy1G074000	LOC_Os01g68790.2	R recognition motif containing protein, putative, expressed	Brasy1G086100	LOC_Os01g33030.1	Brix domain containing protein, putative, expressed	Brasy1G260700	LOC_Os01g48190.1	drought induced 19 protein, putative, expressed
Brasy5G005900	LOC_Os03g48480.1	thioesterase family protein, putative, expressed	Brasy1G264000	LOC_Os01g47600.1	HMG1/2, putative, expressed	Brasy1G279000	LOC_Os05g49890.1	ras-related protein, putative, expressed	Brasy1G147500	LOC_Os01g59360.1	CAMK_CAMK_like.10 - CAMK includes calcium/calmodulin depedent protein kises, expressed	Brasy1G147500	LOC_Os01g59360.1	CAMK_CAMK_like.10 - CAMK includes calcium/calmodulin depedent protein kises, expressed	Brasy1G153300	LOC_Os01g59090.1	thylakoid lumel 20 kDa protein, putative, expressed	Brasy1G204200	LOC_Os01g54210.1	GATA zinc finger domain containing protein, expressed	Brasy1G069400	LOC_Os09g04624.1	GDSL-like lipase/acylhydrolase, putative, expressed	Brasy1G222600	LOC_Os01g51690.1	WRKY26, expressed	Brasy1G288200	LOC_Os01g41400.1	transmembrane amino acid transporter protein, putative, expressed	Brasy1G239600	LOC_Os05g12440.1	expressed protein	Brasy1G135900	LOC_Os01g61460.1	leaf senescence related protein, putative, expressed	Brasy1G077200	LOC_Os01g68480.1	thioredoxin, putative, expressed	Brasy1G091700	LOC_Os01g66600.1	rhodanese-like, putative, expressed	Brasy1G337000	LOC_Os01g31370.1	glycosyltransferase, putative, expressed
Brasy5G070200	LOC_Os12g35640.1	OsAPRL6 adenosine 5\'-phosphosulfate reductase-like OsAPRL6, expressed	Brasy1G295300	LOC_Os01g40550.1	hsp20/alpha crystallin family protein, putative, expressed	Brasy1G282000	LOC_Os01g42140.1	expressed protein	Brasy1G163500	LOC_Os12g14440.1	Jacalin-like lectin domain containing protein, putative, expressed	Brasy1G163500	LOC_Os12g14440.1	Jacalin-like lectin domain containing protein, putative, expressed	Brasy1G154600	LOC_Os01g58790.2	GHMP kises ATP-binding protein, putative, expressed	Brasy1G211600	LOC_Os05g45110.1	anthocyanidin 5,3-O-glucosyltransferase, putative, expressed	Brasy1G076500	LOC_Os01g68540.1	rho GDP-dissociation inhibitor 1, putative, expressed	Brasy1G226200	No rice ortholog	No rice function	Brasy1G297000	LOC_Os10g25400.1	GDSL-like lipase/acylhydrolase, putative, expressed	Brasy1G266100	LOC_Os02g47780.1	hydrolase, alpha/beta fold family domain containing protein, expressed	Brasy1G141800	LOC_Os01g60700.1	serine/threonine-protein kise K, putative, expressed	Brasy1G118200	LOC_Os01g63810.1	starch binding domain containing protein, putative, expressed	Brasy1G096100	LOC_Os01g66240.1	mitochondrion protein, putative, expressed	Brasy1G372800	LOC_Os01g17050.1	VQ domain containing protein, putative, expressed
Brasy2G034100	LOC_Os03g02750.1	OsSub25 - Putative Subtilisin homologue, expressed	Brasy1G297500	No rice ortholog	No rice function	Brasy1G298800	LOC_Os12g43840.1	ankyrin repeat domain-containing protein, putative, expressed	Brasy1G164300	LOC_Os01g57710.1	membrane protein, putative, expressed	Brasy1G164300	LOC_Os01g57710.1	membrane protein, putative, expressed	Brasy1G177900	LOC_Os02g03230.1	membrane related protein CP5, putative, expressed	Brasy1G215300	LOC_Os01g52650.1	POEI44 - Pollen Ole e I allergen and extensin family protein precursor, expressed	Brasy1G090000	LOC_Os01g66890.1	BTBZ1 - Bric-a-Brac, Tramtrack, and Broad Complex BTB domain with TAZ zinc finger and Calmodulin-binding domains, expressed	Brasy1G231400	LOC_Os09g12790.1	potassium channel protein, putative, expressed	Brasy1G297300	No rice ortholog	No rice function	Brasy1G290900	LOC_Os07g34720.1	harpin-induced protein 1 domain containing protein, expressed	Brasy1G157800	LOC_Os01g58420.1	AP2 domain containing protein, expressed	Brasy1G160000	LOC_Os01g57940.1	tyrosine protein kise domain containing protein, putative, expressed	Brasy1G097200	LOC_Os01g66120.1	No apical meristem protein, putative, expressed	Brasy1G406800	LOC_Os04g58090.1	harpin-induced protein 1 domain containing protein, expressed
Brasy2G039700	LOC_Os03g03370.1	fatty acid hydroxylase, putative, expressed	Brasy1G329300	LOC_Os08g25720.1	pyrophosphate--fructose 6-phosphate 1-phosphotransferase subunit alpha, putative, expressed	Brasy1G370300	LOC_Os03g63074.2	Ser/Thr protein phosphatase family protein, expressed	Brasy1G229400	LOC_Os01g50590.1	cytochrome P450, putative, expressed	Brasy1G229400	LOC_Os01g50590.1	cytochrome P450, putative, expressed	Brasy1G186100	LOC_Os01g22520.1	dihydrolipoyl dehydrogese 1, mitochondrial precursor, putative, expressed	Brasy1G228800	LOC_Os01g50720.1	MYB family transcription factor, putative, expressed	Brasy1G096000	LOC_Os01g66270.1	AP2 domain containing protein, expressed	Brasy1G239300	LOC_Os01g49390.1	IPP transferase, putative, expressed	Brasy1G395900	LOC_Os01g15000.1	lipase, putative, expressed	Brasy1G320600	LOC_Os01g36240.1	peroxidase precursor, putative, expressed	Brasy1G186900	LOC_Os01g22640.1	GDSL-like lipase/acylhydrolase, putative, expressed	Brasy1G172300	LOC_Os05g43310.1	photosystem II reaction center W protein, chloroplast precursor, putative, expressed	Brasy1G108900	LOC_Os01g64680.1	bolA, putative, expressed	Brasy1G446000	LOC_Os01g12910.1	thioesterase family protein, putative, expressed
Brasy2G079200	LOC_Os03g08520.1	DUF581 domain containing protein, expressed	Brasy1G350900	LOC_Os01g20206.1	methyltransferase, putative, expressed	Brasy1G370400	LOC_Os09g39190.1	OsFBO22 - F-box and other domain containing protein, expressed	Brasy1G238700	LOC_Os01g49490.1	expressed protein	Brasy1G238700	LOC_Os01g49490.1	expressed protein	Brasy1G209700	LOC_Os10g30450.1	heavy-metal-associated domain-containing protein, putative, expressed	Brasy1G261000	LOC_Os05g48840.1	expressed protein	Brasy1G113200	LOC_Os01g48446.1	no apical meristem protein, putative, expressed	Brasy1G269200	LOC_Os01g46270.1	wax synthase isoform 3, putative, expressed	Brasy1G439000	LOC_Os04g52540.1	retrotransposon protein, putative, unclassified, expressed	Brasy1G321300	LOC_Os02g34510.1	vacuolar ATP synthase, putative, expressed	Brasy1G203600	LOC_Os01g52920.1	expressed protein	Brasy1G177900	LOC_Os02g03230.1	membrane related protein CP5, putative, expressed	Brasy1G113900	No rice ortholog	No rice function	Brasy1G462400	LOC_Os01g11520.1	RING-H2 finger protein, putative, expressed
Brasy2G157600	LOC_Os03g16500.1	aspartic proteise nepenthesin precursor, putative, expressed	Brasy1G372400	LOC_Os09g30458.1	subtilisin-like protease, putative, expressed	Brasy1G433200	LOC_Os05g15630.1	membrane associated DUF588 domain containing protein, putative, expressed	Brasy1G254000	LOC_Os01g49180.1	ATP dependent D ligase family protein, putative, expressed	Brasy1G254000	LOC_Os01g49180.1	ATP dependent D ligase family protein, putative, expressed	Brasy1G213400	LOC_Os01g52920.1	expressed protein	Brasy1G281300	No rice ortholog	No rice function	Brasy1G122300	LOC_Os01g63280.2	tyrosine protein kise domain containing protein, putative, expressed	Brasy1G301500	LOC_Os01g39890.1	transposon protein, putative, unclassified, expressed	Brasy1G462500	LOC_Os01g11520.1	RING-H2 finger protein, putative, expressed	Brasy1G324500	LOC_Os05g46350.1	IQ calmodulin-binding motif domain containing protein, expressed	Brasy1G233600	LOC_Os01g49900.1	peptidyl-tR hydrolase, mitochondrial precursor protein, putative, expressed	Brasy1G191000	LOC_Os01g55670.1	expressed protein	Brasy1G133800	LOC_Os01g61810.2	histone-like transcription factor and archaeal histone, putative, expressed	Brasy1G462900	LOC_Os01g11460.1	zinc finger, C3HC4 type domain containing protein, expressed
Brasy2G158300	LOC_Os03g16670.1	haloacid dehalogese-like hydrolase family protein, putative, expressed	Brasy1G375800	LOC_Os01g16940.1	MazG nucleotide pyrophosphohydrolase domain containing protein, expressed	Brasy1G484800	LOC_Os01g07730.1	phosphate/phosphoenolpyruvate translocator-related protein, putative, expressed	Brasy1G273300	LOC_Os01g43844.1	cytochrome P450 72A1, putative, expressed	Brasy1G273300	LOC_Os01g43844.1	cytochrome P450 72A1, putative, expressed	Brasy1G259800	LOC_Os01g48300.3	ATP synthase protein I related, putative, expressed	Brasy1G352300	LOC_Os01g19880.1	expressed protein	Brasy1G176500	LOC_Os10g29380.1	MBTB52 - Bric-a-Brac, Tramtrack, Broad Complex BTB domain with Meprin and TRAF Homology MATH domain, expressed	Brasy1G328200	LOC_Os05g46610.1	myb-like D-binding domain containing protein, putative, expressed	Brasy1G476200	LOC_Os01g09640.1	Myb transcription factor, putative, expressed	Brasy1G398500	LOC_Os04g01650.1	erythrote-4-phosphate dehydrogese domain containing protein, expressed	Brasy1G239200	LOC_Os01g49410.1	expressed protein	Brasy1G192200	LOC_Os01g55570.1	expressed protein	Brasy1G134000	LOC_Os01g61760.1	myosin heavy chain-related, putative, expressed	Brasy1G474700	LOC_Os01g09830.1	OsGrx_A2 - glutaredoxin subgroup III, expressed
Brasy2G179800	LOC_Os03g18770.1	wound-induced protein WI12, putative, expressed	Brasy1G380600	LOC_Os01g16450.1	peroxidase precursor, putative, expressed	Brasy1G516800	LOC_Os03g14590.1	calcium-binding EF hand family protein, putative, expressed	Brasy1G274800	LOC_Os01g43750.1	cytochrome P450 72A1, putative, expressed	Brasy1G274800	LOC_Os01g43750.1	cytochrome P450 72A1, putative, expressed	Brasy1G264900	LOC_Os02g47600.1	soluble inorganic pyrophosphatase, putative, expressed	Brasy1G372400	LOC_Os09g30458.1	subtilisin-like protease, putative, expressed	Brasy1G181600	LOC_Os01g56500.1	expressed protein	Brasy1G370000	LOC_Os01g18090.1	expressed protein	Brasy1G481000	LOC_Os05g08900.1	expressed protein	Brasy1G413800	LOC_Os01g14520.1	C4-dicarboxylate transporter/malic acid transport protein domain containing protein, expressed	Brasy1G252800	LOC_Os05g01330.1	expressed protein	Brasy1G193100	LOC_Os01g55440.1	CAMK_KIN1/SNF1/Nim1_like.1 - CAMK includes calcium/calmodulin depedent protein kises, expressed	Brasy1G135600	LOC_Os01g61500.1	BAG domain containing protein, expressed	Brasy1G515700	LOC_Os03g12860.1	homeobox associated leucine zipper, putative, expressed
Brasy2G189700	LOC_Os03g19680.1	enoyl-CoA hydratase/isomerase family protein, putative, expressed	Brasy1G433200	LOC_Os05g15630.1	membrane associated DUF588 domain containing protein, putative, expressed	Brasy1G541100	No rice ortholog	No rice function	Brasy1G344800	LOC_Os05g06670.1	gibberellin 2-oxidase, putative, expressed	Brasy1G344800	LOC_Os05g06670.1	gibberellin 2-oxidase, putative, expressed	Brasy1G266300	LOC_Os02g47800.1	monodehydroascorbate reductase, putative, expressed	Brasy1G406700	No rice ortholog	No rice function	Brasy1G189600	LOC_Os01g55860.1	expressed protein	Brasy1G375800	LOC_Os01g16940.1	MazG nucleotide pyrophosphohydrolase domain containing protein, expressed	Brasy1G533400	LOC_Os06g50280.1	OsFBL31 - F-box domain and LRR containing protein, expressed	Brasy1G475200	LOC_Os01g09790.1	IQ calmodulin-binding motif domain containing protein, expressed	Brasy1G256700	LOC_Os05g48330.1	aspartyl protease family protein, putative, expressed	Brasy1G201000	LOC_Os01g54515.1	peptide transporter PTR2, putative, expressed	Brasy1G143900	No rice ortholog	No rice function	Brasy1G553900	LOC_Os04g14760.1	phosphoglycerate mutase, putative, expressed
Brasy2G197400	LOC_Os03g21000.1	thioredoxin, putative, expressed	Brasy1G455600	LOC_Os07g16600.1	expressed protein	Brasy1G554800	LOC_Os04g53580.1	P21-Rho-binding domain containing protein, putative, expressed	Brasy1G378300	LOC_Os09g04720.1	SWIB/MDM2 domain containing protein, expressed	Brasy1G378300	LOC_Os09g04720.1	SWIB/MDM2 domain containing protein, expressed	Brasy1G280200	LOC_Os01g42410.1	pleiotropic drug resistance protein, putative, expressed	Brasy1G416400	LOC_Os01g14070.1	60S ribosomal protein L18a-1, putative, expressed	Brasy1G193000	LOC_Os05g43840.1	CAMK_KIN1/SNF1/Nim1_like.25 - CAMK includes calcium/calmodulin depedent protein kises, expressed	Brasy1G395900	LOC_Os01g15000.1	lipase, putative, expressed	Brasy1G536800	LOC_Os01g71080.1	xylase inhibitor, putative, expressed	Brasy1G491100	LOC_Os01g07260.1	expressed protein	Brasy1G258200	LOC_Os01g48446.1	no apical meristem protein, putative, expressed	Brasy1G205400	LOC_Os01g53990.1	pectinesterase, putative, expressed	Brasy1G178000	LOC_Os02g03250.1	expressed protein	Brasy1G559000	No rice ortholog	No rice function
Brasy2G382000	LOC_Os07g07350.3	zinc finger A20 and AN1 domain-containing stress-associated protein, putative, expressed	Brasy1G462900	LOC_Os01g11460.1	zinc finger, C3HC4 type domain containing protein, expressed	Brasy5G060500	LOC_Os08g02820.1	plant protein of unknown function domain containing protein, expressed	Brasy1G429100	LOC_Os02g05810.2	expressed protein	Brasy1G429100	LOC_Os02g05810.2	expressed protein	Brasy1G281800	LOC_Os01g42190.1	heat shock protein DJ, putative, expressed	Brasy1G449800	LOC_Os07g41600.1	proline-rich protein, putative, expressed	Brasy1G193200	LOC_Os01g55420.1	expressed protein	Brasy1G462300	LOC_Os01g11520.1	RING-H2 finger protein, putative, expressed	Brasy1G541600	LOC_Os01g55640.1	seven in absentia protein family protein, putative, expressed	Brasy1G508900	LOC_Os01g05130.1	expressed protein	Brasy1G267900	LOC_Os01g46600.1	seed maturation protein PM41, putative, expressed	Brasy1G213000	LOC_Os01g53020.1	heat shock protein DJ, putative, expressed	Brasy1G194200	LOC_Os01g55290.1	PPR repeat domain containing protein, putative, expressed	Brasy5G018600	LOC_Os10g35490.1	hydrolase, alpha/beta fold family domain containing protein, expressed
Brasy2G409900	LOC_Os05g39960.1	40S ribosomal protein S26, putative, expressed	Brasy1G485700	LOC_Os01g07590.1	universal stress protein domain containing protein, putative, expressed	Brasy5G129100	LOC_Os11g34390.1	glycosyltransferase, putative, expressed	Brasy1G432600	LOC_Os01g13690.2	ligA, putative, expressed	Brasy1G432600	LOC_Os01g13690.2	ligA, putative, expressed	Brasy1G292900	LOC_Os01g40710.1	high light inducible protein, putative, expressed	Brasy1G456600	LOC_Os08g01150.1	DTA2, putative, expressed	Brasy1G214800	LOC_Os01g52720.1	Complex I intermediate-associated protein 30 domain containing protein, putative, expressed	Brasy1G465900	LOC_Os01g10880.1	expressed protein	Brasy1G574900	No rice ortholog	No rice function	Brasy1G534000	LOC_Os01g04300.1	glycosyl hydrolase family 10 protein, putative, expressed	Brasy1G286900	LOC_Os01g41660.1	phosphoethanolamine/phosphocholine phosphatase, putative, expressed	Brasy1G213400	LOC_Os01g52920.1	expressed protein	Brasy1G204300	LOC_Os06g16260.1	OsSigP5 - Putative Type I Sigl Peptidase homologue; employs a putative Ser/His catalytic dyad, expressed	Brasy5G049200	LOC_Os12g37900.1	expressed protein
Brasy2G466300	LOC_Os01g47330.1	ribosomal protein L7/L12 C-termil domain containing protein, expressed	Brasy1G533100	LOC_Os01g56380.1	decarboxylase, putative, expressed	Brasy5G140500	LOC_Os11g37270.1	AMBP1 - Antimicrobial peptide MBP-1 family protein precursor, expressed	Brasy1G457500	LOC_Os07g44740.1	chaperonin, putative, expressed	Brasy1G457500	LOC_Os07g44740.1	chaperonin, putative, expressed	Brasy1G301400	LOC_Os01g39960.1	lycopene epsilon cyclase, chloroplast precursor, putative, expressed	Brasy1G462900	LOC_Os01g11460.1	zinc finger, C3HC4 type domain containing protein, expressed	Brasy1G231100	No rice ortholog	No rice function	Brasy1G472000	LOC_Os01g10180.1	avr9/Cf-9 rapidly elicited protein 146, putative, expressed	Brasy5G067100	LOC_Os12g08360.1	expressed protein	Brasy1G539000	LOC_Os01g03720.1	MYB family transcription factor, putative, expressed	Brasy1G293300	LOC_Os01g40690.1	holocarboxylase synthetase, putative, expressed	Brasy1G220700	LOC_Os01g51920.1	phosphotransferase, putative, expressed	Brasy1G206200	LOC_Os01g53880.5	OsIAA6 - Auxin-responsive Aux/IAA gene family member, expressed	Brasy5G081100	LOC_Os05g19910.1	transferase family protein, putative, expressed
Brasy2G487800	LOC_Os02g41770.1	uncharacterized protein PA4923, putative, expressed	Brasy1G536800	LOC_Os01g71080.1	xylase inhibitor, putative, expressed	Brasy5G185400	LOC_Os11g43510.1	lipase precursor, putative, expressed	Brasy1G462700	LOC_Os01g11490.1	zinc finger, C3HC4 type domain containing protein, expressed	Brasy1G462700	LOC_Os01g11490.1	zinc finger, C3HC4 type domain containing protein, expressed	Brasy1G312100	No rice ortholog	No rice function	Brasy1G476200	LOC_Os01g09640.1	Myb transcription factor, putative, expressed	Brasy1G239400	LOC_Os01g49380.1	lipase, putative, expressed	Brasy1G516800	LOC_Os03g14590.1	calcium-binding EF hand family protein, putative, expressed	Brasy5G073900	LOC_Os10g33230.1	R recognition motif containing protein, putative, expressed	Brasy5G023300	LOC_Os02g01020.1	expressed protein	Brasy1G296300	LOC_Os07g40810.1	NBS-LRR type disease resistance protein, putative, expressed	Brasy1G223600	LOC_Os01g51530.1	methyltransferase domain containing protein, expressed	Brasy1G206700	LOC_Os01g53790.1	stress-induced protein, putative, expressed	Brasy5G097000	LOC_Os12g29400.1	GRAM domain containing protein, expressed
Brasy3G046500	LOC_Os01g58100.1	polyphenol oxidase, putative, expressed	Brasy1G562500	LOC_Os01g02150.1	sulfated surface glycoprotein 185 precursor, putative, expressed	Brasy5G197500	LOC_Os06g28194.1	expressed protein	Brasy1G471800	LOC_Os01g10210.1	lachrymatory factor synthase, putative, expressed	Brasy1G471800	LOC_Os01g10210.1	lachrymatory factor synthase, putative, expressed	Brasy1G360700	No rice ortholog	No rice function	Brasy1G477100	LOC_Os06g05880.1	profilin domain containing protein, expressed	Brasy1G244300	LOC_Os11g47890.1	GRAS family transcription factor domain containing protein, expressed	Brasy1G524200	LOC_Os05g35260.1	PB1 domain containing protein, expressed	Brasy5G077600	LOC_Os12g34890.1	acyl carrier protein, putative, expressed	Brasy5G035400	LOC_Os12g39830.1	cyclin, putative, expressed	Brasy1G314300	LOC_Os10g38340.1	glutathione S-transferase GSTU6, putative, expressed	Brasy1G224000	LOC_Os01g51400.1	Leucine Rich Repeat family protein, expressed	Brasy1G213400	LOC_Os01g52920.1	expressed protein	Brasy5G121000	LOC_Os11g33120.1	respiratory burst oxidase, putative, expressed
Brasy3G057400	LOC_Os08g04310.1	plastocyanin-like domain containing protein, putative, expressed	Brasy5G052100	LOC_Os12g38320.1	expressed protein	Brasy2G037600	LOC_Os03g03034.2	flavonol synthase/flavanone 3-hydroxylase, putative, expressed	Brasy1G503900	LOC_Os12g06190.1	expressed protein	Brasy1G503900	LOC_Os12g06190.1	expressed protein	Brasy1G367200	LOC_Os01g18584.1	WRKY9, expressed	Brasy1G492200	LOC_Os01g07130.1	expressed protein	Brasy1G259200	LOC_Os01g48360.2	expressed protein	Brasy5G040700	LOC_Os12g39360.1	aspartic proteise nepenthesin precursor, putative, expressed	Brasy5G081100	LOC_Os05g19910.1	transferase family protein, putative, expressed	Brasy5G061700	LOC_Os12g36890.1	CSLD4 - cellulose synthase-like family D, expressed	Brasy1G327200	LOC_Os05g46500.1	expressed protein	Brasy1G232700	LOC_Os01g50030.1	CPuORF25 - conserved peptide uORF-containing transcript, expressed	Brasy1G219100	LOC_Os05g45830.1	expressed protein	Brasy2G034300	LOC_Os03g02762.1	PPR repeat domain containing protein, putative, expressed
Brasy3G065400	LOC_Os08g03160.1	lectin-like receptor kise 1, putative, expressed	Brasy5G110300	LOC_Os09g02270.1	cyclase family protein, putative, expressed	Brasy2G076800	LOC_Os03g07420.1	3-dehydroquite synthase, putative, expressed	Brasy1G534500	LOC_Os01g04210.1	D binding protein, putative, expressed	Brasy1G534500	LOC_Os01g04210.1	D binding protein, putative, expressed	Brasy1G369200	LOC_Os01g18210.1	peptidyl-prolyl cis-trans isomerase, putative, expressed	Brasy1G500700	LOC_Os01g05810.1	gamma-glutamyltranspeptidase 1 precursor, putative, expressed	Brasy1G261600	LOC_Os01g47820.1	S-locus-like receptor protein kise, putative, expressed	Brasy5G053100	LOC_Os01g33160.1	stress responsive A/B Barrel domain containing protein, expressed	Brasy5G126100	LOC_Os11g34210.1	aspartyl/glutamyl-tR amidotransferase subunit B, putative, expressed	Brasy5G099300	LOC_Os12g40450.1	biotin--protein ligase, putative, expressed	Brasy1G343000	LOC_Os01g24090.1	TPR repeat, putative, expressed	Brasy1G235300	LOC_Os04g37680.1	alpha/beta hydrolase fold, putative, expressed	Brasy1G220700	LOC_Os01g51920.1	phosphotransferase, putative, expressed	Brasy2G067200	LOC_Os03g05900.1	expressed protein
Brasy3G067200	LOC_Os08g02630.1	photosystem II core complex proteins psbY, chloroplast precursor, putative, expressed	Brasy5G168900	No rice ortholog	No rice function	Brasy2G088800	LOC_Os03g10320.1	expressed protein	Brasy1G559000	No rice ortholog	No rice function	Brasy1G559000	No rice ortholog	No rice function	Brasy1G379500	LOC_Os01g16620.4	expressed protein	Brasy1G533300	LOC_Os01g04350.1	hsp20/alpha crystallin family protein, putative, expressed	Brasy1G262300	LOC_Os01g47740.3	zinc finger, C3HC4 type domain containing protein, expressed	Brasy5G163600	LOC_Os05g16100.1	expressed protein	Brasy5G132900	LOC_Os10g31290.1	expressed protein	Brasy5G115500	LOC_Os11g31980.1	OsSCP63 - Putative Serine Carboxypeptidase homologue, expressed	Brasy1G379500	LOC_Os01g16620.4	expressed protein	Brasy1G254900	LOC_Os01g48990.1	uncharacterized kise mug58, putative, expressed	Brasy1G222400	LOC_Os01g51700.1	ras-related protein, putative, expressed	Brasy2G072700	LOC_Os10g27330.1	glycerol-3-phosphate acyltransferase, putative, expressed
Brasy3G095500	LOC_Os08g14440.2	uridylyltransferase-related, putative, expressed	Brasy2G024500	LOC_Os03g02050.1	LTPL151 - Protease inhibitor/seed storage/LTP family protein precursor, expressed	Brasy2G099900	LOC_Os01g02980.1	expressed protein	Brasy5G015500	LOC_Os03g45410.1	TATA-binding protein, putative, expressed	Brasy5G015500	LOC_Os03g45410.1	TATA-binding protein, putative, expressed	Brasy1G385500	LOC_Os01g16000.1	CRAL/TRIO domain containing protein, expressed	Brasy5G012400	LOC_Os06g21910.1	late embryogenesis abundant group 1, putative, expressed	Brasy1G266500	LOC_Os01g46926.1	ubiquitin-conjugating enzyme, putative, expressed	Brasy5G168900	No rice ortholog	No rice function	Brasy5G218100	LOC_Os11g47630.1	ZOS11-10 - C2H2 zinc finger protein, expressed	Brasy5G198500	LOC_Os11g37120.1	nucleolar protein 5, putative, expressed	Brasy1G382100	LOC_Os01g16260.1	major facilitator superfamily antiporter, putative, expressed	Brasy1G266300	LOC_Os02g47800.1	monodehydroascorbate reductase, putative, expressed	Brasy1G253400	LOC_Os05g01370.1	polygalacturose inhibitor precursor, putative, expressed	Brasy2G073200	LOC_Os03g07110.3	calmodulin-binding protein, putative, expressed
Brasy3G100400	LOC_Os08g16010.1	acetyltransferase, GT family, putative, expressed	Brasy2G032200	LOC_Os03g02580.1	armadillo, putative, expressed	Brasy2G111800	LOC_Os03g13030.1	lecithin cholesterol acyltransferase, putative, expressed	Brasy5G026700	LOC_Os12g42140.1	G-patch domain containing protein, putative, expressed	Brasy5G026700	LOC_Os12g42140.1	G-patch domain containing protein, putative, expressed	Brasy1G390800	LOC_Os06g47880.1	cell division control protein 2 homolog 3, putative, expressed	Brasy5G045900	LOC_Os12g38920.1	heparase-like protein precursor, putative, expressed	Brasy1G267100	LOC_Os01g46800.1	WRKY15, expressed	Brasy5G193900	LOC_Os01g03170.1	seven in absentia protein family protein, expressed	Brasy2G033600	LOC_Os03g02700.1	HOTHEAD precursor, putative, expressed	Brasy2G013700	LOC_Os03g01270.1	expansin precursor, putative, expressed	Brasy1G398400	LOC_Os04g01674.1	erythrote-4-phosphate dehydrogese domain containing protein, expressed	Brasy1G269200	LOC_Os01g46270.1	wax synthase isoform 3, putative, expressed	Brasy1G292900	LOC_Os01g40710.1	high light inducible protein, putative, expressed	Brasy2G094800	LOC_Os03g10950.1	protein phosphatase 2C, putative, expressed
Brasy3G121700	LOC_Os10g15300.1	expressed protein	Brasy2G076700	LOC_Os03g07400.1	expressed protein	Brasy2G152100	LOC_Os03g15840.1	glycosyl transferase, group 1 domain containing protein, expressed	Brasy5G029600	LOC_Os12g40710.1	helix-loop-helix D-binding domain containing protein, expressed	Brasy5G029600	LOC_Os12g40710.1	helix-loop-helix D-binding domain containing protein, expressed	Brasy1G402800	LOC_Os10g34480.1	cytochrome P450, putative, expressed	Brasy5G058800	LOC_Os11g41860.1	OsFBX429 - F-box domain containing protein, expressed	Brasy1G276700	LOC_Os01g42800.1	MEE18, putative, expressed	Brasy2G014500	LOC_Os11g02424.1	LTPL9 - Protease inhibitor/seed storage/LTP family protein precursor, expressed	Brasy2G106800	LOC_Os03g11960.1	copper/zinc superoxide dismutase, putative, expressed	Brasy2G074500	LOC_Os03g07200.2	expressed protein	Brasy1G408200	LOC_Os01g22490.1	40S ribosomal protein S27a, putative, expressed	Brasy1G278800	LOC_Os04g56480.1	pelota, putative, expressed	Brasy1G299200	LOC_Os01g40310.1	expressed protein	Brasy2G098300	LOC_Os03g11250.1	expressed protein
Brasy3G125300	LOC_Os02g14680.1	UDP-glucoronosyl and UDP-glucosyl transferase domain containing protein, expressed	Brasy2G079000	LOC_Os03g08470.3	AP2 domain containing protein, expressed	Brasy2G156400	LOC_Os03g16350.1	D binding protein, putative, expressed	Brasy5G031400	LOC_Os12g40450.1	biotin--protein ligase, putative, expressed	Brasy5G031400	LOC_Os12g40450.1	biotin--protein ligase, putative, expressed	Brasy1G406800	LOC_Os04g58090.1	harpin-induced protein 1 domain containing protein, expressed	Brasy5G065300	LOC_Os03g13180.1	peroxidase precursor, putative, expressed	Brasy1G277300	LOC_Os01g42730.1	GDSL-like lipase/acylhydrolase, putative, expressed	Brasy2G021200	LOC_Os03g01740.1	expressed protein	Brasy2G124300	LOC_Os10g05130.1	expressed protein	Brasy2G094100	LOC_Os05g27820.1	patellin protein, putative, expressed	Brasy1G416800	LOC_Os01g14020.1	expressed protein	Brasy1G282000	LOC_Os01g42140.1	expressed protein	Brasy1G304800	LOC_Os01g38490.1	expressed protein	Brasy2G109500	LOC_Os03g12370.1	HSF-type D-binding domain containing protein, expressed
Brasy3G128400	LOC_Os09g27950.1	galactosyltransferase, putative, expressed	Brasy2G088800	LOC_Os03g10320.1	expressed protein	Brasy2G157300	LOC_Os03g16470.3	expressed protein	Brasy5G069500	LOC_Os02g26740.1	transposon protein, putative, Pong sub-class, expressed	Brasy5G069500	LOC_Os02g26740.1	transposon protein, putative, Pong sub-class, expressed	Brasy1G415000	LOC_Os01g14440.1	WRKY1, expressed	Brasy5G098000	No rice ortholog	No rice function	Brasy1G279400	LOC_Os01g42490.1	endonuclease/exonuclease/phosphatase family domain containing protein, expressed	Brasy2G085800	LOC_Os03g08980.1	expressed protein	Brasy2G142000	LOC_Os03g14040.3	expressed protein	Brasy2G100300	LOC_Os03g11400.1	targeting protein-related, putative, expressed	Brasy1G467600	LOC_Os01g10680.2	GIL1, putative, expressed	Brasy1G297300	No rice ortholog	No rice function	Brasy1G316600	No rice ortholog	No rice function	Brasy2G237400	LOC_Os06g30970.1	ubiquitin-conjugating enzyme, putative, expressed
Brasy3G151900	LOC_Os01g07880.1	transcription factor HY5, putative, expressed	Brasy2G098700	LOC_Os03g11300.2	expressed protein	Brasy2G171300	LOC_Os03g17810.1	DUF260 domain containing protein, putative, expressed	Brasy5G093600	LOC_Os02g46130.1	tR synthetases class II domain containing protein, expressed	Brasy5G093600	LOC_Os02g46130.1	tR synthetases class II domain containing protein, expressed	Brasy1G428600	LOC_Os06g06580.1	expressed protein	Brasy5G130700	LOC_Os11g34730.1	membrane associated DUF588 domain containing protein, putative, expressed	Brasy1G288700	LOC_Os01g41220.2	DUF538 domain containing protein, putative, expressed	Brasy2G126300	LOC_Os03g14190.1	R recognition motif containing protein, putative, expressed	Brasy2G156400	LOC_Os03g16350.1	D binding protein, putative, expressed	Brasy2G172700	LOC_Os03g18010.1	phospholipase C, putative, expressed	Brasy1G476000	LOC_Os05g25490.1	aminotransferase, classes I and II, domain containing protein, expressed	Brasy1G301400	LOC_Os01g39960.1	lycopene epsilon cyclase, chloroplast precursor, putative, expressed	Brasy1G321200	LOC_Os05g01550.1	ZOS5-01 - C2H2 zinc finger protein, expressed	Brasy2G262600	LOC_Os03g44380.1	9-cis-epoxycarotenoid dioxygese 1, chloroplast precursor, putative, expressed
Brasy3G202200	LOC_Os10g39740.1	glutathione S-transferase, putative, expressed	Brasy2G123100	LOC_Os03g13750.1	erwinia induced protein 2, putative, expressed	Brasy2G178700	LOC_Os03g18660.1	expressed protein	Brasy5G120400	LOC_Os11g32490.1	expressed protein	Brasy5G120400	LOC_Os11g32490.1	expressed protein	Brasy1G437700	LOC_Os04g52400.1	oxidoreductase, short chain dehydrogese/reductase family protein, putative, expressed	Brasy5G157200	LOC_Os11g39640.1	zinc finger, C3HC4 type domain containing protein, expressed	Brasy1G309200	LOC_Os01g36840.1	ATP-binding region, ATPase-like domain containing protein, expressed	Brasy2G129000	LOC_Os03g14510.2	immature colon carcinoma transcript 1 protein precursor, putative, expressed	Brasy2G156800	LOC_Os03g16410.1	expressed protein	Brasy2G258100	LOC_Os03g42110.1	semialdehyde dehydrogese, D binding domain containing protein, putative, expressed	Brasy1G477200	No rice ortholog	No rice function	Brasy1G307000	LOC_Os01g35040.1	ZOS1-09 - C2H2 zinc finger protein, expressed	Brasy1G321700	LOC_Os10g03320.1	UDP-glucoronosyl and UDP-glucosyl transferase domain containing protein, expressed	Brasy2G278500	LOC_Os03g45390.1	glucan endo-1,3-beta-glucosidase precursor, putative, expressed
Brasy3G236300	LOC_Os08g31750.1	methyltransferase, putative, expressed	Brasy2G126100	LOC_Os03g14170.1	3-ketoacyl-CoA synthase, putative, expressed	Brasy2G192600	LOC_Os03g20330.1	VQ domain containing protein, putative, expressed	Brasy5G124100	LOC_Os11g34080.1	expressed protein	Brasy5G124100	LOC_Os11g34080.1	expressed protein	Brasy1G441200	LOC_Os04g52780.1	leucine-rich repeat receptor protein kise EXS precursor, putative, expressed	Brasy2G024500	LOC_Os03g02050.1	LTPL151 - Protease inhibitor/seed storage/LTP family protein precursor, expressed	Brasy1G343100	LOC_Os01g24070.1	GATA zinc finger domain containing protein, expressed	Brasy2G161900	LOC_Os03g17010.1	R recognition motif containing protein, putative, expressed	Brasy2G170600	LOC_Os03g17700.1	CGMC_MAPKCGMC_2_ERK.2 - CGMC includes CDA, MAPK, GSK3, and CLKC kises, expressed	Brasy2G265400	LOC_Os10g05600.1	thaumatin-like protein 1 precursor, putative, expressed	Brasy1G495700	LOC_Os01g34200.1	AATF, putative, expressed	Brasy1G324800	LOC_Os08g41710.1	FHA domain containing protein, putative, expressed	Brasy1G332200	No rice ortholog	No rice function	Brasy2G299800	LOC_Os03g49450.1	expressed protein
Brasy3G280200	LOC_Os08g37180.1	patatin, putative, expressed	Brasy2G136600	LOC_Os11g17580.1	enoyl-CoA hydratase/isomerase family protein, expressed	Brasy2G197400	LOC_Os03g21000.1	thioredoxin, putative, expressed	Brasy5G145200	LOC_Os04g52074.1	expressed protein	Brasy5G145200	LOC_Os04g52074.1	expressed protein	Brasy1G445900	LOC_Os01g12930.1	U-box domain containing protein, expressed	Brasy2G034900	LOC_Os04g50800.1	expressed protein	Brasy1G352800	LOC_Os01g19880.1	expressed protein	Brasy2G170100	LOC_Os03g17660.1	expressed protein	Brasy2G184900	LOC_Os03g19020.3	PHD-finger family protein, expressed	Brasy2G277400	LOC_Os03g45270.1	CS domain containing protein, putative, expressed	Brasy1G519100	LOC_Os01g04470.1	expressed protein	Brasy1G383000	LOC_Os11g45590.1	transposon protein, putative, CACTA, En/Spm sub-class, expressed	Brasy1G347400	LOC_Os05g30140.1	R recognition motif containing protein, expressed	Brasy2G309600	LOC_Os03g50280.1	GLTP domain containing protein, putative, expressed
Brasy3G292000	LOC_Os08g38270.1	fasciclin domain containing protein, expressed	Brasy2G161600	LOC_Os03g16950.1	cysteine-rich repeat secretory protein 55 precursor, putative, expressed	Brasy2G201400	LOC_Os10g05970.1	POEI12 - Pollen Ole e I allergen and extensin family protein precursor, expressed	Brasy5G180700	LOC_Os11g42970.1	membrane associated DUF588 domain containing protein, putative, expressed	Brasy5G180700	LOC_Os11g42970.1	membrane associated DUF588 domain containing protein, putative, expressed	Brasy1G451600	LOC_Os10g29310.1	MBTB51 - Bric-a-Brac, Tramtrack, Broad Complex BTB domain with Meprin and TRAF Homology MATH domain, expressed	Brasy2G036400	LOC_Os03g02960.1	scent polypeptide-associated complex subunit alpha, putative, expressed	Brasy1G369100	LOC_Os01g18220.1	expressed protein	Brasy2G184100	LOC_Os03g18910.1	COBRA-like protein 7 precursor, putative, expressed	Brasy2G197400	LOC_Os03g21000.1	thioredoxin, putative, expressed	Brasy2G298400	LOC_Os03g49200.1	WD domain, G-beta repeat domain containing protein, expressed	Brasy1G532100	LOC_Os01g04409.1	OsWAK1 - OsWAK receptor-like cytoplasmic kise OsWAK-RLCK, expressed	Brasy1G395600	LOC_Os01g15029.1	expressed protein	Brasy1G348300	LOC_Os03g22200.1	nodulin MtN3 family protein, putative, expressed	Brasy2G338600	LOC_Os03g53640.1	expressed protein
Brasy4G066100	LOC_Os02g57010.1	R recognition motif containing protein, putative, expressed	Brasy2G171300	LOC_Os03g17810.1	DUF260 domain containing protein, putative, expressed	Brasy2G244100	LOC_Os03g32580.1	BRASSINOSTEROID INSENSITIVE 1-associated receptor kise 1 precursor, putative, expressed	Brasy2G008500	LOC_Os05g04020.1	plant protein of unknown function domain containing protein, expressed	Brasy2G008500	LOC_Os05g04020.1	plant protein of unknown function domain containing protein, expressed	Brasy1G496400	LOC_Os01g73910.2	peptidase, putative, expressed	Brasy2G044100	LOC_Os03g03720.1	glyceraldehyde-3-phosphate dehydrogese, putative, expressed	Brasy1G401200	LOC_Os06g09840.1	expressed protein	Brasy2G186600	LOC_Os03g19270.3	universal stress protein domain containing protein, putative, expressed	Brasy2G232400	LOC_Os03g30250.1	COBRA-like protein precursor, putative, expressed	Brasy2G311100	LOC_Os03g50450.1	ictive receptor kise At2g26730 precursor, putative, expressed	Brasy1G566900	LOC_Os06g16450.1	Leucine Rich Repeat family protein, expressed	Brasy1G396700	LOC_Os09g15410.1	retrotransposon protein, putative, unclassified	Brasy1G355900	LOC_Os08g42080.1	ACR5, putative, expressed	Brasy2G364100	LOC_Os03g56840.1	GTP-binding protein, putative, expressed
Brasy4G066400	LOC_Os02g56980.1	cytidylyltransferase domain containing protein, expressed	Brasy2G187400	LOC_Os03g19380.1	calvin cycle protein CP12, putative, expressed	Brasy2G270000	LOC_Os07g09800.1	expressed protein	Brasy2G043000	LOC_Os07g05900.1	ZOS7-02 - C2H2 zinc finger protein, expressed	Brasy2G043000	LOC_Os07g05900.1	ZOS7-02 - C2H2 zinc finger protein, expressed	Brasy1G497400	LOC_Os01g01302.1	shikimate kise, putative, expressed	Brasy2G071400	No rice ortholog	No rice function	Brasy1G406600	LOC_Os10g34810.1	expressed protein	Brasy2G187400	LOC_Os03g19380.1	calvin cycle protein CP12, putative, expressed	Brasy2G317800	LOC_Os03g51040.1	STRUBBELIG-RECEPTOR FAMILY 6 precursor, putative, expressed	Brasy2G319400	LOC_Os03g51330.1	GRAS family transcription factor domain containing protein, expressed	Brasy5G080200	LOC_Os05g33580.1	expressed protein	Brasy1G413000	LOC_Os01g14640.1	expressed protein	Brasy1G356300	LOC_Os08g42350.1	nodulin MtN3 family protein, putative, expressed	Brasy2G391400	LOC_Os08g13000.1	MBTB20 - Bric-a-Brac, Tramtrack, Broad Complex BTB domain with Meprin and TRAF Homology MATH domain, expressed
Brasy4G087400	LOC_Os02g55250.1	BHLH transcription factor, putative, expressed	Brasy2G203100	LOC_Os03g45730.1	D-binding protein-like, putative, expressed	Brasy2G306700	LOC_Os09g39000.1	OsFBX341 - F-box domain containing protein, expressed	Brasy2G062600	LOC_Os03g05480.1	ZOS3-01 - C2H2 zinc finger protein, expressed	Brasy2G062600	LOC_Os03g05480.1	ZOS3-01 - C2H2 zinc finger protein, expressed	Brasy5G018700	LOC_Os12g42300.1	potasium efflux antiporter protein, putative, expressed	Brasy2G084900	No rice ortholog	No rice function	Brasy1G430300	LOC_Os01g13940.1	expressed protein	Brasy2G189700	LOC_Os03g19680.1	enoyl-CoA hydratase/isomerase family protein, putative, expressed	Brasy2G364100	LOC_Os03g56840.1	GTP-binding protein, putative, expressed	Brasy2G327500	LOC_Os03g52320.1	GRF-interacting factor 1, putative, expressed	Brasy5G090800	LOC_Os12g31000.1	pumilio-family R binding repeat domain containing protein, expressed	Brasy1G415600	LOC_Os01g14130.1	expressed protein	Brasy1G361100	No rice ortholog	No rice function	Brasy2G413600	LOC_Os03g09900.1	membrane protein, putative, expressed
Brasy4G090100	LOC_Os02g54980.1	pheophorbide a oxygese, chloroplast precursor, putative, expressed	Brasy2G209600	LOC_Os07g47450.1	flowering promoting factor-like 1, putative, expressed	Brasy2G348700	LOC_Os03g55180.1	DUF1336 domain containing protein, expressed	Brasy2G067000	LOC_Os11g01460.1	expressed protein	Brasy2G067000	LOC_Os11g01460.1	expressed protein	Brasy5G052100	LOC_Os12g38320.1	expressed protein	Brasy2G146200	LOC_Os03g15240.1	expressed protein	Brasy1G442300	LOC_Os07g35290.1	TKL_IRAK_DUF26-lc.10 - DUF26 kises have homology to DUF26 containing loci, expressed	Brasy2G192700	LOC_Os03g20340.1	SNF1-related protein kise regulatory subunit beta-1, putative, expressed	Brasy2G366200	LOC_Os07g26000.1	OsFBX235 - F-box domain containing protein, expressed	Brasy2G336200	LOC_Os03g53360.1	transferase family protein, putative, expressed	Brasy5G100300	LOC_Os12g27060.1	PPR repeat domain containing protein, putative, expressed	Brasy1G415700	LOC_Os01g14690.4	Lg106, putative, expressed	Brasy1G363200	LOC_Os01g06470.1	expressed protein	Brasy2G414900	LOC_Os03g09300.1	pumilio-family R binding repeat containing protein, expressed
Brasy4G140400	LOC_Os04g53230.1	aminomethyltransferase, putative, expressed	Brasy2G214800	LOC_Os03g23010.2	expressed protein	Brasy2G370600	LOC_Os02g45930.1	expressed protein	Brasy2G073800	LOC_Os03g07750.1	expressed protein	Brasy2G073800	LOC_Os03g07750.1	expressed protein	Brasy5G071500	LOC_Os12g35330.1	OsGrx_C12 - glutaredoxin subgroup III, expressed	Brasy2G185900	LOC_Os03g19170.1	GCRP7 - Glycine and cysteine rich family protein precursor, expressed	Brasy1G448400	LOC_Os11g38640.1	expressed protein	Brasy2G195900	LOC_Os03g20760.1	LTPL66 - Protease inhibitor/seed storage/LTP family protein precursor, expressed	Brasy2G376200	LOC_Os02g46910.1	glycosyl hydrolases family 16, putative, expressed	Brasy2G342200	LOC_Os03g53920.1	kinesin motor domain containing protein, putative, expressed	Brasy5G104200	LOC_Os12g21710.1	nnrU, putative, expressed	Brasy1G425200	No rice ortholog	No rice function	Brasy1G364000	LOC_Os01g06580.1	fasciclin domain containing protein, expressed	Brasy2G416700	LOC_Os03g09170.1	ethylene-responsive transcription factor, putative, expressed
Brasy4G171400	LOC_Os02g36850.1	oxygen evolving enhancer protein 3, identical, putative, expressed	Brasy2G234200	LOC_Os01g03290.1	seven in absentia protein family domain containing protein, expressed	Brasy2G379900	LOC_Os02g47400.1	pecticetylesterase domain containing protein, expressed	Brasy2G084500	LOC_Os03g08870.1	expressed protein	Brasy2G084500	LOC_Os03g08870.1	expressed protein	Brasy5G077600	LOC_Os12g34890.1	acyl carrier protein, putative, expressed	Brasy2G202200	LOC_Os03g21560.1	photosystem II 11 kD protein, putative, expressed	Brasy1G448900	LOC_Os04g34720.2	PHD-finger domain containing protein, putative, expressed	Brasy2G197500	LOC_Os03g21030.1	no apical meristem protein, putative, expressed	Brasy2G406100	LOC_Os03g59640.1	magnesium-chelatase subunit chlD, chloroplast precursor, putative, expressed	Brasy2G343300	LOC_Os03g53980.2	expressed protein	Brasy5G120200	LOC_Os11g32480.1	TPR repeat region family protein, expressed	Brasy1G431200	LOC_Os01g14180.1	expressed protein	Brasy1G369200	LOC_Os01g18210.1	peptidyl-prolyl cis-trans isomerase, putative, expressed	Brasy2G466300	LOC_Os01g47330.1	ribosomal protein L7/L12 C-termil domain containing protein, expressed
Brasy4G204700	LOC_Os02g33450.1	peroxiredoxin, putative, expressed	Brasy2G253100	LOC_Os03g40670.1	glycerophosphoryl diester phosphodiesterase family protein, putative, expressed	Brasy2G436900	LOC_Os01g12740.1	cytochrome P450, putative, expressed	Brasy2G122400	LOC_Os03g13570.1	glycosyl hydrolases family 16, putative, expressed	Brasy2G122400	LOC_Os03g13570.1	glycosyl hydrolases family 16, putative, expressed	Brasy5G078300	LOC_Os12g34874.2	bifunctiol 3-dehydroquite dehydratase/shikimate dehydrogese,chloroplast precursor, putative, expressed	Brasy2G212900	LOC_Os03g22790.1	beta-amylase, putative, expressed	Brasy1G465100	LOC_Os01g11054.1	phosphoenolpyruvate carboxylase, putative, expressed	Brasy2G214800	LOC_Os03g23010.2	expressed protein	Brasy2G415300	LOC_Os06g45910.1	peptidyl-prolyl cis-trans isomerase-like 4, putative, expressed	Brasy2G370700	LOC_Os03g02780.1	Core histone H2A/H2B/H3/H4 domain containing protein, putative, expressed	Brasy5G129600	LOC_Os11g34460.1	OsFBO10 - F-box and other domain containing protein, expressed	Brasy1G434900	LOC_Os01g13460.1	helix-loop-helix D-binding domain containing protein, expressed	Brasy1G384100	LOC_Os01g16140.1	expressed protein	Brasy2G488300	LOC_Os03g64020.2	expressed protein
Brasy4G225300	LOC_Os10g25010.1	OsCML8 - Calmodulin-related calcium sensor protein, expressed	Brasy2G275500	LOC_Os03g44840.1	choline transporter-related, putative, expressed	Brasy2G441000	LOC_Os03g62240.1	expressed protein	Brasy2G125600	LOC_Os03g14120.2	dihydrodipicolite reductase, putative, expressed	Brasy2G125600	LOC_Os03g14120.2	dihydrodipicolite reductase, putative, expressed	Brasy5G126100	LOC_Os11g34210.1	aspartyl/glutamyl-tR amidotransferase subunit B, putative, expressed	Brasy2G219000	LOC_Os03g25460.1	OsRCI2-4 - Putative low temperature and salt responsive protein, expressed	Brasy1G503300	LOC_Os08g30770.1	ABC transporter, ATP-binding protein, putative, expressed	Brasy2G230600	LOC_Os03g29850.1	metal cation transporter, putative, expressed	Brasy2G440600	LOC_Os03g62180.2	lectin protein kise family protein, putative, expressed	Brasy2G412600	LOC_Os03g10040.1	OsFBX77 - F-box domain containing protein, expressed	Brasy5G136500	No rice ortholog	No rice function	Brasy1G503100	LOC_Os08g30790.1	hypersensitive-induced response protein, putative, expressed	Brasy1G412600	LOC_Os01g14670.1	Cupin domain containing protein, expressed	Brasy3G000200	LOC_Os01g12440.1	AP2 domain containing protein, expressed
Brasy4G270500	LOC_Os02g15750.1	expressed protein	Brasy2G302700	LOC_Os03g49630.1	expressed protein	Brasy2G487400	LOC_Os12g38000.1	60S ribosomal protein L8, putative, expressed	Brasy2G148400	LOC_Os03g15530.1	expressed protein	Brasy2G148400	LOC_Os03g15530.1	expressed protein	Brasy5G137300	LOC_Os06g13890.1	expressed protein	Brasy2G240500	LOC_Os07g25430.1	photosystem I reaction center subunit IV A, chloroplast precursor, putative, expressed	Brasy1G539800	LOC_Os01g03670.1	dihydroflavonol-4-reductase, putative, expressed	Brasy2G231000	LOC_Os03g29680.1	EARLY flowering protein, putative, expressed	Brasy2G470500	LOC_Os10g41550.1	beta-amylase, putative, expressed	Brasy2G425400	LOC_Os02g46290.1	invertase/pectin methylesterase inhibitor family protein, putative, expressed	Brasy5G145500	LOC_Os04g52090.1	AP2 domain containing protein, expressed	Brasy1G504100	LOC_Os12g06160.1	DUF623 domain containing protein, expressed	Brasy1G433100	LOC_Os02g15610.1	40S ribosomal protein S15a, putative, expressed	Brasy3G003800	LOC_Os08g10500.1	expressed protein
Brasy4G305500	LOC_Os02g26470.1	expressed protein	Brasy2G316800	LOC_Os03g50960.1	LTPL118 - Protease inhibitor/seed storage/LTP family protein precursor, expressed	Brasy2G490800	LOC_Os03g07590.1	expressed protein	Brasy2G158500	LOC_Os11g42500.1	dirigent, putative, expressed	Brasy2G158500	LOC_Os11g42500.1	dirigent, putative, expressed	Brasy5G197500	LOC_Os06g28194.1	expressed protein	Brasy2G256300	LOC_Os12g39400.1	ZOS12-09 - C2H2 zinc finger protein, expressed	Brasy1G545500	LOC_Os01g03130.1	expressed protein	Brasy2G270000	LOC_Os07g09800.1	expressed protein	Brasy2G474100	LOC_Os11g45590.1	transposon protein, putative, CACTA, En/Spm sub-class, expressed	Brasy2G478500	LOC_Os09g38450.1	expressed protein	Brasy5G201800	LOC_Os11g44250.1	protein kise, putative, expressed	Brasy1G562800	LOC_Os01g02120.1	osMFT2 MFT-Like2 homologous to Mother of FT and TFL1 gene; contains Pfam profile PF01161: Phosphatidylethanolamine-binding protein, expressed	Brasy1G434600	LOC_Os01g13480.1	glutaredoxin, putative, expressed	Brasy3G033300	LOC_Os08g07070.1	expressed protein
Brasy4G312600	LOC_Os02g42850.2	MYB family transcription factor, putative, expressed	Brasy2G327800	LOC_Os03g52280.1	expressed protein	Brasy3G019400	LOC_Os05g24660.1	IPP transferase, putative, expressed	Brasy2G175000	LOC_Os03g18210.1	basic helix-loop-helix, putative, expressed	Brasy2G175000	LOC_Os03g18210.1	basic helix-loop-helix, putative, expressed	Brasy2G006500	LOC_Os03g44920.1	OsFBX98 - F-box domain containing protein, expressed	Brasy2G289700	LOC_Os03g48110.1	expressed protein	Brasy1G548400	LOC_Os01g02900.1	glycosyltransferase, putative, expressed	Brasy2G317800	LOC_Os03g51040.1	STRUBBELIG-RECEPTOR FAMILY 6 precursor, putative, expressed	Brasy3G072200	No rice ortholog	No rice function	Brasy3G057400	LOC_Os08g04310.1	plastocyanin-like domain containing protein, putative, expressed	Brasy5G208900	LOC_Os11g45250.1	ribonucleases P/MRP protein subunit POP1 containing protein, expressed	Brasy1G578200	LOC_Os07g14700.1	harpin-induced protein 1 domain containing protein, expressed	Brasy1G469000	LOC_Os01g10490.1	keratin, type I cytoskeletal 9, putative, expressed	Brasy3G070600	LOC_Os08g02420.1	OsCML7 - Calmodulin-related calcium sensor protein, expressed
Brasy4G334700	LOC_Os02g09940.1	peroxiredoxin, putative, expressed	Brasy2G346400	LOC_Os03g55030.1	UDP-glucoronosyl and UDP-glucosyl transferase domain containing protein, expressed	Brasy3G020400	LOC_Os10g18220.1	GHMP kises ATP-binding protein, putative, expressed	Brasy2G189500	LOC_Os03g19610.1	pectinesterase, putative, expressed	Brasy2G189500	LOC_Os03g19610.1	pectinesterase, putative, expressed	Brasy2G034100	LOC_Os03g02750.1	OsSub25 - Putative Subtilisin homologue, expressed	Brasy2G294200	LOC_Os03g48930.1	peptidase, T1 family, putative, expressed	Brasy1G560800	LOC_Os10g12750.1	expressed protein	Brasy2G368300	LOC_Os03g57140.1	GLTP domain containing protein, putative, expressed	Brasy3G095900	LOC_Os08g14570.1	DPH reductase, putative, expressed	Brasy3G063100	LOC_Os08g03570.1	D dependent epimerase/dehydratase family protein, putative, expressed	Brasy5G209400	No rice ortholog	No rice function	Brasy5G005400	LOC_Os12g24320.1	ATPase 3, putative, expressed	Brasy1G479700	LOC_Os01g09010.1	transferase family protein, putative, expressed	Brasy3G120900	LOC_Os08g23410.1	rubredoxin family protein, putative, expressed
Brasy4G351300	LOC_Os02g16680.1	bZIP transcription factor domain containing protein, expressed	Brasy2G388500	LOC_Os07g07709.1	ribosomal protein S13p/S18e, putative, expressed	Brasy3G064800	LOC_Os08g03370.1	Divergent PAP2 family domain containing protein, expressed	Brasy2G203000	LOC_Os03g21690.1	lung seven transmembrane domain containing protein, putative, expressed	Brasy2G203000	LOC_Os03g21690.1	lung seven transmembrane domain containing protein, putative, expressed	Brasy2G036400	LOC_Os03g02960.1	scent polypeptide-associated complex subunit alpha, putative, expressed	Brasy2G317800	LOC_Os03g51040.1	STRUBBELIG-RECEPTOR FAMILY 6 precursor, putative, expressed	Brasy1G561400	No rice ortholog	No rice function	Brasy2G393000	LOC_Os03g52410.1	expressed protein	Brasy3G164900	LOC_Os02g19210.1	WD repeat-containing protein, putative, expressed	Brasy3G070200	LOC_Os08g02490.1	AT hook motif domain containing protein, expressed	Brasy2G032100	LOC_Os03g02690.2	dihydrodipicolite reductase, putative, expressed	Brasy5G006800	LOC_Os10g23180.1	cytochrome P450, putative, expressed	Brasy1G488600	LOC_Os01g07530.1	uncharacterized glycosyltransferase, putative, expressed	Brasy3G193500	LOC_Os09g04790.1	PAP fibrillin family domain containing protein, expressed
Brasy5G383000	LOC_Os09g34060.1	transcription factor RF2a, putative, expressed	Brasy2G398800	LOC_Os03g59030.1	UDP-rhamnose rhamnosyltransferase, putative, expressed	Brasy3G082300	LOC_Os08g01170.1	acetyltransferase, GT family, putative, expressed	Brasy2G205100	LOC_Os03g22040.1	expressed protein	Brasy2G205100	LOC_Os03g22040.1	expressed protein	Brasy2G043800	LOC_Os03g03700.1	MLO domain containing protein, putative, expressed	Brasy2G344700	LOC_Os05g01820.1	cytochrome b5-like Heme/Steroid binding domain containing protein, expressed	Brasy5G002700	LOC_Os12g44380.1	sucrose transporter, putativ, expressed	Brasy2G395300	LOC_Os03g58630.1	thioredoxin, putative, expressed	Brasy3G277700	No rice ortholog	No rice function	Brasy3G077000	LOC_Os06g25950.1	expressed protein	Brasy2G047700	LOC_Os03g03980.1	coiled-coil domain-containing protein 124, putative, expressed	Brasy5G010000	No rice ortholog	No rice function	Brasy1G499500	LOC_Os01g01450.1	stress responsive protein, putative, expressed	Brasy3G197600	LOC_Os10g37980.1	prephete dehydratase domain containing protein, expressed
Brasy5G411700	LOC_Os09g37180.1	transferase family protein, putative, expressed	Brasy2G407100	LOC_Os03g59720.1	ribosomal protein L36 containing protein, expressed	Brasy3G101900	LOC_Os04g01660.1	erythrote-4-phosphate dehydrogese domain containing protein, expressed	Brasy2G214800	LOC_Os03g23010.2	expressed protein	Brasy2G214800	LOC_Os03g23010.2	expressed protein	Brasy2G044100	LOC_Os03g03720.1	glyceraldehyde-3-phosphate dehydrogese, putative, expressed	Brasy2G374000	LOC_Os02g46520.1	hydrolase, putative, expressed	Brasy5G010700	LOC_Os12g43720.1	early-responsive to dehydration protein-related, putative, expressed	Brasy2G448500	LOC_Os03g62790.1	pirin, putative, expressed	Brasy3G280200	LOC_Os08g37180.1	patatin, putative, expressed	Brasy3G151600	LOC_Os01g07920.1	prolyl 4-hydroxylase, putative, expressed	Brasy2G055500	LOC_Os03g04545.1	expressed protein	Brasy5G017200	LOC_Os12g42650.1	pollen preferential protein, putative, expressed	Brasy1G499800	LOC_Os01g01600.1	ethylene-responsive protein related, putative, expressed	Brasy3G210500	LOC_Os10g40600.1	peptide transporter PTR2, putative, expressed
Brasy5G438100	No rice ortholog	No rice function	Brasy2G411400	LOC_Os03g10090.1	transporter family protein, putative, expressed	Brasy3G116500	LOC_Os07g02170.1	3-5 exonuclease domain-containing protein, putative, expressed	Brasy2G247300	LOC_Os01g50622.4	D-binding protein DSP1, putative, expressed	Brasy2G247300	LOC_Os01g50622.4	D-binding protein DSP1, putative, expressed	Brasy2G058300	LOC_Os12g34360.1	expressed protein	Brasy2G408800	LOC_Os07g46760.1	R recognition motif containing protein, putative, expressed	Brasy5G027200	LOC_Os12g41670.1	expressed protein	Brasy2G466300	LOC_Os01g47330.1	ribosomal protein L7/L12 C-termil domain containing protein, expressed	Brasy3G325700	LOC_Os08g42440.1	CCT/B-box zinc finger protein, putative, expressed	Brasy3G179600	LOC_Os01g32330.1	heavy metal-associated domain containing protein, expressed	Brasy2G065900	LOC_Os03g05750.1	heavy-metal-associated domain-containing protein, putative, expressed	Brasy5G060500	LOC_Os08g02820.1	plant protein of unknown function domain containing protein, expressed	Brasy1G553300	No rice ortholog	No rice function	Brasy3G243300	No rice ortholog	No rice function
Brasy6G011100	LOC_Os07g48490.2	stress responsive protein, putative, expressed	Brasy2G454600	LOC_Os03g50160.1	plastocyanin-like domain containing protein, putative, expressed	Brasy3G149900	LOC_Os10g09990.1	cytokinin-O-glucosyltransferase 3, putative, expressed	Brasy2G249800	LOC_Os03g39760.1	cytochrome P450, putative, expressed	Brasy2G249800	LOC_Os03g39760.1	cytochrome P450, putative, expressed	Brasy2G084900	No rice ortholog	No rice function	Brasy2G411400	LOC_Os03g10090.1	transporter family protein, putative, expressed	Brasy5G032800	LOC_Os12g40279.1	protein kise domain containing protein, expressed	Brasy3G024700	LOC_Os08g05970.1	expressed protein	Brasy3G348400	LOC_Os08g44850.1	C2 domain containing protein, putative, expressed	Brasy3G260200	LOC_Os08g33740.1	CSLA11 - cellulose synthase-like family A, expressed	Brasy2G079100	LOC_Os03g08500.1	AP2 domain containing protein, expressed	Brasy5G066100	LOC_Os12g36194.1	nucleoside diphosphate kise, putative, expressed	Brasy5G011200	LOC_Os01g10710.1	receptor-like protein kise, putative, expressed	Brasy3G247500	LOC_Os03g43840.1	LSD1 zinc finger domain containing protein, expressed
Brasy6G069500	LOC_Os01g12270.1	expressed protein	Brasy2G466300	LOC_Os01g47330.1	ribosomal protein L7/L12 C-termil domain containing protein, expressed	Brasy3G193900	LOC_Os10g36500.1	invertase/pectin methylesterase inhibitor family protein, putative, expressed	Brasy2G258500	LOC_Os03g42230.1	B3 D binding domain containing protein, expressed	Brasy2G258500	LOC_Os03g42230.1	B3 D binding domain containing protein, expressed	Brasy2G124000	LOC_Os03g13840.2	senescence-associated protein, putative, expressed	Brasy2G415300	LOC_Os06g45910.1	peptidyl-prolyl cis-trans isomerase-like 4, putative, expressed	Brasy5G052200	LOC_Os12g37939.1	unc-93 homolog A, putative, expressed	Brasy3G074100	LOC_Os08g02080.1	rickettsia 17 kDa surface antigen family protein, expressed	Brasy4G021200	LOC_Os02g51950.1	expressed protein	Brasy3G285100	LOC_Os08g37390.1	cyclin, putative, expressed	Brasy2G102300	No rice ortholog	No rice function	Brasy5G069500	LOC_Os02g26740.1	transposon protein, putative, Pong sub-class, expressed	Brasy5G068000	LOC_Os06g27770.1	isoflavone reductase homolog IRL, putative, expressed	Brasy3G282300	LOC_Os09g28390.1	cytochrome P450, putative, expressed
Brasy6G073100	LOC_Os12g32240.1	eukaryotic translation initiation factor 5A, putative, expressed	Brasy2G481400	LOC_Os03g63680.1	expressed protein	Brasy3G259200	LOC_Os08g33540.1	ATP-dependent Clp protease adaptor protein ClpS containing protein, expressed	Brasy2G278700	LOC_Os03g45410.1	TATA-binding protein, putative, expressed	Brasy2G278700	LOC_Os03g45410.1	TATA-binding protein, putative, expressed	Brasy2G142000	LOC_Os03g14040.3	expressed protein	Brasy2G466200	LOC_Os01g47340.1	iron-sulfur cluster assembly enzyme ISCU, mitochondrial precursor, putative, expressed	Brasy5G090800	LOC_Os12g31000.1	pumilio-family R binding repeat domain containing protein, expressed	Brasy3G095500	LOC_Os08g14440.2	uridylyltransferase-related, putative, expressed	Brasy4G033200	LOC_Os02g53350.1	expressed protein	Brasy3G289100	LOC_Os02g51950.1	expressed protein	Brasy2G153200	LOC_Os03g15920.1	expressed protein	Brasy5G071900	LOC_Os12g35330.1	OsGrx_C12 - glutaredoxin subgroup III, expressed	Brasy5G071400	LOC_Os12g35340.1	OsGrx_C11 - glutaredoxin subgroup III, expressed	Brasy3G347200	LOC_Os08g44770.1	copper/zinc superoxide dismutase, putative, expressed
Brasy6G111400	LOC_Os07g37510.1	organic cation transporter-related, putative, expressed	Brasy3G004300	LOC_Os08g10500.1	expressed protein	Brasy3G280200	LOC_Os08g37180.1	patatin, putative, expressed	Brasy2G280200	LOC_Os02g36310.1	hypothetical protein	Brasy2G280200	LOC_Os02g36310.1	hypothetical protein	Brasy2G173100	LOC_Os03g18070.1	omega-3 fatty acid desaturase, chloroplast precursor, putative, expressed	Brasy2G466300	LOC_Os01g47330.1	ribosomal protein L7/L12 C-termil domain containing protein, expressed	Brasy5G091500	LOC_Os12g30550.1	protein of unknown function domain containing protein, expressed	Brasy3G104900	LOC_Os12g36930.1	expressed protein	Brasy4G111400	LOC_Os06g10650.1	tyrosine phosphatase family protein, putative, expressed	Brasy3G299300	LOC_Os08g39100.1	protein phosphatase 2C, putative, expressed	Brasy2G174400	LOC_Os03g18150.1	protein phosphatase 2C, putative, expressed	Brasy5G087900	LOC_Os01g15709.1	transferase family protein, putative, expressed	Brasy5G071700	LOC_Os12g35340.1	OsGrx_C11 - glutaredoxin subgroup III, expressed	Brasy4G013700	LOC_Os02g51350.1	OsFBK10 - F-box domain and kelch repeat containing protein, expressed
Brasy6G115100	LOC_Os07g37030.1	cytochrome b6-f complex iron-sulfur subunit, chloroplast precursor, putative, expressed	Brasy3G057800	LOC_Os08g04470.1	U box protein 8, putative, expressed	Brasy3G330000	LOC_Os08g42850.1	peptidyl-prolyl cis-trans isomerase, FKBP-type, putative, expressed	Brasy2G336100	LOC_Os03g53340.3	HSF-type D-binding domain containing protein, expressed	Brasy2G336100	LOC_Os03g53340.3	HSF-type D-binding domain containing protein, expressed	Brasy2G179600	LOC_Os03g18740.1	oxidoreductase, short chain dehydrogese/reductase family, putative, expressed	Brasy3G005700	LOC_Os08g10020.2	photosystem II 10 kDa polypeptide, chloroplast precursor, putative, expressed	Brasy5G140900	LOC_Os11g37230.1	zinc finger, C3HC4 type domain containing protein, expressed	Brasy3G128400	LOC_Os09g27950.1	galactosyltransferase, putative, expressed	Brasy4G175500	LOC_Os02g36340.1	riboflavin biosynthesis protein ribAB, chloroplast precursor, putative, expressed	Brasy3G303600	LOC_Os08g39500.1	60S ribosomal protein L31, putative, expressed	Brasy2G177000	LOC_Os03g18454.2	gamma-interferon-inducible lysosomal thiol reductase precursor, putative, expressed	Brasy5G101000	LOC_Os09g08072.1	glycosyl hydrolases, putative, expressed	Brasy5G078700	LOC_Os12g34860.1	phenylalanyl-tR synthetase, putative, expressed	Brasy4G021300	LOC_Os02g51970.1	phosphate-induced protein 1 conserved region domain containing protein, expressed
Brasy6G193900	LOC_Os03g59310.1	ribosomal protein, putative, expressed	Brasy3G070600	LOC_Os08g02420.1	OsCML7 - Calmodulin-related calcium sensor protein, expressed	Brasy3G347200	LOC_Os08g44770.1	copper/zinc superoxide dismutase, putative, expressed	Brasy2G360300	LOC_Os03g06440.1	R helicase SDE3, putative, expressed	Brasy2G360300	LOC_Os03g06440.1	R helicase SDE3, putative, expressed	Brasy2G192600	LOC_Os03g20330.1	VQ domain containing protein, putative, expressed	Brasy3G095500	LOC_Os08g14440.2	uridylyltransferase-related, putative, expressed	Brasy5G145500	LOC_Os04g52090.1	AP2 domain containing protein, expressed	Brasy3G166000	LOC_Os03g04590.1	ribosomal protein, putative, expressed	Brasy4G197500	LOC_Os02g44230.1	CPuORF22 - conserved peptide uORF-containing transcript, expressed	Brasy3G314400	LOC_Os03g48600.3	domain of unknown function DUF966 domain containing protein, expressed	Brasy2G198500	LOC_Os07g07010.1	glucosyltransferase, putative, expressed	Brasy5G113100	LOC_Os01g44120.1	expressed protein	Brasy5G079500	LOC_Os05g12000.1	expressed protein	Brasy4G046000	LOC_Os02g48980.1	GPI-anchored protein, putative, expressed
Brasy6G204700	LOC_Os07g07990.1	uncharacterized protein At4g06744 precursor, putative, expressed	Brasy3G073200	No rice ortholog	No rice function	Brasy4G003800	LOC_Os09g38130.1	auxin efflux carrier component, putative, expressed	Brasy2G382200	LOC_Os12g10550.1	transposon protein, putative, CACTA, En/Spm sub-class, expressed	Brasy2G382200	LOC_Os12g10550.1	transposon protein, putative, CACTA, En/Spm sub-class, expressed	Brasy2G194500	LOC_Os03g20560.1	biotin--protein ligase, putative, expressed	Brasy3G184300	LOC_Os10g35800.1	expressed protein	Brasy5G198400	LOC_Os11g44560.1	protein kise domain containing protein, expressed	Brasy3G236300	LOC_Os08g31750.1	methyltransferase, putative, expressed	Brasy4G229800	LOC_Os04g57560.1	amine oxidase, flavin-containing, domain containing protein, expressed	Brasy3G333900	LOC_Os08g43654.1	MATE efflux family protein, putative, expressed	Brasy2G212700	LOC_Os03g22770.1	CCT/B-box zinc finger protein, putative, expressed	Brasy5G126200	No rice ortholog	No rice function	Brasy5G094500	LOC_Os07g32020.1	UDP-glucoronosyl and UDP-glucosyl transferase domain containing protein, expressed	Brasy4G084100	LOC_Os02g55590.1	expressed protein
Brasy6G244200	LOC_Os07g04840.1	PsbP, putative, expressed	Brasy3G095500	LOC_Os08g14440.2	uridylyltransferase-related, putative, expressed	Brasy4G036500	LOC_Os11g30430.1	expressed protein	Brasy2G420000	LOC_Os03g60840.1	BBTI13 - Bowman-Birk type bran trypsin inhibitor precursor, expressed	Brasy2G420000	LOC_Os03g60840.1	BBTI13 - Bowman-Birk type bran trypsin inhibitor precursor, expressed	Brasy2G196000	LOC_Os03g20790.1	ethylene-insensitive 3, putative, expressed	Brasy3G189300	LOC_Os10g37190.1	protein kise domain containing protein, expressed	Brasy2G052300	LOC_Os04g01310.1	serine/threonine-protein kise receptor precursor, putative, expressed	Brasy3G262200	LOC_Os08g34220.1	omega-6 fatty acid desaturase, chloroplast precursor, putative, expressed	Brasy4G249700	LOC_Os10g37100.1	cytochrome P450, putative, expressed	Brasy4G012100	LOC_Os02g58220.1	RPA2A - Putative single-stranded D binding complex subunit 2, expressed	Brasy2G215100	LOC_Os03g45370.1	sodium/calcium exchanger protein, putative, expressed	Brasy5G130700	LOC_Os11g34730.1	membrane associated DUF588 domain containing protein, putative, expressed	Brasy5G104300	No rice ortholog	No rice function	Brasy4G094800	LOC_Os02g58200.1	expressed protein
Brasy7G191600	LOC_Os02g06700.2	ribosomal protein, putative, expressed	Brasy3G144300	LOC_Os08g18044.2	tetraspanin family protein, putative, expressed	Brasy4G046000	LOC_Os02g48980.1	GPI-anchored protein, putative, expressed	Brasy2G460200	LOC_Os06g16070.1	receptor-like protein kise 2 precursor, putative, expressed	Brasy2G460200	LOC_Os06g16070.1	receptor-like protein kise 2 precursor, putative, expressed	Brasy2G197400	LOC_Os03g21000.1	thioredoxin, putative, expressed	Brasy3G210900	LOC_Os10g40620.1	expressed protein	Brasy2G064100	LOC_Os04g18650.1	AP2 domain containing protein, expressed	Brasy3G273600	LOC_Os08g35110.1	OsSAUR33 - Auxin-responsive SAUR gene family member, expressed	Brasy4G288100	LOC_Os02g13660.1	meiosis 5, putative, expressed	Brasy4G027800	LOC_Os02g52810.2	remorin C-termil domain containing protein, putative, expressed	Brasy2G276200	LOC_Os03g45194.1	oxidoreductase, short chain dehydrogese/reductase family domain containing protein, expressed	Brasy5G132900	LOC_Os10g31290.1	expressed protein	Brasy5G118300	LOC_Os02g26490.1	expressed protein	Brasy4G167200	LOC_Os02g37300.1	heavy metal associated domain containing protein, expressed
Brasy7G191800	LOC_Os06g46680.1	cytochrome P450, putative, expressed	Brasy3G166000	LOC_Os03g04590.1	ribosomal protein, putative, expressed	Brasy4G074600	No rice ortholog	No rice function	Brasy2G480600	LOC_Os03g63554.1	DUF565 domain containing protein, putative, expressed	Brasy2G480600	LOC_Os03g63554.1	DUF565 domain containing protein, putative, expressed	Brasy2G204900	LOC_Os03g21900.1	uroporphyrinogen decarboxylase, putative, expressed	Brasy3G234800	LOC_Os08g31580.1	ethylene-responsive transcription factor, putative, expressed	Brasy2G070000	LOC_Os03g06290.1	OsSub27 - Putative Subtilisin homologue, expressed	Brasy3G291000	LOC_Os05g40820.2	ribosomal protein L24, putative, expressed	Brasy4G338100	LOC_Os02g09610.1	GDSL-like lipase/acylhydrolase, putative, expressed	Brasy4G050000	LOC_Os02g49560.1	bZIP transcription factor domain containing protein, expressed	Brasy2G301400	LOC_Os03g49524.1	anthocyanidin 3-O-glucosyltransferase, putative, expressed	Brasy5G150800	LOC_Os11g39609.1	OsFBDUF64 - F-box and DUF domain containing protein	Brasy5G145000	LOC_Os10g03320.1	UDP-glucoronosyl and UDP-glucosyl transferase domain containing protein, expressed	Brasy5G305400	LOC_Os09g15820.1	aldose 1-epimerase, putative, expressed
Brasy7G199800	LOC_Os06g45820.1	OsFtsH2 FtsH protease, homologue of AtFtsH2/8, expressed	Brasy3G286800	LOC_Os08g37660.1	plastocyanin-like domain containing protein, putative, expressed	Brasy4G090100	LOC_Os02g54980.1	pheophorbide a oxygese, chloroplast precursor, putative, expressed	Brasy3G005700	LOC_Os08g10020.2	photosystem II 10 kDa polypeptide, chloroplast precursor, putative, expressed	Brasy3G005700	LOC_Os08g10020.2	photosystem II 10 kDa polypeptide, chloroplast precursor, putative, expressed	Brasy2G205000	LOC_Os03g22050.1	CAMK_KIN1/SNF1/Nim1_like.16 - CAMK includes calcium/calmodulin depedent protein kises, expressed	Brasy3G245800	LOC_Os08g33330.1	protein kise PKN/PRK1, effector, putative, expressed	Brasy2G079800	LOC_Os03g08580.3	expressed protein	Brasy3G292000	LOC_Os08g38270.1	fasciclin domain containing protein, expressed	Brasy4G398700	LOC_Os09g29390.1	plastocyanin-like domain containing protein, putative, expressed	Brasy4G071300	LOC_Os02g56570.1	TBC domain containing protein, expressed	Brasy2G302100	LOC_Os03g49590.1	expressed protein	Brasy5G178800	LOC_Os07g48650.1	OsSub54 - Putative Subtilisin homologue, expressed	Brasy5G146100	LOC_Os04g52130.1	coproporphyrinogen III oxidase, chloroplast precursor, putative, expressed	Brasy5G327000	LOC_Os05g28090.1	expressed protein
Brasy8G043400	LOC_Os05g47700.1	LTPL152 - Protease inhibitor/seed storage/LTP family protein precursor, expressed	Brasy3G322000	LOC_Os08g41280.1	membrane protein, putative, expressed	Brasy4G152600	LOC_Os02g39420.1	cyclin, putative, expressed	Brasy3G010000	LOC_Os08g09650.1	OsFBX269 - F-box domain containing protein, expressed	Brasy3G010000	LOC_Os08g09650.1	OsFBX269 - F-box domain containing protein, expressed	Brasy2G215800	LOC_Os03g23980.1	D dependent epimerase/dehydratase family protein, putative, expressed	Brasy3G260600	LOC_Os08g33820.1	chlorophyll A-B binding protein, putative, expressed	Brasy2G086600	LOC_Os03g09080.1	ubiquitin carboxyl-termil hydrolase domain containing protein, expressed	Brasy3G347200	LOC_Os08g44770.1	copper/zinc superoxide dismutase, putative, expressed	Brasy4G404200	LOC_Os02g03740.1	pyridoxal biosynthesis protein PDX2, putative, expressed	Brasy4G076600	LOC_Os12g37419.1	cytochrome c oxidase polypeptide Vc, putative, expressed	Brasy2G335300	LOC_Os07g03880.1	lectin-like receptor kise, putative, expressed	Brasy5G182200	No rice ortholog	No rice function	Brasy5G163600	LOC_Os05g16100.1	expressed protein	Brasy5G331500	LOC_Os09g25090.1	CAMK_KIN1/SNF1/Nim1_like.34 - CAMK includes calcium/calmodulin depedent protein kises, expressed
Brasy8G056200	LOC_Os05g45410.1	HSF-type D-binding domain containing protein, expressed	Brasy4G010000	LOC_Os11g35040.1	aminotransferase, classes I and II, domain containing protein, expressed	Brasy4G163600	No rice ortholog	No rice function	Brasy3G019100	LOC_Os10g33690.1	GDSL-like lipase/acylhydrolase, putative, expressed	Brasy3G019100	LOC_Os10g33690.1	GDSL-like lipase/acylhydrolase, putative, expressed	Brasy2G233500	LOC_Os01g06870.1	resistance protein SlVe1 precursor, putative, expressed	Brasy3G265800	LOC_Os08g34580.1	trehalose-6-phosphate synthase, putative, expressed	Brasy2G123300	LOC_Os03g13790.2	myb/SANT domain protein, putative, expressed	Brasy4G046000	LOC_Os02g48980.1	GPI-anchored protein, putative, expressed	Brasy5G250400	LOC_Os11g07930.1	oxidoreductase, short chain dehydrogese/reductase family domain containing family, expressed	Brasy4G107200	LOC_Os02g45460.1	expressed protein	Brasy2G352200	LOC_Os03g55540.1	ZOS3-18 - C2H2 zinc finger protein, expressed	Brasy5G209100	LOC_Os12g41350.1	meiotic asyptic mutant 1, putative, expressed	Brasy5G197500	LOC_Os06g28194.1	expressed protein	Brasy5G398700	LOC_Os03g60560.1	ZOS3-21 - C2H2 zinc finger protein, expressed
Brasy8G150800	LOC_Os05g33100.1	endo-1,3;1,4-beta-D-glucase precursor, putative, expressed	Brasy4G024100	LOC_Os02g52314.1	BTB1 - Bric-a-Brac,Tramtrack, Broad Complex BTB domain, expressed	Brasy4G167300	LOC_Os02g37280.1	heavy metal transport/detoxification protein, putative, expressed	Brasy3G030500	LOC_Os08g06530.1	rubredoxin family protein, putative, expressed	Brasy3G030500	LOC_Os08g06530.1	rubredoxin family protein, putative, expressed	Brasy2G237400	LOC_Os06g30970.1	ubiquitin-conjugating enzyme, putative, expressed	Brasy3G288200	LOC_Os08g37490.1	14-3-3 protein, putative, expressed	Brasy2G123500	LOC_Os03g13810.1	expressed protein	Brasy4G066400	LOC_Os02g56980.1	cytidylyltransferase domain containing protein, expressed	Brasy5G340700	LOC_Os05g51420.1	hypersensitive-induced response protein, putative, expressed	Brasy4G173700	LOC_Os02g36500.1	expressed protein	Brasy2G354100	LOC_Os03g55776.1	expressed protein	Brasy2G017700	LOC_Os03g01300.1	LTPL114 - Protease inhibitor/seed storage/LTP family protein precursor, expressed	Brasy5G203700	LOC_Os11g11780.1	cysteine-rich receptor-like protein kise 21 precursor, putative, expressed	Brasy6G016500	LOC_Os07g48050.1	peroxidase precursor, putative, expressed
Brasy9G034400	LOC_Os04g02670.1	expressed protein	Brasy4G066400	LOC_Os02g56980.1	cytidylyltransferase domain containing protein, expressed	Brasy4G182500	LOC_Os01g39270.1	D binding domain of 6-phosphoglucote dehydrogese containing protein, expressed	Brasy3G122900	LOC_Os10g07210.1	hsp20/alpha crystallin family protein, putative, expressed	Brasy3G122900	LOC_Os10g07210.1	hsp20/alpha crystallin family protein, putative, expressed	Brasy2G239800	LOC_Os02g24598.1	chloroplast envelope membrane protein, putative, expressed	Brasy3G325900	LOC_Os08g42470.1	BEE 1, putative, expressed	Brasy2G166800	LOC_Os03g17350.1	white-brown complex homolog protein, putative, expressed	Brasy4G107200	LOC_Os02g45460.1	expressed protein	Brasy5G347100	LOC_Os06g10960.1	xyloglucan fucosyltransferase, putative, expressed	Brasy4G184900	LOC_Os02g35500.1	D binding domain of 6-phosphoglucote dehydrogese containing protein, expressed	Brasy2G402600	LOC_Os04g43922.1	exosome complex exonuclease rrp4, putative, expressed	Brasy2G022000	LOC_Os12g28260.1	cyclic nucleotide-gated ion channel, putative, expressed	Brasy2G004900	LOC_Os12g41190.1	tetratricopeptide repeat domain containing protein, expressed	Brasy6G109800	LOC_Os11g25980.1	phospholipid-transporting ATPase 2, putative, expressed
Brasy9G230200	LOC_Os04g45600.1	NDH-M H PLASTOQUINONE DEHY, putative, expressed	Brasy4G067200	LOC_Os11g30560.1	dehydrogese/reductase, putative, expressed	Brasy4G200700	LOC_Os05g01560.1	vacuolar ATP synthase, putative, expressed	Brasy3G171000	LOC_Os03g27120.1	ICE-like protease p20 domain containing protein, putative, expressed	Brasy3G171000	LOC_Os03g27120.1	ICE-like protease p20 domain containing protein, putative, expressed	Brasy2G244900	LOC_Os03g38230.1	peptidase M50 family protein, putative, expressed	Brasy4G019700	LOC_Os02g51790.1	ribosomal protein L29, putative, expressed	Brasy2G169700	LOC_Os03g17590.1	cat eye syndrome critical region protein 5 precursor, putative, expressed	Brasy4G128500	LOC_Os02g41840.1	DUF584 domain containing protein, putative, expressed	Brasy5G442400	LOC_Os05g06440.1	dJ homolog subfamily B member 11 precursor, putative, expressed	Brasy4G263100	LOC_Os02g17520.1	cytochrome c-type biogenesis protein ccmH precursor, putative, expressed	Brasy2G409000	LOC_Os03g60080.1	C domain-containing protein 67, putative, expressed	Brasy2G033600	LOC_Os03g02700.1	HOTHEAD precursor, putative, expressed	Brasy2G007600	No rice ortholog	No rice function	Brasy6G111500	LOC_Os07g37400.1	OsFBX257 - F-box domain containing protein, expressed
Brasy9G256000	LOC_Os04g48380.1	lysM domain containing protein, putative, expressed	Brasy4G095500	LOC_Os02g48670.1	slowmo homolog, putative, expressed	Brasy4G207200	LOC_Os02g33060.1	expressed protein	Brasy3G173500	LOC_Os10g33660.1	SNF7 domain containing protein, putative, expressed	Brasy3G173500	LOC_Os10g33660.1	SNF7 domain containing protein, putative, expressed	Brasy2G256300	LOC_Os12g39400.1	ZOS12-09 - C2H2 zinc finger protein, expressed	Brasy4G024000	LOC_Os02g52290.1	peptidyl-prolyl cis-trans isomerase, FKBP-type, putative, expressed	Brasy2G217200	LOC_Os03g25150.1	transposon protein, putative, unclassified, expressed	Brasy4G140400	LOC_Os04g53230.1	aminomethyltransferase, putative, expressed	Brasy5G473600	LOC_Os02g54440.1	transposon protein, putative, Pong sub-class, expressed	Brasy4G285200	LOC_Os02g14059.1	ribosomal protein L5, putative, expressed	Brasy2G424300	LOC_Os03g61130.1	phosphoesterase family protein, putative, expressed	Brasy2G043300	LOC_Os03g03670.1	expressed protein	Brasy2G015800	LOC_Os11g01380.1	clathrin heavy chain, putative, expressed	Brasy6G119700	LOC_Os07g36170.2	chitin-inducible gibberellin-responsive protein, putative, expressed
Brasy9G287000	LOC_Os02g50620.1	dehydrogese E1 component domain containing protein, expressed	Brasy4G128500	LOC_Os02g41840.1	DUF584 domain containing protein, putative, expressed	Brasy4G210400	LOC_Os02g32520.1	ERD1 protein, chloroplast precursor, putative, expressed	Brasy3G217500	LOC_Os10g42299.5	mitochondrial carrier protein, putative, expressed	Brasy3G217500	LOC_Os10g42299.5	mitochondrial carrier protein, putative, expressed	Brasy2G256600	LOC_Os03g41460.1	CAMK_CAMK_like.20 - CAMK includes calcium/calmodulin depedent protein kises, expressed	Brasy4G035200	LOC_Os10g35370.1	oxidoreductase, short chain dehydrogese/reductase family domain containing family, expressed	Brasy2G244900	LOC_Os03g38230.1	peptidase M50 family protein, putative, expressed	Brasy4G163600	No rice ortholog	No rice function	Brasy6G014800	LOC_Os07g48150.1	DUF623 domain containing protein, expressed	Brasy4G365100	LOC_Os12g17160.1	flavonol sulfotransferase, putative, expressed	Brasy2G429000	LOC_Os03g61340.1	hydrolase, alpha/beta fold family domain containing protein, expressed	Brasy2G044100	LOC_Os03g03720.1	glyceraldehyde-3-phosphate dehydrogese, putative, expressed	Brasy2G026700	LOC_Os11g09940.1	expressed protein	Brasy6G201000	LOC_Os08g08200.1	mR cap guanine-N7 methyltransferase 1, putative, expressed
			Brasy4G133800	LOC_Os04g53580.1	P21-Rho-binding domain containing protein, putative, expressed	Brasy4G288100	LOC_Os02g13660.1	meiosis 5, putative, expressed	Brasy3G240500	LOC_Os08g32420.1	expressed protein	Brasy3G240500	LOC_Os08g32420.1	expressed protein	Brasy2G267700	No rice ortholog	No rice function	Brasy4G104800	LOC_Os02g45780.1	zinc finger, C3HC4 type domain containing protein, expressed	Brasy2G293700	LOC_Os03g48840.2	ribosomal L18p/L5e family protein, putative, expressed	Brasy4G167300	LOC_Os02g37280.1	heavy metal transport/detoxification protein, putative, expressed	Brasy6G049100	LOC_Os01g38720.1	nucleic acid binding protein, putative, expressed	Brasy5G224500	LOC_Os11g04370.1	ribosomal protein L24, putative, expressed	Brasy2G493800	LOC_Os03g07910.1	nitrilase, putative, expressed	Brasy2G058300	LOC_Os12g34360.1	expressed protein	Brasy2G037100	LOC_Os10g32400.2	PsbP, putative, expressed	Brasy7G094300	LOC_Os06g13760.1	glycosyl transferase 8 domain containing protein, putative, expressed
			Brasy4G140400	LOC_Os04g53230.1	aminomethyltransferase, putative, expressed	Brasy4G329800	LOC_Os02g10350.1	MLO domain containing protein, putative, expressed	Brasy3G260600	LOC_Os08g33820.1	chlorophyll A-B binding protein, putative, expressed	Brasy3G260600	LOC_Os08g33820.1	chlorophyll A-B binding protein, putative, expressed	Brasy2G285000	LOC_Os03g47650.1	ankyrin, putative, expressed	Brasy4G167600	LOC_Os05g13960.1	transposon protein, putative, Pong sub-class, expressed	Brasy2G298600	LOC_Os03g49220.1	adenylosuccite synthetase, chloroplast precursor, putative, expressed	Brasy4G175500	LOC_Os02g36340.1	riboflavin biosynthesis protein ribAB, chloroplast precursor, putative, expressed	Brasy6G081600	LOC_Os07g39560.3	R recognition motif containing protein, putative, expressed	Brasy5G231100	LOC_Os01g67160.1	cyclin-dependent kise B1-1, putative, expressed	Brasy2G499500	LOC_Os03g08330.1	ZIM domain containing protein, putative, expressed	Brasy2G066400	LOC_Os03g05800.1	expressed protein	Brasy2G052900	LOC_Os03g04470.1	expressed protein	Brasy7G094600	LOC_Os02g50490.1	endoglucase, putative, expressed
			Brasy4G163600	No rice ortholog	No rice function	Brasy4G338900	LOC_Os02g09480.1	myb-like D-binding domain containing protein, putative, expressed	Brasy3G280100	LOC_Os08g36570.1	F-box protein, putative, expressed	Brasy3G280100	LOC_Os08g36570.1	F-box protein, putative, expressed	Brasy2G297700	LOC_Os09g32580.1	expressed protein	Brasy4G203600	LOC_Os02g33590.1	U-box domain-containing protein, putative, expressed	Brasy2G298900	LOC_Os03g49250.1	OsFBO16 - F-box and other domain containing protein, expressed	Brasy4G348000	LOC_Os02g08200.1	zinc finger, C3HC4 type domain containing protein, expressed	Brasy6G132600	LOC_Os05g36360.1	U-box domain containing protein, expressed	Brasy5G323500	LOC_Os09g23560.1	dehydrogese, putative, expressed	Brasy3G011800	LOC_Os08g09040.1	Cupin domain containing protein, expressed	Brasy2G087200	LOC_Os03g10150.1	DUF623 domain containing protein, expressed	Brasy2G083700	LOC_Os03g08840.1	zinc finger protein, putative, expressed	Brasy7G111500	LOC_Os06g15170.1	3-ketoacyl-CoA synthase, putative, expressed
			Brasy4G171400	LOC_Os02g36850.1	oxygen evolving enhancer protein 3, identical, putative, expressed	Brasy4G345400	LOC_Os02g08410.1	chorismate mutase, chloroplast precursor, putative, expressed	Brasy4G017500	LOC_Os03g04760.1	expressed protein	Brasy4G017500	LOC_Os03g04760.1	expressed protein	Brasy2G309100	LOC_Os03g50210.1	DUF292 domain containing protein, expressed	Brasy4G217900	LOC_Os02g30410.2	expressed protein	Brasy2G299500	LOC_Os03g49420.1	HEAT repeat family protein, putative, expressed	Brasy4G354700	LOC_Os02g47850.2	class I glutamine amidotransferase, putative, expressed	Brasy6G204700	LOC_Os07g07990.1	uncharacterized protein At4g06744 precursor, putative, expressed	Brasy5G340600	LOC_Os09g26670.1	expressed protein	Brasy3G211300	LOC_Os10g40700.1	expansin precursor, putative, expressed	Brasy2G092100	LOC_Os03g10640.1	calcium-transporting ATPase, plasma membrane-type, putative, expressed	Brasy2G090500	LOC_Os11g41650.2	adenylyl-sulfate kise, putative, expressed	Brasy7G177400	LOC_Os06g49750.1	kelch motif family protein, expressed
			Brasy4G263300	LOC_Os05g33290.1	uncharacterized conserved membrane protein specific to cyanobacteria, putative, expressed	Brasy5G250400	LOC_Os11g07930.1	oxidoreductase, short chain dehydrogese/reductase family domain containing family, expressed	Brasy4G026600	LOC_Os02g52640.1	xyloglucan fucosyltransferase, putative, expressed	Brasy4G026600	LOC_Os02g52640.1	xyloglucan fucosyltransferase, putative, expressed	Brasy2G319500	LOC_Os07g01810.1	potassium channel protein, putative, expressed	Brasy4G230900	LOC_Os04g57500.1	phosphatidate cytidylyltransferase, putative, expressed	Brasy2G354100	LOC_Os03g55776.1	expressed protein	Brasy5G296700	LOC_Os09g10750.1	rhodanese-like, putative, expressed	Brasy6G205600	No rice ortholog	No rice function	Brasy5G340700	LOC_Os05g51420.1	hypersensitive-induced response protein, putative, expressed	Brasy3G215500	LOC_Os10g41330.1	AP2 domain containing protein, expressed	Brasy2G105900	LOC_Os03g11760.1	polygalacturose, putative, expressed	Brasy2G098100	LOC_Os06g14324.1	caleosin related protein, putative, expressed	Brasy7G191500	LOC_Os06g46740.1	early nodulin 20 precursor, putative, expressed
			Brasy4G270500	LOC_Os02g15750.1	expressed protein	Brasy5G267800	LOC_Os11g44014.1	retrotransposon protein, putative, unclassified, expressed	Brasy4G041900	LOC_Os02g49920.1	3-ketoacyl-CoA synthase, putative, expressed	Brasy4G041900	LOC_Os02g49920.1	3-ketoacyl-CoA synthase, putative, expressed	Brasy2G364100	LOC_Os03g56840.1	GTP-binding protein, putative, expressed	Brasy4G256100	LOC_Os01g72100.1	OsCML10 - Calmodulin-related calcium sensor protein, expressed	Brasy2G374500	LOC_Os02g46610.1	zinc-binding protein, putative, expressed	Brasy5G390400	LOC_Os09g35700.1	LTPL45 - Protease inhibitor/seed storage/LTP family protein precursor, expressed	Brasy6G242600	LOC_Os03g57070.3	amine oxidase-related, putative, expressed	Brasy5G369100	LOC_Os09g32290.2	FAD dependent oxidoreductase domain containing protein, expressed	Brasy3G232800	LOC_Os08g28680.1	ubiquitin-conjugating enzyme, putative, expressed	Brasy2G114300	LOC_Os07g42370.2	zinc-finger protein, putative, expressed	Brasy2G136600	LOC_Os11g17580.1	enoyl-CoA hydratase/isomerase family protein, expressed	Brasy7G203200	LOC_Os06g45570.1	VQ domain containing protein, putative, expressed
			Brasy4G293200	LOC_Os02g13100.1	protein phosphatase 2C, putative, expressed	Brasy5G279400	LOC_Os11g14140.1	OsFBK25 - F-box domain and kelch repeat containing protein, expressed	Brasy4G050000	LOC_Os02g49560.1	bZIP transcription factor domain containing protein, expressed	Brasy4G050000	LOC_Os02g49560.1	bZIP transcription factor domain containing protein, expressed	Brasy2G375400	No rice ortholog	No rice function	Brasy4G262900	LOC_Os02g17640.1	isochorismatase family protein, putative, expressed	Brasy2G409000	LOC_Os03g60080.1	C domain-containing protein 67, putative, expressed	Brasy5G405200	LOC_Os09g36450.1	triosephosphate isomerase, chloroplast precursor, putative, expressed	Brasy7G083700	LOC_Os02g51410.1	shikimate kise, putative, expressed	Brasy5G406500	LOC_Os09g36670.1	peptidyl-prolyl cis-trans isomerase, putative, expressed	Brasy3G234800	LOC_Os08g31580.1	ethylene-responsive transcription factor, putative, expressed	Brasy2G116700	LOC_Os07g42924.1	dehydrogese, putative, expressed	Brasy2G156900	LOC_Os03g16430.1	R polymerase sigma factor, putative, expressed	Brasy8G090500	LOC_Os05g40770.1	leucine-rich repeat family protein, putative, expressed
			Brasy4G348000	LOC_Os02g08200.1	zinc finger, C3HC4 type domain containing protein, expressed	Brasy5G304400	LOC_Os04g46200.1	oleosin, putative, expressed	Brasy4G050200	LOC_Os03g17070.1	ATP synthase B chain, chloroplast precursor, putative, expressed	Brasy4G050200	LOC_Os03g17070.1	ATP synthase B chain, chloroplast precursor, putative, expressed	Brasy2G399200	LOC_Os03g59070.1	phosphatase, putative, expressed	Brasy4G293200	LOC_Os02g13100.1	protein phosphatase 2C, putative, expressed	Brasy2G416400	LOC_Os03g09180.1	trpH, putative, expressed	Brasy5G405900	LOC_Os09g36520.1	ki1 protein, putative, expressed	Brasy7G108500	No rice ortholog	No rice function	Brasy5G417000	LOC_Os09g37650.1	flavin-containing monooxygese family protein, putative, expressed	Brasy3G280200	LOC_Os08g37180.1	patatin, putative, expressed	Brasy2G124200	LOC_Os03g13860.1	ras-related protein, putative, expressed	Brasy2G162700	LOC_Os05g02300.1	Core histone H2A/H2B/H3/H4 domain containing protein, putative, expressed	Brasy8G135900	LOC_Os01g43610.1	DUF623 domain containing protein, expressed
			Brasy4G352500	LOC_Os02g07770.1	Myb transcription factor, putative, expressed	Brasy5G330300	LOC_Os02g21970.1	26S protease regulatory subunit 6B, putative, expressed	Brasy4G086800	LOC_Os02g55330.1	OsPOP6 - Putative Prolyl Oligopeptidase homologue, expressed	Brasy4G086800	LOC_Os02g55330.1	OsPOP6 - Putative Prolyl Oligopeptidase homologue, expressed	Brasy2G409300	LOC_Os03g60100.1	50S ribosomal protein L17, putative, expressed	Brasy4G330000	LOC_Os02g10310.1	fumarylacetoacetase, putative, expressed	Brasy2G444400	LOC_Os07g16140.1	FAD binding protein, putative, expressed	Brasy5G424600	LOC_Os09g39380.1	monodehydroascorbate reductase, putative, expressed	Brasy7G158200	LOC_Os06g40640.3	fructose-bisphospate aldolase isozyme, putative, expressed	Brasy5G426700	LOC_Os09g39540.1	40S ribosomal protein S25, putative, expressed	Brasy3G284900	LOC_Os08g37370.1	mitochondrial carrier protein, putative, expressed	Brasy2G124700	LOC_Os03g14000.1	acyl CoA binding protein, putative, expressed	Brasy2G168400	No rice ortholog	No rice function	Brasy8G153400	LOC_Os10g36703.1	CPuORF40 - conserved peptide uORF-containing transcript, expressed
			Brasy4G354700	LOC_Os02g47850.2	class I glutamine amidotransferase, putative, expressed	Brasy5G340700	LOC_Os05g51420.1	hypersensitive-induced response protein, putative, expressed	Brasy4G129700	LOC_Os02g41630.2	phenylalanine ammonia-lyase, putative, expressed	Brasy4G129700	LOC_Os02g41630.2	phenylalanine ammonia-lyase, putative, expressed	Brasy2G413600	LOC_Os03g09900.1	membrane protein, putative, expressed	Brasy4G334700	LOC_Os02g09940.1	peroxiredoxin, putative, expressed	Brasy2G452100	LOC_Os03g63074.2	Ser/Thr protein phosphatase family protein, expressed	Brasy6G011100	LOC_Os07g48490.2	stress responsive protein, putative, expressed	Brasy7G223400	LOC_Os06g51070.1	no apical meristem protein, putative, expressed	Brasy5G523100	LOC_Os12g01170.1	FGFR1 oncogene partner, putative, expressed	Brasy3G288100	LOC_Os08g37500.1	expressed protein	Brasy2G125800	LOC_Os03g14140.1	POEI16 - Pollen Ole e I allergen and extensin family protein precursor, expressed	Brasy2G197400	LOC_Os03g21000.1	thioredoxin, putative, expressed	Brasy8G188400	LOC_Os05g08420.1	expressed protein
			Brasy4G418500	LOC_Os02g02630.1	THION20 - Plant thionin family protein precursor, putative, expressed	Brasy5G377400	LOC_Os09g32984.1	auxin responsive protein, putative, expressed	Brasy4G140400	LOC_Os04g53230.1	aminomethyltransferase, putative, expressed	Brasy4G140400	LOC_Os04g53230.1	aminomethyltransferase, putative, expressed	Brasy2G432000	LOC_Os03g56450.1	OsFBX111 - F-box domain containing protein, expressed	Brasy4G335800	LOC_Os06g42620.1	expressed protein	Brasy3G038300	LOC_Os08g07730.1	transferase family protein, putative, expressed	Brasy6G037200	LOC_Os07g46350.1	OsSCP40 - Putative Serine Carboxypeptidase homologue, expressed	Brasy8G126800	LOC_Os05g36190.1	OsFBT7 - F-box and tubby domain containing protein, expressed	Brasy6G198200	LOC_Os03g01810.1	SNF7 domain containing protein, putative, expressed	Brasy3G293500	LOC_Os08g38460.1	zinc finger, C3HC4 type domain containing protein, expressed	Brasy2G125900	LOC_Os03g14150.1	expressed protein	Brasy2G202600	LOC_Os03g21640.1	expressed protein	Brasy9G014000	LOC_Os09g03620.1	wall-associated receptor kise-like 20 precursor, putative, expressed
			Brasy5G242000	LOC_Os11g05860.1	harpin-induced protein 1 domain containing protein, expressed	Brasy5G394400	No rice ortholog	No rice function	Brasy4G144100	LOC_Os04g52900.1	ABC transporter family protein, putative, expressed	Brasy4G144100	LOC_Os04g52900.1	ABC transporter family protein, putative, expressed	Brasy2G436000	LOC_Os03g61829.1	haloacid dehalogese-like hydrolase family protein, putative, expressed	Brasy4G344800	LOC_Os06g43990.1	expressed protein	Brasy3G118900	LOC_Os08g22149.1	CBS domain containing membrane protein, putative, expressed	Brasy6G111200	LOC_Os07g37550.1	chlorophyll A-B binding protein, putative, expressed	Brasy8G234100	LOC_Os05g11120.1	prenylated rab acceptor, putative, expressed	Brasy6G236300	LOC_Os07g03240.1	R recognition motif containing protein, putative, expressed	Brasy4G035000	LOC_Os02g53510.1	oxidoreductase/ transition metal ion binding protein, putative, expressed	Brasy2G129000	LOC_Os03g14510.2	immature colon carcinoma transcript 1 protein precursor, putative, expressed	Brasy2G255000	No rice ortholog	No rice function	Brasy9G053100	LOC_Os06g47970.1	expressed protein
			Brasy5G278400	LOC_Os11g14190.1	ARGOS, putative, expressed	Brasy5G509900	LOC_Os12g01730.1	laccase-23 precursor, putative, expressed	Brasy4G161000	LOC_Os02g38180.1	expressed protein	Brasy4G161000	LOC_Os02g38180.1	expressed protein	Brasy2G440600	LOC_Os03g62180.2	lectin protein kise family protein, putative, expressed	Brasy4G373200	LOC_Os02g06560.1	wound induced protein, putative, expressed	Brasy3G129800	LOC_Os09g27610.1	expressed protein	Brasy6G113600	LOC_Os07g37240.1	chlorophyll A-B binding protein, putative, expressed	Brasy8G240500	LOC_Os05g12260.1	CAPIP1, putative, expressed	Brasy7G075200	LOC_Os06g11130.1	gibberellin receptor GID1L2, putative, expressed	Brasy4G038500	LOC_Os02g53780.1	expressed protein	Brasy2G147100	LOC_Os07g45080.1	expressed protein	Brasy2G255700	LOC_Os03g40830.1	OsSub30 - Putative Subtilisin homologue, expressed	Brasy9G222800	LOC_Os04g44650.1	ferredoxin-thioredoxin reductase, variable chain, putative, expressed
			Brasy5G296700	LOC_Os09g10750.1	rhodanese-like, putative, expressed	Brasy6G053900	LOC_Os07g43370.1	amine oxidase family protein, putative, expressed	Brasy4G311100	LOC_Os02g42585.1	AP2 domain containing protein, expressed	Brasy4G311100	LOC_Os02g42585.1	AP2 domain containing protein, expressed	Brasy2G466300	LOC_Os01g47330.1	ribosomal protein L7/L12 C-termil domain containing protein, expressed	Brasy4G406100	LOC_Os02g03570.1	hsp20/alpha crystallin family protein, putative, expressed	Brasy3G141800	LOC_Os04g01560.1	expressed protein	Brasy6G193900	LOC_Os03g59310.1	ribosomal protein, putative, expressed	Brasy8G291200	LOC_Os05g51630.2	early-responsive to dehydration protein-related, putative, expressed	Brasy7G113900	LOC_Os06g15760.1	eukaryotic aspartyl protease domain containing protein, expressed	Brasy4G119000	LOC_Os06g19444.1	CCT/B-box zinc finger protein, putative, expressed	Brasy2G152800	LOC_Os12g19860.1	expressed protein	Brasy2G265000	LOC_Os03g44650.1	glutaredoxin, putative, expressed
			Brasy5G359900	LOC_Os09g30486.1	fasciclin domain containing protein, expressed	Brasy6G104400	LOC_Os07g38250.1	expressed protein	Brasy4G339900	LOC_Os02g09420.1	cyclase family protein, putative, expressed	Brasy4G339900	LOC_Os02g09420.1	cyclase family protein, putative, expressed	Brasy2G470500	LOC_Os10g41550.1	beta-amylase, putative, expressed	Brasy4G414900	LOC_Os02g02890.1	peptidyl-prolyl cis-trans isomerase, putative, expressed	Brasy3G161000	LOC_Os10g30290.1	GDSL-like lipase/acylhydrolase, putative, expressed	Brasy6G263900	LOC_Os07g01870.1	ribosomal protein L13, putative, expressed	Brasy9G226400	LOC_Os05g19040.1	prefoldin, putative, expressed	Brasy7G177900	LOC_Os06g49660.1	transferase family protein, putative, expressed	Brasy4G150600	LOC_Os02g39740.1	psaB translation factor, putative, expressed	Brasy2G159900	LOC_Os03g16850.1	dof zinc finger domain containing protein, putative, expressed	Brasy2G329700	LOC_Os11g17790.1	inhibitor I family protein, putative, expressed
			Brasy5G360600	LOC_Os09g31120.1	pirin, putative, expressed	Brasy6G132600	LOC_Os05g36360.1	U-box domain containing protein, expressed	Brasy4G344800	LOC_Os06g43990.1	expressed protein	Brasy4G344800	LOC_Os06g43990.1	expressed protein	Brasy2G488300	LOC_Os03g64020.2	expressed protein	Brasy4G441100	LOC_Os02g01060.1	harpin-induced protein 1 domain containing protein, expressed	Brasy3G167800	LOC_Os02g04020.1	expressed protein	Brasy7G008200	LOC_Os06g02000.2	adenylate kise, putative, expressed	Brasy9G275000	LOC_Os04g49510.1	CAMK_CAMK_like.27 - CAMK includes calcium/calmodulin depedent protein kises, expressed	Brasy7G188500	LOC_Os06g46990.1	expressed protein	Brasy4G218100	LOC_Os02g30320.1	drought-induced protein 1, putative, expressed	Brasy2G187400	LOC_Os03g19380.1	calvin cycle protein CP12, putative, expressed	Brasy2G353500	LOC_Os03g55720.2	cytochrome b6f complex subunit, putative, expressed
			Brasy5G405200	LOC_Os09g36450.1	triosephosphate isomerase, chloroplast precursor, putative, expressed	Brasy6G174200	LOC_Os03g61810.1	tR-specific adenosine deamise, putative, expressed	Brasy4G349200	LOC_Os02g08100.1	AMP-binding domain containing protein, expressed	Brasy4G349200	LOC_Os02g08100.1	AMP-binding domain containing protein, expressed	Brasy3G027600	LOC_Os08g06280.8	LSD1 zinc finger domain containing protein, expressed	Brasy5G229300	LOC_Os12g03090.1	ribosomal protein, putative, expressed	Brasy3G277800	LOC_Os08g36140.1	expressed protein	Brasy7G010900	LOC_Os06g04290.1	S10/S20 domain containing ribosomal protein, putative, expressed	Brasy9G281500	LOC_Os04g50216.1	SRE associated Golgi protein, putative, expressed	Brasy8G204700	LOC_Os10g41960.1	eukaryotic translation initiation factor 3 subunit B, putative, expressed	Brasy4G226400	LOC_Os10g22960.1	hydrolase protein, putative, expressed	Brasy2G189000	LOC_Os03g19540.1	expressed protein	Brasy2G365600	LOC_Os08g09890.1	expressed protein
			Brasy5G405900	LOC_Os09g36520.1	ki1 protein, putative, expressed	Brasy6G205300	LOC_Os03g57980.1	LTPL99 - Protease inhibitor/seed storage/LTP family protein precursor, expressed	Brasy4G396700	LOC_Os02g04450.1	plant-specific domain TIGR01589 family protein, putative, expressed	Brasy4G396700	LOC_Os02g04450.1	plant-specific domain TIGR01589 family protein, putative, expressed	Brasy3G032000	LOC_Os08g06640.1	stress-induced protein, putative, expressed	Brasy5G246100	LOC_Os11g06340.1	ubiquinol-cytochrome C reductase hinge protein, putative, expressed	Brasy3G296700	LOC_Os08g39050.1	pentatricopeptide, putative, expressed	Brasy7G086800	LOC_Os06g12460.1	CSLA3 - cellulose synthase-like family A; mann synthase, expressed	Brasy9G287200	LOC_Os02g50600.1	glycosyl transferase 8 domain containing protein, putative, expressed	Brasy8G280700	LOC_Os05g04380.1	peroxidase precursor, putative, expressed	Brasy4G289500	LOC_Os02g13560.1	transporter family protein, putative, expressed	Brasy2G191500	No rice ortholog	No rice function	Brasy2G370600	LOC_Os02g45930.1	expressed protein
			Brasy5G411600	LOC_Os09g37180.1	transferase family protein, putative, expressed	Brasy6G266900	LOC_Os07g01480.2	oxygen evolving enhancer protein 3 domain containing protein, expressed	Brasy4G406200	No rice ortholog	No rice function	Brasy4G406200	No rice ortholog	No rice function	Brasy3G056500	LOC_Os08g04540.1	decarboxylase, putative, expressed	Brasy5G296700	LOC_Os09g10750.1	rhodanese-like, putative, expressed	Brasy3G334800	LOC_Os08g43530.1	OsFBX306 - F-box domain containing protein, expressed	Brasy7G149200	LOC_Os06g39470.1	transferase family protein, putative, expressed				Brasy8G291700	LOC_Os08g07330.2	RGH1A, putative, expressed	Brasy4G323400	LOC_Os02g10860.1	bZIP transcription factor domain containing protein, expressed	Brasy2G197400	LOC_Os03g21000.1	thioredoxin, putative, expressed	Brasy2G376200	LOC_Os02g46910.1	glycosyl hydrolases family 16, putative, expressed
			Brasy5G424600	LOC_Os09g39380.1	monodehydroascorbate reductase, putative, expressed	Brasy7G007900	LOC_Os07g17050.1	retrotransposon protein, putative, unclassified, expressed	Brasy5G248800	LOC_Os12g07140.1	expressed protein	Brasy5G248800	LOC_Os12g07140.1	expressed protein	Brasy3G056800	LOC_Os01g74450.1	aquaporin protein, putative, expressed	Brasy5G311900	LOC_Os09g19650.1	3-ketoacyl-CoA synthase precursor, putative, expressed	Brasy4G038500	LOC_Os02g53780.1	expressed protein	Brasy7G174800	LOC_Os06g50000.1	LYR motif containing protein, putative, expressed							Brasy4G345100	LOC_Os02g08440.1	WRKY71, expressed	Brasy2G207500	LOC_Os07g47750.1	POEI49 - Pollen Ole e I allergen and extensin family protein precursor, expressed	Brasy2G404700	LOC_Os07g10120.1	expressed protein
			Brasy5G495100	LOC_Os08g05970.1	expressed protein	Brasy7G108500	No rice ortholog	No rice function	Brasy5G286700	LOC_Os11g16400.1	expressed protein	Brasy5G286700	LOC_Os11g16400.1	expressed protein	Brasy3G073400	LOC_Os08g02160.1	no apical meristem protein, putative, expressed	Brasy5G327700	LOC_Os08g33820.1	chlorophyll A-B binding protein, putative, expressed	Brasy4G044100	LOC_Os02g50130.1	hydrolase, NUDIX family, domain containing protein, expressed	Brasy8G037000	LOC_Os05g48320.1	60S ribosomal protein L37a, putative, expressed							Brasy5G314900	LOC_Os09g19890.2	expressed protein	Brasy2G215800	LOC_Os03g23980.1	D dependent epimerase/dehydratase family protein, putative, expressed	Brasy2G418200	LOC_Os03g60750.1	ribosomal R large subunit methyltransferase J, putative, expressed
			Brasy6G079200	LOC_Os07g32620.1	anthocyanidin 5,3-O-glucosyltransferase, putative, expressed	Brasy7G200900	LOC_Os06g45660.1	histidine triad family protein, putative, expressed	Brasy5G302900	LOC_Os09g15240.1	carotenoid cleavage dioxygese, putative, expressed	Brasy5G302900	LOC_Os09g15240.1	carotenoid cleavage dioxygese, putative, expressed	Brasy3G088200	LOC_Os08g12890.1	D binding protein, putative, expressed	Brasy5G328400	LOC_Os09g24620.1	expressed protein	Brasy4G119000	LOC_Os06g19444.1	CCT/B-box zinc finger protein, putative, expressed	Brasy8G085500	LOC_Os05g41460.1	cysteine proteise inhibitor precursor protein, putative, expressed							Brasy5G328100	LOC_Os09g24580.1	EF hand family protein, putative, expressed	Brasy2G226900	LOC_Os03g28090.1	pectinesterase, putative, expressed	Brasy2G423000	LOC_Os03g61040.1	GIL1, putative, expressed
			Brasy6G196900	LOC_Os07g08660.1	40S ribosomal protein S15, putative, expressed	Brasy7G208500	LOC_Os06g44620.1	AMP-binding domain containing protein, expressed	Brasy5G305400	LOC_Os09g15820.1	aldose 1-epimerase, putative, expressed	Brasy5G305400	LOC_Os09g15820.1	aldose 1-epimerase, putative, expressed	Brasy3G092700	LOC_Os08g13090.1	BTB/POZ domain containing protein, expressed	Brasy5G344200	LOC_Os09g28510.1	EF hand family protein, putative, expressed	Brasy4G218100	LOC_Os02g30320.1	drought-induced protein 1, putative, expressed	Brasy8G123100	LOC_Os05g37970.3	universal stress protein domain containing protein, putative, expressed							Brasy5G348500	LOC_Os09g29060.1	expressed protein	Brasy2G231500	LOC_Os03g29950.1	glucose-6-phosphate 1-dehydrogese, chloroplast precursor, putative, expressed	Brasy2G435300	LOC_Os03g61750.1	expressed protein
			Brasy6G206500	LOC_Os07g03120.1	expressed protein	Brasy8G043400	LOC_Os05g47700.1	LTPL152 - Protease inhibitor/seed storage/LTP family protein precursor, expressed	Brasy5G365500	LOC_Os10g01044.1	isoflavone reductase, putative, expressed	Brasy5G365500	LOC_Os10g01044.1	isoflavone reductase, putative, expressed	Brasy3G099500	LOC_Os08g15500.1	expressed protein	Brasy5G344700	LOC_Os09g28550.1	expressed protein	Brasy4G229900	LOC_Os04g57550.1	amine oxidase, flavin-containing, domain containing protein, expressed	Brasy8G149300	LOC_Os01g60450.1	cytochrome P450, putative, expressed							Brasy5G388400	LOC_Os09g35020.1	AP2 domain containing protein, expressed	Brasy2G240500	LOC_Os07g25430.1	photosystem I reaction center subunit IV A, chloroplast precursor, putative, expressed	Brasy2G466300	LOC_Os01g47330.1	ribosomal protein L7/L12 C-termil domain containing protein, expressed
			Brasy6G263900	LOC_Os07g01870.1	ribosomal protein L13, putative, expressed	Brasy8G119400	LOC_Os05g38570.1	riboflavin biosynthesis protein ribAB, chloroplast precursor, putative, expressed	Brasy5G374000	LOC_Os07g44499.1	peroxidase, putative, expressed	Brasy5G374000	LOC_Os07g44499.1	peroxidase, putative, expressed	Brasy3G111500	LOC_Os08g19210.1	expressed protein	Brasy5G389200	LOC_Os09g35030.1	dehydration-responsive element-binding protein, putative, expressed	Brasy4G240500	LOC_Os10g25570.2	expressed protein	Brasy8G216900	LOC_Os05g06060.1	E3 ubiquitin-protein ligase SI-like 2, putative, expressed							Brasy5G388500	LOC_Os09g35030.1	dehydration-responsive element-binding protein, putative, expressed	Brasy2G246000	LOC_Os03g38540.1	folic acid binding protein, putative, expressed	Brasy2G477600	LOC_Os09g38540.1	plastocyanin-like domain containing protein, putative, expressed
			Brasy7G010900	LOC_Os06g04290.1	S10/S20 domain containing ribosomal protein, putative, expressed	Brasy8G126800	LOC_Os05g36190.1	OsFBT7 - F-box and tubby domain containing protein, expressed	Brasy5G386000	No rice ortholog	No rice function	Brasy5G386000	No rice ortholog	No rice function	Brasy3G112200	LOC_Os08g19650.1	homeobox protein knotted-1, putative, expressed	Brasy5G392300	LOC_Os09g35920.1	mediator of R polymerase II transcription subunit 10, putative, expressed	Brasy4G289500	LOC_Os02g13560.1	transporter family protein, putative, expressed	Brasy8G276500	LOC_Os05g03860.1	CPuORF3 - conserved peptide uORF-containing transcript, expressed							Brasy5G388600	LOC_Os09g35030.1	dehydration-responsive element-binding protein, putative, expressed	Brasy2G246500	LOC_Os03g38610.1	OsMADS87 - MADS-box family gene with M-gamma type-box, expressed	Brasy2G492800	LOC_Os03g07840.1	adenylosuccite synthetase, chloroplast precursor, putative, expressed
			Brasy7G065300	LOC_Os07g23120.1	expressed protein	Brasy9G207400	LOC_Os04g43070.1	ammonium transporter protein, putative, expressed	Brasy5G399400	No rice ortholog	No rice function	Brasy5G399400	No rice ortholog	No rice function	Brasy3G113700	LOC_Os08g20200.1	male sterility protein, putative, expressed	Brasy5G398700	LOC_Os03g60560.1	ZOS3-21 - C2H2 zinc finger protein, expressed	Brasy5G335600	LOC_Os09g25760.1	tetraspanin family protein, putative, expressed	Brasy9G162800	LOC_Os04g38410.1	chlorophyll A-B binding protein, putative, expressed							Brasy5G388700	LOC_Os09g35030.1	dehydration-responsive element-binding protein, putative, expressed	Brasy2G274700	No rice ortholog	No rice function	Brasy3G001900	LOC_Os04g42380.1	ribosomal protein S17, putative, expressed
			Brasy7G170800	LOC_Os06g42790.2	hydrolase, NUDIX family, domain containing protein, expressed	Brasy9G226300	LOC_Os04g45070.1	remorin, putative, expressed	Brasy5G408800	LOC_Os09g36930.1	aquaporin protein, putative, expressed	Brasy5G408800	LOC_Os09g36930.1	aquaporin protein, putative, expressed	Brasy3G120900	LOC_Os08g23410.1	rubredoxin family protein, putative, expressed	Brasy5G417500	LOC_Os09g37730.1	expressed protein	Brasy5G373300	No rice ortholog	No rice function	Brasy9G163100	LOC_Os02g36530.1	expressed protein							Brasy5G398400	LOC_Os03g60560.1	ZOS3-21 - C2H2 zinc finger protein, expressed	Brasy2G275500	LOC_Os03g44840.1	choline transporter-related, putative, expressed	Brasy3G011700	LOC_Os08g09410.1	OsFBX265 - F-box domain containing protein, expressed
			Brasy7G174800	LOC_Os06g50000.1	LYR motif containing protein, putative, expressed	Brasy9G230200	LOC_Os04g45600.1	NDH-M H PLASTOQUINONE DEHY, putative, expressed	Brasy5G429800	LOC_Os08g44760.2	domain of unknown function DUF966 domain containing protein, expressed	Brasy5G429800	LOC_Os08g44760.2	domain of unknown function DUF966 domain containing protein, expressed	Brasy3G122300	LOC_Os02g55050.1	OsFBX64 - F-box domain containing protein, expressed	Brasy5G444900	LOC_Os12g08770.1	photosystem I reaction center subunit N, chloroplast precursor, putative, expressed	Brasy5G390300	LOC_Os09g35690.1	zinc RING finger protein, putative, expressed	Brasy9G197600	LOC_Os04g42020.1	CCT/B-box zinc finger protein, putative, expressed							Brasy6G080200	LOC_Os07g39680.1	UV-induced protein uvi15, putative, expressed	Brasy2G278700	LOC_Os03g45410.1	TATA-binding protein, putative, expressed	Brasy3G014000	LOC_Os08g05520.1	myb-like D-binding domain containing protein, putative, expressed
			Brasy8G085500	LOC_Os05g41460.1	cysteine proteise inhibitor precursor protein, putative, expressed	Brasy9G275000	LOC_Os04g49510.1	CAMK_CAMK_like.27 - CAMK includes calcium/calmodulin depedent protein kises, expressed	Brasy5G437900	LOC_Os12g13380.1	adenylate kise, putative, expressed	Brasy5G437900	LOC_Os12g13380.1	adenylate kise, putative, expressed	Brasy3G148800	LOC_Os11g16550.1	uncharacterized protein ycf53, putative, expressed	Brasy5G480100	LOC_Os01g31690.1	oxygen-evolving enhancer protein 1, chloroplast precursor, putative, expressed	Brasy5G398400	LOC_Os03g60560.1	ZOS3-21 - C2H2 zinc finger protein, expressed	Brasy9G260500	LOC_Os04g49210.1	ringenin,2-oxoglutarate 3-dioxygese, putative, expressed							Brasy6G124900	LOC_Os07g34006.1	transporter family protein, putative, expressed	Brasy2G300000	No rice ortholog	No rice function	Brasy3G073200	No rice ortholog	No rice function
			Brasy8G276500	LOC_Os05g03860.1	CPuORF3 - conserved peptide uORF-containing transcript, expressed	Brasy9G280800	LOC_Os04g50110.1	R recognition motif containing protein, putative, expressed	Brasy5G456300	LOC_Os12g06850.1	transcription elongation factor protein, putative, expressed	Brasy5G456300	LOC_Os12g06850.1	transcription elongation factor protein, putative, expressed	Brasy3G154700	LOC_Os10g28240.1	calcium-transporting ATPase, plasma membrane-type, putative, expressed	Brasy6G020400	LOC_Os07g47640.1	ultraviolet-B-repressible protein, putative, expressed	Brasy5G424300	LOC_Os09g39320.1	CTR1-like protein kise, putative, expressed	Brasy9G330700	LOC_Os04g55040.2	vacuolar ATP synthase subunit D 1, putative, expressed							Brasy6G167400	LOC_Os07g15880.1	mitochondrial prohibitin complex protein 2, putative, expressed	Brasy2G316000	LOC_Os03g50870.1	expressed protein	Brasy3G074100	LOC_Os08g02080.1	rickettsia 17 kDa surface antigen family protein, expressed
			Brasy9G059000	LOC_Os04g57440.1	oryzain beta chain precursor, putative, expressed	Brasy9G281500	LOC_Os04g50216.1	SRE associated Golgi protein, putative, expressed	Brasy5G487400	LOC_Os11g03520.1	GDSL-like lipase/acylhydrolase, putative, expressed	Brasy5G487400	LOC_Os11g03520.1	GDSL-like lipase/acylhydrolase, putative, expressed	Brasy3G171000	LOC_Os03g27120.1	ICE-like protease p20 domain containing protein, putative, expressed	Brasy6G142500	LOC_Os07g31300.1	ATP synthase delta chain, mitochondrial precursor, putative, expressed	Brasy7G215900	LOC_Os06g43900.1	ribosomal protein L35, putative, expressed										Brasy6G179000	LOC_Os07g12340.1	C domain-containing protein 67, putative, expressed	Brasy2G318000	LOC_Os03g51080.1	glutamate decarboxylase, putative, expressed	Brasy3G082800	LOC_Os10g11110.1	expressed protein
			Brasy9G152200	LOC_Os02g54700.2	R recognition motif containing protein, putative, expressed	Brasy9G291600	LOC_Os02g54080.1	expressed protein	Brasy5G497100	LOC_Os12g02980.1	nucleoside-triphosphatase, putative, expressed	Brasy5G497100	LOC_Os12g02980.1	nucleoside-triphosphatase, putative, expressed	Brasy3G193400	LOC_Os10g36610.1	UP-9A, putative, expressed	Brasy6G244200	LOC_Os07g04840.1	PsbP, putative, expressed	Brasy8G141600	LOC_Os01g66510.1	MLO domain containing protein, putative, expressed										Brasy7G083200	LOC_Os06g12070.1	mTERF family protein, expressed	Brasy2G321300	LOC_Os03g51530.1	expressed protein	Brasy3G108600	LOC_Os05g10210.1	HAD superfamily phosphatase, putative, expressed
			Brasy9G163100	LOC_Os02g36530.1	expressed protein	Brasy9G325600	No rice ortholog	No rice function	Brasy6G008500	LOC_Os07g48770.1	serine hydrolase domain containing protein, expressed	Brasy6G008500	LOC_Os07g48770.1	serine hydrolase domain containing protein, expressed	Brasy3G197600	LOC_Os10g37980.1	prephete dehydratase domain containing protein, expressed	Brasy6G247300	LOC_Os07g05480.1	photosystem I reaction center subunit, chloroplast precursor, putative, expressed	Brasy9G091500	LOC_Os04g21950.1	WRKY51, expressed										Brasy7G178000	LOC_Os06g49640.1	uncharacterized UPF0114 domain containing protein, expressed	Brasy2G327600	LOC_Os03g52300.1	SCP-like extracellular protein, expressed	Brasy3G149500	LOC_Os03g56920.1	expressed protein
									Brasy6G011000	LOC_Os07g48500.1	stress responsive protein, putative, expressed	Brasy6G011000	LOC_Os07g48500.1	stress responsive protein, putative, expressed	Brasy3G203100	LOC_Os01g32640.1	OsFBX9 - F-box domain containing protein, expressed	Brasy7G032100	LOC_Os03g36540.1	magnesium-chelatase subunit chlI, chloroplast precursor, putative, expressed	Brasy9G165400	LOC_Os04g38600.3	glyceraldehyde-3-phosphate dehydrogese, putative, expressed										Brasy7G188800	LOC_Os06g46950.1	EF hand family protein, putative, expressed	Brasy2G341700	LOC_Os03g53890.1	N2, N2-dimethylguanosine tR methyltransferase, putative, expressed	Brasy3G189300	LOC_Os10g37190.1	protein kise domain containing protein, expressed
									Brasy6G019700	LOC_Os07g49050.1	expressed protein	Brasy6G019700	LOC_Os07g49050.1	expressed protein	Brasy3G223600	LOC_Os10g42780.1	lrgB-like family protein, expressed	Brasy7G216400	LOC_Os05g25540.1	STRUBBELIG-RECEPTOR FAMILY 6 precursor, putative, expressed	Brasy9G188700	LOC_Os05g48140.1	expressed protein										Brasy8G082200	LOC_Os05g41780.1	AP2 domain containing protein, expressed	Brasy2G350900	LOC_Os03g55420.1	peroxidase precursor, putative, expressed	Brasy3G219300	LOC_Os10g42660.1	expressed protein
									Brasy6G046600	LOC_Os07g44180.1	OsRCI2-10 - Hydrophobic protein LTI6A, expressed	Brasy6G046600	LOC_Os07g44180.1	OsRCI2-10 - Hydrophobic protein LTI6A, expressed	Brasy3G228800	LOC_Os08g29660.1	WRKY69, expressed	Brasy8G188500	LOC_Os05g08420.1	expressed protein													Brasy8G131000	LOC_Os05g35140.1	nodulin MtN3 family protein, putative, expressed	Brasy2G357600	LOC_Os04g44910.1	receptor like protein kise, putative, expressed	Brasy3G219600	LOC_Os10g42690.1	jmjC domain containing protein, expressed
									Brasy6G113600	LOC_Os07g37240.1	chlorophyll A-B binding protein, putative, expressed	Brasy6G113600	LOC_Os07g37240.1	chlorophyll A-B binding protein, putative, expressed	Brasy3G289400	LOC_Os08g28820.1	Skp1 family, dimerisation domain containing protein, expressed	Brasy9G211700	LOC_Os01g45274.3	carbonic anhydrase, chloroplast precursor, putative, expressed													Brasy9G207500	LOC_Os02g47470.1	cytochrome P450, putative, expressed	Brasy2G366800	LOC_Os03g57070.1	amine oxidase-related, putative, expressed	Brasy3G223600	LOC_Os10g42780.1	lrgB-like family protein, expressed
									Brasy6G231700	LOC_Os06g32160.1	THION7 - Plant thionin family protein precursor, expressed	Brasy6G231700	LOC_Os06g32160.1	THION7 - Plant thionin family protein precursor, expressed	Brasy3G293800	LOC_Os05g39000.1	KIP1, putative, expressed	Brasy9G283400	LOC_Os02g50940.1	NHL repeat-containing protein, putative, expressed													Brasy9G301800	LOC_Os05g51610.1	sodium/calcium exchanger protein, putative, expressed	Brasy2G369200	LOC_Os03g57220.1	hydroxyacid oxidase 1, putative, expressed	Brasy3G243800	LOC_Os09g23160.1	annexin, putative, expressed
									Brasy6G267000	No rice ortholog	No rice function	Brasy6G267000	No rice ortholog	No rice function	Brasy3G301700	LOC_Os09g30462.1	expressed protein																			Brasy2G369500	LOC_Os07g05830.1	zinc-finger protein, putative, expressed	Brasy3G249100	LOC_Os03g43580.1	IQ calmodulin-binding motif family protein, putative, expressed
									Brasy7G047400	LOC_Os06g07120.1	dehydrodolichyl diphosphate synthase, putative, expressed	Brasy7G047400	LOC_Os06g07120.1	dehydrodolichyl diphosphate synthase, putative, expressed	Brasy3G322000	LOC_Os08g41280.1	membrane protein, putative, expressed																			Brasy2G370600	LOC_Os02g45930.1	expressed protein	Brasy3G277800	LOC_Os08g36140.1	expressed protein
									Brasy7G174800	LOC_Os06g50000.1	LYR motif containing protein, putative, expressed	Brasy7G174800	LOC_Os06g50000.1	LYR motif containing protein, putative, expressed	Brasy3G325700	LOC_Os08g42440.1	CCT/B-box zinc finger protein, putative, expressed																			Brasy2G370700	LOC_Os03g02780.1	Core histone H2A/H2B/H3/H4 domain containing protein, putative, expressed	Brasy3G280200	LOC_Os08g37180.1	patatin, putative, expressed
									Brasy8G175000	LOC_Os04g33920.1	LTPL102 - Protease inhibitor/seed storage/LTP family protein precursor, expressed	Brasy8G175000	LOC_Os04g33920.1	LTPL102 - Protease inhibitor/seed storage/LTP family protein precursor, expressed	Brasy3G326900	LOC_Os08g42590.1	mtN19, putative, expressed																			Brasy2G373800	LOC_Os02g46500.1	U-box, putative, expressed	Brasy3G290900	LOC_Os08g38092.1	abhydrolase domain-containing protein FAM108C1, putative, expressed
									Brasy8G214900	LOC_Os05g06140.1	lipase, putative, expressed	Brasy8G214900	LOC_Os05g06140.1	lipase, putative, expressed	Brasy3G327600	LOC_Os10g39440.1	transporter family protein, putative, expressed																			Brasy2G382500	LOC_Os02g26740.1	transposon protein, putative, Pong sub-class, expressed	Brasy3G292000	LOC_Os08g38270.1	fasciclin domain containing protein, expressed
									Brasy8G221500	LOC_Os05g05680.1	1-aminocyclopropane-1-carboxylate oxidase, putative, expressed	Brasy8G221500	LOC_Os05g05680.1	1-aminocyclopropane-1-carboxylate oxidase, putative, expressed	Brasy3G333800	LOC_Os08g43670.1	RING-H2 finger protein ATL2B, putative, expressed																			Brasy2G404100	LOC_Os03g60190.1	oxidoreductase, 2OG-Fe oxygese family protein, putative, expressed	Brasy3G303000	LOC_Os08g39430.1	thylakoid lumel 19 kDa protein, chloroplast precursor, putative, expressed
									Brasy8G293100	LOC_Os05g01810.1	xylem cysteine proteise 2 precursor, putative, expressed	Brasy8G293100	LOC_Os05g01810.1	xylem cysteine proteise 2 precursor, putative, expressed	Brasy3G347200	LOC_Os08g44770.1	copper/zinc superoxide dismutase, putative, expressed																			Brasy2G404200	LOC_Os02g58640.1	tumor susceptibility gene 101, putative, expressed	Brasy3G320300	LOC_Os09g32690.2	zinc finger, C3HC4 type domain containing protein, expressed
									Brasy9G016100	LOC_Os06g02144.1	6-phosphoglucote dehydrogese, decarboxylating, putative, expressed	Brasy9G016100	LOC_Os06g02144.1	6-phosphoglucote dehydrogese, decarboxylating, putative, expressed	Brasy4G010400	LOC_Os08g28540.1	resistance protein LR10, putative, expressed																			Brasy2G409300	LOC_Os03g60100.1	50S ribosomal protein L17, putative, expressed	Brasy3G339000	LOC_Os08g43870.1	carrier, putative, expressed
									Brasy9G059000	LOC_Os04g57440.1	oryzain beta chain precursor, putative, expressed	Brasy9G059000	LOC_Os04g57440.1	oryzain beta chain precursor, putative, expressed	Brasy4G019700	LOC_Os02g51790.1	ribosomal protein L29, putative, expressed																			Brasy2G410500	LOC_Os03g60220.1	DUF567 domain containing protein, putative, expressed	Brasy3G344400	LOC_Os04g56590.1	ATP/GTP binding protein, putative, expressed
									Brasy9G186600	LOC_Os04g40590.1	wax synthase isoform 1, putative, expressed	Brasy9G186600	LOC_Os04g40590.1	wax synthase isoform 1, putative, expressed	Brasy4G021300	LOC_Os02g51970.1	phosphate-induced protein 1 conserved region domain containing protein, expressed																			Brasy2G412500	LOC_Os02g26370.1	wiskott-Aldrich syndrome protein family member 2, putative, expressed	Brasy4G004100	LOC_Os02g58510.1	GHMP kises ATP-binding protein, putative, expressed
									Brasy9G223300	LOC_Os04g44750.1	transporter family protein, putative, expressed	Brasy9G223300	LOC_Os04g44750.1	transporter family protein, putative, expressed	Brasy4G045500	LOC_Os02g48870.1	aspartic proteise nepenthesin-2 precursor, putative, expressed																			Brasy2G415700	LOC_Os03g09250.1	inositol-3-phosphate synthase, putative, expressed	Brasy4G019700	LOC_Os02g51790.1	ribosomal protein L29, putative, expressed
									Brasy9G256000	LOC_Os04g48380.1	lysM domain containing protein, putative, expressed	Brasy9G256000	LOC_Os04g48380.1	lysM domain containing protein, putative, expressed	Brasy4G100300	LOC_Os02g48080.1	cysteine-rich receptor-like protein kise 7 precursor, putative, expressed																			Brasy2G420100	No rice ortholog	No rice function	Brasy4G020100	LOC_Os02g51820.1	expressed protein
									Brasy9G342200	LOC_Os04g56995.1	expressed protein	Brasy9G342200	LOC_Os04g56995.1	expressed protein	Brasy4G173900	LOC_Os02g36414.1	transporter family protein, putative, expressed																			Brasy2G422600	No rice ortholog	No rice function	Brasy4G066000	LOC_Os02g57020.1	YCF37, putative, expressed
															Brasy4G175500	LOC_Os02g36340.1	riboflavin biosynthesis protein ribAB, chloroplast precursor, putative, expressed																			Brasy2G428500	LOC_Os03g61470.1	uncharacterized Cys-rich domain containing protein, putative, expressed	Brasy4G074600	No rice ortholog	No rice function
															Brasy4G180100	LOC_Os02g35710.1	expressed protein																			Brasy2G466300	LOC_Os01g47330.1	ribosomal protein L7/L12 C-termil domain containing protein, expressed	Brasy4G078900	No rice ortholog	No rice function
															Brasy4G184900	LOC_Os02g35500.1	D binding domain of 6-phosphoglucote dehydrogese containing protein, expressed																			Brasy2G470600	LOC_Os03g27210.1	LOL3, putative, expressed	Brasy4G093800	LOC_Os09g15370.1	expressed protein
															Brasy4G190600	LOC_Os02g34870.1	expressed protein																			Brasy2G480400	LOC_Os03g63560.1	pentatricopeptide, putative, expressed	Brasy4G101300	LOC_Os02g47950.1	expressed protein
															Brasy4G191700	LOC_Os04g45980.1	glycine-rich cell wall protein, putative, expressed																			Brasy2G481700	LOC_Os03g63650.1	brevis radix, putative, expressed	Brasy4G107000	LOC_Os02g45520.1	uncharacterized membrane protein, putative, expressed
															Brasy4G193100	LOC_Os02g43700.1	triacylglycerol lipase like protein, putative, expressed																			Brasy2G484100	LOC_Os03g63810.1	WRKY80, expressed	Brasy4G126000	LOC_Os11g09970.1	OsFBX411 - F-box domain containing protein, expressed
															Brasy4G200500	LOC_Os05g12240.1	chalcone synthase, putative, expressed																			Brasy2G488300	LOC_Os03g64020.2	expressed protein	Brasy4G132000	LOC_Os02g40490.1	expressed protein
															Brasy4G233300	LOC_Os02g27360.1	aspartic proteise-like protein 2 precursor, putative, expressed																			Brasy3G002800	LOC_Os06g45640.1	core histone H2A/H2B/H3/H4, putative, expressed	Brasy4G167300	LOC_Os02g37280.1	heavy metal transport/detoxification protein, putative, expressed
															Brasy4G279100	LOC_Os09g39940.1	plastocyanin-like domain containing protein, putative, expressed																			Brasy3G004300	LOC_Os08g10500.1	expressed protein	Brasy4G194100	LOC_Os02g43840.1	ethylene-responsive element-binding protein, putative, expressed
															Brasy4G289000	LOC_Os02g13630.1	expressed protein																			Brasy3G006200	No rice ortholog	No rice function	Brasy4G200000	LOC_Os02g34580.1	ammonium transporter protein, putative, expressed
															Brasy4G309100	LOC_Os02g42350.1	nitrilase, putative, expressed																			Brasy3G028200	LOC_Os09g13470.1	plant protein of unknown function domain containing protein, expressed	Brasy4G216900	LOC_Os04g31910.1	expressed protein
															Brasy4G315900	LOC_Os02g43330.1	homeobox associated leucine zipper, putative, expressed																			Brasy3G030500	LOC_Os08g06530.1	rubredoxin family protein, putative, expressed	Brasy4G217100	LOC_Os02g30600.1	expressed protein
															Brasy4G328000	LOC_Os02g10520.1	OsSub12 - Putative Subtilisin homologue, expressed																			Brasy3G034500	No rice ortholog	No rice function	Brasy4G232000	LOC_Os04g57370.1	acyl-protein thioesterase, putative, expressed
															Brasy4G329300	No rice ortholog	No rice function																			Brasy3G057200	LOC_Os08g04500.2	terpene synthase, putative, expressed	Brasy4G262900	LOC_Os02g17640.1	isochorismatase family protein, putative, expressed
															Brasy4G334700	LOC_Os02g09940.1	peroxiredoxin, putative, expressed																			Brasy3G058700	LOC_Os08g04310.1	plastocyanin-like domain containing protein, putative, expressed	Brasy4G271000	No rice ortholog	No rice function
															Brasy4G401200	LOC_Os02g04130.1	DUF1645 domain containing protein, putative, expressed																			Brasy3G062500	LOC_Os08g03610.1	LSD1 zinc finger domain containing protein, expressed	Brasy4G287000	LOC_Os04g31900.1	calmodulin-binding transcription activator 4, putative, expressed
															Brasy4G404200	LOC_Os02g03740.1	pyridoxal biosynthesis protein PDX2, putative, expressed																			Brasy3G062900	No rice ortholog	No rice function	Brasy4G296700	No rice ortholog	No rice function
															Brasy4G404900	LOC_Os02g03670.1	expressed protein																			Brasy3G070600	LOC_Os08g02420.1	OsCML7 - Calmodulin-related calcium sensor protein, expressed	Brasy4G308900	LOC_Os02g58200.1	expressed protein
															Brasy4G410900	LOC_Os05g37250.1	cytochrome P450, putative, expressed																			Brasy3G076000	LOC_Os12g41900.1	SET domain containing protein, expressed	Brasy4G334000	LOC_Os02g10020.1	Mad3/BUB1 homology region 1 domain containing protein, expressed
															Brasy4G417400	LOC_Os02g02720.3	SRE domain containing protein, putative, expressed																			Brasy3G084900	LOC_Os04g52000.1	protein phosphatase 2C, putative, expressed	Brasy4G358900	LOC_Os01g08610.1	hAT dimerisation domain-containing protein, putative, expressed
															Brasy5G224700	LOC_Os08g25070.1	PME/invertase inhibitor, putative, expressed																			Brasy3G089600	No rice ortholog	No rice function	Brasy4G390800	LOC_Os02g04640.1	Myb-like D-binding domain containing protein, putative, expressed
															Brasy5G242800	LOC_Os11g06020.1	homeobox domain containing protein, expressed																			Brasy3G090800	LOC_Os08g13180.1	MBTB24 - Bric-a-Brac, Tramtrack, Broad Complex BTB domain with Meprin and TRAF Homology MATH domain, expressed	Brasy4G419700	No rice ortholog	No rice function
															Brasy5G250400	LOC_Os11g07930.1	oxidoreductase, short chain dehydrogese/reductase family domain containing family, expressed																			Brasy3G095500	LOC_Os08g14440.2	uridylyltransferase-related, putative, expressed	Brasy5G231100	LOC_Os01g67160.1	cyclin-dependent kise B1-1, putative, expressed
															Brasy5G255900	LOC_Os11g08210.1	no apical meristem protein, putative, expressed																			Brasy3G098000	LOC_Os06g44420.1	GDU1, putative, expressed	Brasy5G234700	LOC_Os09g21710.1	AN1-like zinc finger domain containing protein, expressed
															Brasy5G259500	No rice ortholog	No rice function																			Brasy3G098800	No rice ortholog	No rice function	Brasy5G274000	LOC_Os03g16824.1	spotted leaf 11, putative, expressed
															Brasy5G296700	LOC_Os09g10750.1	rhodanese-like, putative, expressed																			Brasy3G101900	LOC_Os04g01660.1	erythrote-4-phosphate dehydrogese domain containing protein, expressed	Brasy5G287800	LOC_Os11g25780.1	PB1 domain containing protein, expressed
															Brasy5G310000	LOC_Os05g25860.1	expressed protein																			Brasy3G102400	No rice ortholog	No rice function	Brasy5G296700	LOC_Os09g10750.1	rhodanese-like, putative, expressed
															Brasy5G323900	LOC_Os09g23590.1	expressed protein																			Brasy3G105700	LOC_Os08g17320.1	protein kise family protein, putative, expressed	Brasy5G323500	LOC_Os09g23560.1	dehydrogese, putative, expressed
															Brasy5G327700	LOC_Os08g33820.1	chlorophyll A-B binding protein, putative, expressed																			Brasy3G108000	LOC_Os05g10650.1	6-phosphofructokise, putative, expressed	Brasy5G324000	LOC_Os09g23620.1	MYB family transcription factor, putative, expressed
															Brasy5G333900	LOC_Os09g25570.1	aspartic proteise, putative, expressed																			Brasy3G116500	LOC_Os07g02170.1	3-5 exonuclease domain-containing protein, putative, expressed	Brasy5G392300	LOC_Os09g35920.1	mediator of R polymerase II transcription subunit 10, putative, expressed
															Brasy5G340700	LOC_Os05g51420.1	hypersensitive-induced response protein, putative, expressed																			Brasy3G120900	LOC_Os08g23410.1	rubredoxin family protein, putative, expressed	Brasy5G422000	LOC_Os02g57070.1	3-5 exoribonuclease CSL4, putative, expressed
															Brasy5G354900	LOC_Os09g30140.1	expressed protein																			Brasy3G122900	LOC_Os10g07210.1	hsp20/alpha crystallin family protein, putative, expressed	Brasy5G432200	LOC_Os02g51830.1	tR synthetase class II core domain containing protein, expressed
															Brasy5G365500	LOC_Os10g01044.1	isoflavone reductase, putative, expressed																			Brasy3G135700	LOC_Os07g06840.1	gibberellin receptor GID1L2, putative, expressed	Brasy5G445200	LOC_Os12g08730.1	thioredoxin, putative, expressed
															Brasy5G372700	LOC_Os07g44310.1	heat shock protein DJ, putative, expressed																			Brasy3G136800	LOC_Os08g27010.1	APE1, putative, expressed	Brasy5G475800	LOC_Os11g05120.1	expressed protein
															Brasy5G380800	LOC_Os09g33850.1	osFTL4 FT-Like4 homologous to Flowering Locus T gene; contains Pfam profile PF01161: Phosphatidylethanolamine-binding protein, expressed																			Brasy3G149900	LOC_Os10g09990.1	cytokinin-O-glucosyltransferase 3, putative, expressed	Brasy5G506400	LOC_Os11g37880.1	stripe rust resistance protein Yr10, putative, expressed
															Brasy5G387100	LOC_Os09g34920.1	glycosyl hydrolase family 29, putative, expressed																			Brasy3G153900	LOC_Os03g46140.1	OsFBX101 - F-box domain containing protein, expressed	Brasy6G019600	LOC_Os03g63430.1	proteasome subunit, putative, expressed
															Brasy5G392200	LOC_Os09g35940.1	cytochrome P450, putative, expressed																			Brasy3G156500	LOC_Os11g14570.1	expressed protein	Brasy6G030700	LOC_Os07g46750.1	elongation factor protein, putative, expressed
															Brasy5G403600	LOC_Os09g36240.1	deoxyribodipyrimidine photolyase family protein, expressed																			Brasy3G160500	LOC_Os10g30180.1	hsp20/alpha crystallin family protein, putative, expressed	Brasy6G034700	LOC_Os07g46500.2	ankyrin repeat domain containing protein, putative, expressed
															Brasy5G421200	LOC_Os09g38130.1	auxin efflux carrier component, putative, expressed																			Brasy3G209200	LOC_Os10g40410.2	expressed protein	Brasy6G039900	LOC_Os07g45360.1	DEAD/DEAH box helicase domain containing protein, expressed
															Brasy5G443600	LOC_Os05g06500.1	universal stress protein domain containing protein, putative, expressed																			Brasy3G211200	LOC_Os10g40660.1	ZOS10-07 - C2H2 zinc finger protein, expressed	Brasy6G078500	LOC_Os07g39810.1	lipase class 3 family protein, putative, expressed
															Brasy5G451000	LOC_Os08g29400.1	OsFBX290 - F-box domain containing protein, expressed																			Brasy3G221000	LOC_Os03g39240.1	expressed protein	Brasy6G112900	LOC_Os07g37310.1	uncharacterized secreted protein, putative, expressed
															Brasy5G468200	LOC_Os02g42150.1	OsWAK14 - OsWAK receptor-like protein kise, expressed																			Brasy3G230600	LOC_Os03g24640.1	terpene synthase, putative, expressed	Brasy6G132400	No rice ortholog	No rice function
															Brasy5G510300	LOC_Os11g01594.1	expressed protein																			Brasy3G235400	LOC_Os08g31630.1	uncharacterized glycosyl hydrolase Rv2006/MT2062, putative, expressed	Brasy6G138200	LOC_Os07g32060.1	UDP-glucoronosyl/UDP-glucosyl transferase, putative, expressed
															Brasy6G002500	LOC_Os03g18150.1	protein phosphatase 2C, putative, expressed																			Brasy3G236100	No rice ortholog	No rice function	Brasy6G144500	LOC_Os07g30800.1	immunophilin, putative, expressed
															Brasy6G039100	LOC_Os07g46080.1	expressed protein																			Brasy3G240500	LOC_Os08g32420.1	expressed protein	Brasy6G147300	LOC_Os07g30670.1	2Fe-2S iron-sulfur cluster binding domain containing protein, expressed
															Brasy6G075400	LOC_Os07g40290.1	OsGH3.8 - Probable indole-3-acetic acid-amido synthetase, expressed																			Brasy3G247800	LOC_Os12g41640.1	expressed protein	Brasy6G159600	LOC_Os07g30170.1	nitrilase, putative, expressed
															Brasy6G081600	LOC_Os07g39560.3	R recognition motif containing protein, putative, expressed																			Brasy3G258300	LOC_Os09g32580.1	expressed protein	Brasy6G175800	LOC_Os07g13600.1	expressed protein
															Brasy6G082500	LOC_Os07g39470.1	gibberellin response modulator protein, putative, expressed																			Brasy3G265800	LOC_Os08g34580.1	trehalose-6-phosphate synthase, putative, expressed	Brasy6G183100	LOC_Os07g11110.1	D dependent epimerase/dehydratase family protein, putative, expressed
															Brasy6G093800	LOC_Os07g38290.1	plastocyanin-like domain containing protein, putative, expressed																			Brasy3G266100	LOC_Os08g34650.1	receptor-like protein kise precursor, putative, expressed	Brasy6G200500	LOC_Os08g08200.1	mR cap guanine-N7 methyltransferase 1, putative, expressed
															Brasy6G095800	LOC_Os07g38130.1	polygalacturose inhibitor 1 precursor, putative, expressed																			Brasy3G267400	LOC_Os08g34790.1	AMP-binding domain containing protein, expressed	Brasy6G204700	LOC_Os07g07990.1	uncharacterized protein At4g06744 precursor, putative, expressed
															Brasy6G103200	LOC_Os07g38390.1	chalcone isomerase, putative, expressed																			Brasy3G278200	No rice ortholog	No rice function	Brasy6G242600	LOC_Os03g57070.3	amine oxidase-related, putative, expressed
															Brasy6G111400	LOC_Os07g37510.1	organic cation transporter-related, putative, expressed																			Brasy3G282300	LOC_Os09g28390.1	cytochrome P450, putative, expressed	Brasy6G246900	LOC_Os08g14490.1	dehydrogese-phosphopantetheinyltransferase, putative, expressed
															Brasy6G149500	LOC_Os02g05930.1	phytosulfokine receptor precursor, putative, expressed																			Brasy3G284100	LOC_Os08g37290.1	basic helix-loop-helix, putative, expressed	Brasy6G248000	LOC_Os07g05620.2	CAMK_KIN1/SNF1/Nim1_like.28 - CAMK includes calcium/calmodulin depedent protein kises, expressed
															Brasy6G176900	LOC_Os07g13270.1	SNF7 domain containing protein, putative, expressed																			Brasy3G286000	LOC_Os08g37456.2	flavonol synthase/flavanone 3-hydroxylase, putative, expressed	Brasy7G025800	LOC_Os06g01410.1	glutamine cyclotransferase precursor, putative, expressed
															Brasy6G183100	LOC_Os07g11110.1	D dependent epimerase/dehydratase family protein, putative, expressed																			Brasy3G304300	LOC_Os05g33860.1	expressed protein	Brasy7G037800	LOC_Os02g19890.1	stripe rust resistance protein Yr10, putative, expressed
															Brasy6G201800	LOC_Os07g08210.1	cytidylyltransferase domain containing protein, expressed																			Brasy3G305100	LOC_Os11g41180.1	expressed protein	Brasy7G041500	LOC_Os06g06550.1	plant protein of unknown function domain containing protein, expressed
															Brasy6G204700	LOC_Os07g07990.1	uncharacterized protein At4g06744 precursor, putative, expressed																			Brasy3G305800	LOC_Os08g39950.1	potassium transporter, putative, expressed	Brasy7G064700	LOC_Os07g23120.1	expressed protein
															Brasy6G215800	LOC_Os03g57900.1	zinc finger A20 and AN1 domain-containing stress-associated protein, putative, expressed																			Brasy3G313700	LOC_Os08g40590.2	oxysterol-binding protein, putative, expressed	Brasy7G079900	LOC_Os06g11720.1	cytokinin-O-glucosyltransferase 2, putative, expressed
															Brasy6G220300	LOC_Os07g06860.1	gibberellin receptor GID1L2, putative, expressed																			Brasy3G316900	No rice ortholog	No rice function	Brasy7G087900	LOC_Os06g12600.1	kise, pfkB family, putative, expressed
															Brasy7G024000	LOC_Os06g05670.1	expressed protein																			Brasy3G326900	LOC_Os08g42590.1	mtN19, putative, expressed	Brasy7G110400	LOC_Os06g14550.1	sigl recognition particle 9 kDa protein, putative, expressed
															Brasy7G030900	LOC_Os08g06550.1	acyl CoA binding protein, putative, expressed																			Brasy3G341400	LOC_Os08g44290.1	R recognition motif containing protein, putative, expressed	Brasy7G126500	LOC_Os06g29810.3	lectin protein kise family protein, putative, expressed
															Brasy7G090300	LOC_Os06g13040.1	glycosyl hydrolases family 16, putative, expressed																			Brasy3G347200	LOC_Os08g44770.1	copper/zinc superoxide dismutase, putative, expressed	Brasy7G156300	LOC_Os02g10650.1	CRAL/TRIO domain containing protein, expressed
															Brasy7G094300	LOC_Os06g13760.1	glycosyl transferase 8 domain containing protein, putative, expressed																			Brasy4G001600	LOC_Os02g58660.1	ATCHX15, putative, expressed	Brasy7G191800	LOC_Os06g46680.1	cytochrome P450, putative, expressed
															Brasy7G094600	LOC_Os02g50490.1	endoglucase, putative, expressed																			Brasy4G006000	LOC_Os02g58330.1	expressed protein	Brasy7G206300	LOC_Os06g44910.1	OsGrx_C4 - glutaredoxin subgroup I, expressed
															Brasy7G094800	No rice ortholog	No rice function																			Brasy4G013700	LOC_Os02g51350.1	OsFBK10 - F-box domain and kelch repeat containing protein, expressed	Brasy7G208300	LOC_Os11g43620.1	LSM domain containing protein, expressed
															Brasy7G105500	LOC_Os03g04610.1	expressed protein																			Brasy4G014800	LOC_Os02g51440.1	laccase precursor protein, putative, expressed	Brasy8G005000	LOC_Os04g33310.1	expressed protein
															Brasy7G111500	LOC_Os06g15170.1	3-ketoacyl-CoA synthase, putative, expressed																			Brasy4G015900	LOC_Os02g51500.2	membrane-anchored ubiquitin-fold protein, putative, expressed	Brasy8G007600	LOC_Os05g51450.1	OsClp8 - Putative Clp protease homologue, expressed
															Brasy7G111900	LOC_Os06g15330.1	CCT/B-box zinc finger protein, putative, expressed																			Brasy4G020100	LOC_Os02g51820.1	expressed protein	Brasy8G013500	LOC_Os05g50230.1	DUF1645 domain containing protein, putative, expressed
															Brasy7G140200	LOC_Os06g37020.1	expressed protein																			Brasy4G021800	LOC_Os02g52130.2	OsFBX61 - F-box domain containing protein, expressed	Brasy8G027200	LOC_Os05g49430.1	aldose 1-epimerase, putative, expressed
															Brasy7G162600	LOC_Os06g41450.1	VQ domain containing protein, putative, expressed																			Brasy4G022500	LOC_Os06g11490.1	plastocyanin-like domain containing protein, putative, expressed	Brasy8G033700	LOC_Os05g48970.1	zinc finger, C3HC4 type domain containing protein, expressed
															Brasy7G177600	LOC_Os06g49700.1	expressed protein																			Brasy4G035200	LOC_Os10g35370.1	oxidoreductase, short chain dehydrogese/reductase family domain containing family, expressed	Brasy8G046300	LOC_Os05g47470.2	VIP1 protein, putative, expressed
															Brasy7G215900	LOC_Os06g43900.1	ribosomal protein L35, putative, expressed																			Brasy4G044200	LOC_Os02g50140.1	caleosin related protein, putative, expressed	Brasy8G065700	LOC_Os05g44170.1	cyclic phosphodiesterase, putative, expressed
															Brasy7G217600	LOC_Os06g43780.1	expressed protein																			Brasy4G071400	LOC_Os02g56580.1	P21-Rho-binding domain containing protein, putative, expressed	Brasy8G083100	LOC_Os05g41970.1	SSA1 - 2S albumin seed storage family protein precursor, expressed
															Brasy8G004600	LOC_Os04g33390.1	prephete dehydratase domain containing protein, expressed																			Brasy4G072600	LOC_Os02g56310.1	calcium-dependent protein kise isoform AK1, putative, expressed	Brasy8G089900	LOC_Os05g40890.2	expressed protein
															Brasy8G007600	LOC_Os05g51450.1	OsClp8 - Putative Clp protease homologue, expressed																			Brasy4G074600	No rice ortholog	No rice function	Brasy8G099600	LOC_Os02g14440.1	peroxidase precursor, putative, expressed
															Brasy8G028500	LOC_Os05g49380.2	OsDegp9 - Putative Deg protease homologue, expressed																			Brasy4G089600	LOC_Os01g56090.1	expressed protein	Brasy8G099800	LOC_Os06g35490.1	peroxidase precursor, putative, expressed
															Brasy8G044900	LOC_Os05g47560.1	serine/threonine-protein kise SNT7, chloroplast precursor, putative, expressed																			Brasy4G105300	LOC_Os02g45700.1	fringe-related protein, putative, expressed	Brasy8G114600	LOC_Os01g61640.1	NLI interacting factor-like phosphatase, putative, expressed
															Brasy8G049000	LOC_Os11g30910.1	sulfotransferase domain containing protein, expressed																			Brasy4G112600	LOC_Os06g10800.1	zinc finger family protein, putative, expressed	Brasy8G161100	LOC_Os05g23260.1	OsSigP4 - Putative Type I Sigl Peptidase homologue; employs a putative Ser/His catalytic dyad, expressed
															Brasy8G062300	LOC_Os05g44570.1	histidine-containing phosphotransfer protein, putative, expressed																			Brasy4G113000	LOC_Os02g45240.1	zinc finger family protein, putative, expressed	Brasy8G165000	LOC_Os04g10650.1	CDT1A - Putative D replication initiation protein, expressed
															Brasy8G065800	LOC_Os05g44140.1	non-symbiotic hemoglobin 2, putative, expressed																			Brasy4G122300	LOC_Os02g44490.1	anthranilate phosphoribosyltransferase, putative, expressed	Brasy8G180400	LOC_Os05g09640.1	uncharacterized protein At4g06744 precursor, putative, expressed
															Brasy8G074600	LOC_Os05g43310.1	photosystem II reaction center W protein, chloroplast precursor, putative, expressed																			Brasy4G124800	LOC_Os11g10800.1	dirigent, putative, expressed	Brasy8G181100	LOC_Os05g09480.1	OsIAA16 - Auxin-responsive Aux/IAA gene family member, expressed
															Brasy8G075000	LOC_Os05g43252.1	expressed protein																			Brasy4G128200	No rice ortholog	No rice function	Brasy8G181900	LOC_Os05g09410.1	histidine-containing phosphotransfer protein 4, putative, expressed
															Brasy8G078900	LOC_Os05g42190.1	DPH-dependent FMN reductase domain containing protein, expressed																			Brasy4G129300	LOC_Os02g41680.1	phenylalanine ammonia-lyase, putative, expressed	Brasy8G188400	LOC_Os05g08420.1	expressed protein
															Brasy8G126800	LOC_Os05g36190.1	OsFBT7 - F-box and tubby domain containing protein, expressed																			Brasy4G140400	LOC_Os04g53230.1	aminomethyltransferase, putative, expressed	Brasy8G196900	LOC_Os03g17710.2	splicing factor, arginine/serine-rich, putative, expressed
															Brasy8G133200	LOC_Os01g66270.1	AP2 domain containing protein, expressed																			Brasy4G154400	LOC_Os02g39330.1	CHIT1 - Chitise family protein precursor, expressed	Brasy8G226300	LOC_Os10g03780.1	OsFBX351 - F-box domain containing protein, expressed
															Brasy8G139900	LOC_Os05g34210.1	expressed protein																			Brasy4G167300	LOC_Os02g37280.1	heavy metal transport/detoxification protein, putative, expressed	Brasy8G286600	LOC_Os10g03570.1	RGH1A, putative, expressed
															Brasy8G146600	LOC_Os01g60020.1	C domain transcription factor, putative, expressed																			Brasy4G169100	LOC_Os02g37060.1	photosystem II 5 kDa protein, chloroplast precursor, putative, expressed	Brasy9G005800	LOC_Os04g08320.1	YIF1B, putative, expressed
															Brasy8G149000	LOC_Os01g60420.1	expressed protein																			Brasy4G171400	LOC_Os02g36850.1	oxygen evolving enhancer protein 3, identical, putative, expressed	Brasy9G009700	No rice ortholog	No rice function
															Brasy8G166800	LOC_Os05g28200.1	prenyltransferase, putative, expressed																			Brasy4G171700	LOC_Os02g36830.1	cytokinin-O-glucosyltransferase 2, putative, expressed	Brasy9G014000	LOC_Os09g03620.1	wall-associated receptor kise-like 20 precursor, putative, expressed
															Brasy8G193500	LOC_Os05g07632.1	haloacid dehalogese-like hydrolase family protein, putative, expressed																			Brasy4G180600	LOC_Os02g35650.1	late embryogenesis abundant protein, putative, expressed	Brasy9G025300	No rice ortholog	No rice function
															Brasy8G194500	LOC_Os05g07130.2	6PF-2-K/Fru-2,6-P2ASE liver isozyme, putative, expressed																			Brasy4G191100	LOC_Os02g34810.1	OsAPx8 - Thylakoid-bound Ascorbate Peroxidase encoding gene 5,8, expressed	Brasy9G029400	LOC_Os11g30810.1	sulfotransferase domain containing protein, expressed
															Brasy8G212700	LOC_Os05g06270.1	zinc finger, C3HC4 type domain containing protein, expressed																			Brasy4G200700	LOC_Os05g01560.1	vacuolar ATP synthase, putative, expressed	Brasy9G037100	LOC_Os05g34220.2	vrga1, putative, expressed
															Brasy8G242100	LOC_Os05g13370.1	OsRhmbd12 - Putative Rhomboid homologue, expressed																			Brasy4G202300	LOC_Os02g33780.1	serine-aspartate repeat-containing protein I precursor, putative, expressed	Brasy9G050900	LOC_Os09g30190.1	receptor-like protein kise 2 precursor, putative, expressed
															Brasy8G272100	LOC_Os05g03740.1	transcription factor TF2, putative, expressed																			Brasy4G207600	LOC_Os02g33000.1	glycosyl hydrolases family 17, putative, expressed	Brasy9G059600	LOC_Os04g55600.1	expressed protein
															Brasy8G277200	LOC_Os05g04070.1	expressed protein																			Brasy4G208900	LOC_Os02g32740.1	SRE domain containing protein, putative, expressed	Brasy9G061600	LOC_Os04g55740.1	peroxidase precursor, putative, expressed
															Brasy8G280500	LOC_Os05g04360.1	protein phosphatase 2C, putative, expressed																			Brasy4G209000	LOC_Os01g40400.1	histone deacetylase 19, putative, expressed	Brasy9G074200	LOC_Os09g09320.1	nuclear transport factor, putative, expressed
															Brasy9G018500	LOC_Os06g04150.1	magnesium-protoporphyrin O-methyltransferase, putative, expressed																			Brasy4G209900	LOC_Os02g19200.1	OsFBX46 - F-box domain containing protein, expressed	Brasy9G092200	LOC_Os04g24140.1	ribose-5-phosphate isomerase A, putative, expressed
															Brasy9G033100	LOC_Os01g32920.1	ZOS1-08 - C2H2 zinc finger protein, expressed																			Brasy4G211300	LOC_Os02g32469.1	expressed protein	Brasy9G098900	LOC_Os04g30790.1	expressed protein
															Brasy9G052800	LOC_Os06g48030.1	peroxidase precursor, putative, expressed																			Brasy4G213100	LOC_Os02g32060.1	hydrolase, NUDIX family, domain containing protein, expressed	Brasy9G133000	LOC_Os04g36640.1	dehydration-responsive element-binding protein, putative, expressed
															Brasy9G055200	LOC_Os06g47590.1	AP2 domain containing protein, expressed																			Brasy4G215400	LOC_Os02g30900.1	protein kise domain containing protein, expressed	Brasy9G133900	LOC_Os04g36640.1	dehydration-responsive element-binding protein, putative, expressed
															Brasy9G092200	LOC_Os04g24140.1	ribose-5-phosphate isomerase A, putative, expressed																			Brasy4G217500	LOC_Os02g30450.1	harpin-induced protein 1 domain containing protein, expressed	Brasy9G139500	LOC_Os04g35580.1	expressed protein
															Brasy9G096800	No rice ortholog	No rice function																			Brasy4G224400	No rice ortholog	No rice function	Brasy9G149300	LOC_Os09g37890.1	serine/threonine-protein kise receptor precursor, putative, expressed
															Brasy9G109600	LOC_Os04g32090.1	expressed protein																			Brasy4G240800	LOC_Os10g28030.1	OsPOP22 - Putative Prolyl Oligopeptidase homologue, expressed	Brasy9G155600	LOC_Os04g36850.1	ORG4, putative, expressed
															Brasy9G123200	LOC_Os01g49830.1	B3 D binding domain containing protein, expressed																			Brasy4G258000	LOC_Os09g16540.1	protein kise, putative, expressed	Brasy9G184500	LOC_Os08g03290.1	glyceraldehyde-3-phosphate dehydrogese, putative, expressed
															Brasy9G144700	LOC_Os04g36030.1	AIG1, putative, expressed																			Brasy4G258700	No rice ortholog	No rice function	Brasy9G185600	LOC_Os12g01850.1	pentatricopeptide, putative, expressed
															Brasy9G151000	LOC_Os04g36800.1	3-oxoacyl-synthase, putative, expressed																			Brasy4G268700	LOC_Os02g16450.1	expressed protein	Brasy9G194600	LOC_Os08g31840.1	TBC domain containing protein, expressed
															Brasy9G161200	No rice ortholog	No rice function																			Brasy4G273300	No rice ortholog	No rice function	Brasy9G196600	LOC_Os04g41860.1	expressed protein
															Brasy9G161700	LOC_Os04g38026.1	transporter family protein, putative, expressed																			Brasy4G275800	LOC_Os09g34850.3	POLD4A - Putative D polymerase delta complex subunit, expressed	Brasy9G206300	LOC_Os04g42960.1	Lung seven transmembrane receptor domain containing protein, putative, expressed
															Brasy9G186800	LOC_Os04g40630.1	BTBZ4 - Bric-a-Brac, Tramtrack, Broad Complex BTB domain with TAZ zinc finger and Calmodulin-binding domains, expressed																			Brasy4G287600	LOC_Os07g01620.1	dirigent, putative, expressed	Brasy9G213700	LOC_Os01g44360.1	CBS domain containing membrane protein, putative, expressed
															Brasy9G206300	LOC_Os04g42960.1	Lung seven transmembrane receptor domain containing protein, putative, expressed																			Brasy4G294600	LOC_Os02g12910.1	receptor-like protein kise 5 precursor, putative, expressed	Brasy9G214800	LOC_Os04g43650.2	L-allo-threonine aldolase, putative, expressed
															Brasy9G216300	LOC_Os04g43800.1	phenylalanine ammonia-lyase, putative, expressed																			Brasy4G302000	No rice ortholog	No rice function	Brasy9G227900	LOC_Os02g42940.1	MSP domain containing protein, expressed
															Brasy9G224400	LOC_Os04g44870.1	C2 domain containing protein, putative, expressed																			Brasy4G308600	LOC_Os02g42314.2	ubiquitin-conjugating enzyme, putative, expressed	Brasy9G243800	LOC_Os04g46780.1	MSP domain containing protein, expressed
															Brasy9G229000	LOC_Os02g42990.1	OsSAUR11 - Auxin-responsive SAUR gene family member, expressed																			Brasy4G309300	LOC_Os11g36140.1	receptor-like protein kise 2 precursor, putative, expressed	Brasy9G250700	LOC_Os04g47780.1	transmembrane amino acid transporter protein, putative, expressed
															Brasy9G231100	LOC_Os04g45730.1	protein kise domain containing protein, expressed																			Brasy4G318900	LOC_Os07g30369.1	indole-3-acetate beta-glucosyltransferase, putative, expressed	Brasy9G255300	LOC_Os04g48290.1	MATE efflux family protein, putative, expressed
															Brasy9G239100	LOC_Os07g23190.1	lysine ketoglutarate reductase trans-splicing related 1, putative, expressed																			Brasy4G325000	No rice ortholog	No rice function	Brasy9G309000	LOC_Os04g51570.1	tyrosine phosphatase, putative, expressed
															Brasy9G248100	LOC_Os04g47300.1	CAMK_CAMK_like.26 - CAMK includes calcium/calmodulin depedent protein kises, expressed																			Brasy4G334500	LOC_Os02g09960.1	LYK8, putative, expressed	Brasy9G316300	LOC_Os05g10420.1	expressed protein
															Brasy9G258700	LOC_Os04g48850.1	aminotransferase, classes I and II, domain containing protein, expressed																			Brasy4G334700	LOC_Os02g09940.1	peroxiredoxin, putative, expressed	Brasy9G319800	LOC_Os09g04310.1	expressed protein
															Brasy9G265800	LOC_Os12g03250.1	retrotransposon protein, putative, unclassified, expressed																			Brasy4G361300	LOC_Os03g24100.1	expressed protein	Brasy9G336800	LOC_Os04g56610.1	expressed protein
															Brasy9G275000	LOC_Os04g49510.1	CAMK_CAMK_like.27 - CAMK includes calcium/calmodulin depedent protein kises, expressed																			Brasy4G365500	LOC_Os02g07220.1	peptidyl-prolyl cis-trans isomerase, FKBP-type, putative, expressed
															Brasy9G280800	LOC_Os04g50110.1	R recognition motif containing protein, putative, expressed																			Brasy4G370200	LOC_Os02g06650.1	COX VIIa, putative, expressed
															Brasy9G287200	LOC_Os02g50600.1	glycosyl transferase 8 domain containing protein, putative, expressed																			Brasy4G395200	LOC_Os01g63160.1	MYB family transcription factor, putative, expressed
															Brasy9G294100	LOC_Os01g06060.1	gibberellin receptor GID1L2, putative, expressed																			Brasy4G397500	LOC_Os09g29470.1	AGAP005770-PA, putative, expressed
															Brasy9G329100	LOC_Os04g54860.1	glutaredoxin, putative, expressed																			Brasy4G398600	LOC_Os09g29390.1	plastocyanin-like domain containing protein, putative, expressed
															Brasy9G347200	LOC_Os04g57930.1	thioredoxin, putative, expressed																			Brasy4G398700	LOC_Os09g29390.1	plastocyanin-like domain containing protein, putative, expressed
															Brasy9G356200	LOC_Os04g58730.1	AT hook motif domain containing protein, expressed																			Brasy4G439300	LOC_Os12g29650.1	plant protein of unknown function domain containing protein, expressed
																																				Brasy4G441100	LOC_Os02g01060.1	harpin-induced protein 1 domain containing protein, expressed
																																				Brasy5G222100	LOC_Os12g05440.1	cytochrome P450, putative, expressed
																																				Brasy5G226500	LOC_Os11g04104.3	major facilitator superfamily antiporter, putative, expressed
																																				Brasy5G243200	LOC_Os12g06280.1	expressed protein
																																				Brasy5G259500	No rice ortholog	No rice function
																																				Brasy5G268800	LOC_Os11g11390.1	ribosomal protein, putative, expressed
																																				Brasy5G280700	LOC_Os11g18044.1	peptide transporter PTR2, putative, expressed
																																				Brasy5G296600	LOC_Os09g10760.1	R recognition motif containing protein, putative, expressed
																																				Brasy5G296700	LOC_Os09g10750.1	rhodanese-like, putative, expressed
																																				Brasy5G303200	LOC_Os09g24924.1	transporter family protein, putative, expressed
																																				Brasy5G305500	LOC_Os09g15830.1	expressed protein
																																				Brasy5G318300	LOC_Os09g20320.1	heat shock protein DJ, putative, expressed
																																				Brasy5G321100	LOC_Os05g02480.1	expressed protein
																																				Brasy5G323700	LOC_Os09g23550.1	dehydrogese, putative, expressed
																																				Brasy5G327000	LOC_Os05g28090.1	expressed protein
																																				Brasy5G329500	LOC_Os09g24810.1	ZF-HD protein dimerisation region containing protein, expressed
																																				Brasy5G346600	LOC_Os09g28780.1	expressed protein
																																				Brasy5G355600	LOC_Os09g30190.1	receptor-like protein kise 2 precursor, putative, expressed
																																				Brasy5G355900	LOC_Os09g30210.1	expressed protein
																																				Brasy5G359500	LOC_Os09g30474.1	BPI/LBP family protein At3g20270 precursor, putative, expressed
																																				Brasy5G360800	LOC_Os09g31130.1	citrate transporter, putative, expressed
																																				Brasy5G369400	LOC_Os09g32330.1	expressed protein
																																				Brasy5G370100	LOC_Os09g32470.1	membrane protein, putative, expressed
																																				Brasy5G377400	LOC_Os09g32984.1	auxin responsive protein, putative, expressed
																																				Brasy5G383000	LOC_Os09g34060.1	transcription factor RF2a, putative, expressed
																																				Brasy5G385700	LOC_Os09g34330.1	helix-loop-helix D-binding domain containing protein, expressed
																																				Brasy5G387100	LOC_Os09g34920.1	glycosyl hydrolase family 29, putative, expressed
																																				Brasy5G394000	LOC_Os09g36140.1	R recognition motif 2 domain containing protein, expressed
																																				Brasy5G394400	No rice ortholog	No rice function
																																				Brasy5G406300	LOC_Os09g36580.1	thaumatin, putative, expressed
																																				Brasy5G412700	LOC_Os09g37120.1	pyridoxal-dependent decarboxylase protein, putative, expressed
																																				Brasy5G419800	LOC_Os04g08510.1	OsFBX117 - F-box domain containing protein, expressed
																																				Brasy5G420900	LOC_Os09g38090.1	expressed protein
																																				Brasy5G421300	LOC_Os01g11160.1	amino acid permease family protein, putative, expressed
																																				Brasy5G431400	LOC_Os09g39860.1	protein kise family protein, putative, expressed
																																				Brasy5G432400	LOC_Os09g39930.1	tyrosine protein kise domain containing protein, putative, expressed
																																				Brasy5G443000	No rice ortholog	No rice function
																																				Brasy5G463100	LOC_Os12g06190.1	expressed protein
																																				Brasy5G463800	LOC_Os09g36440.1	transcription initiation factor IIB, putative, expressed
																																				Brasy5G468600	LOC_Os11g05470.1	RCN1 Centroradialis-like1 homogous to TFL1 gene; contains Pfam profile PF01161: Phosphatidylethanolamine-binding protein, expressed
																																				Brasy5G470500	LOC_Os11g05390.1	transporter, major facilitator family, putative, expressed
																																				Brasy5G471000	LOC_Os03g46140.1	OsFBX101 - F-box domain containing protein, expressed
																																				Brasy5G471200	No rice ortholog	No rice function
																																				Brasy5G487400	LOC_Os11g03520.1	GDSL-like lipase/acylhydrolase, putative, expressed
																																				Brasy5G511100	LOC_Os06g50280.1	OsFBL31 - F-box domain and LRR containing protein, expressed
																																				Brasy5G512600	LOC_Os09g26810.1	chlorophyll A-B binding protein, putative, expressed
																																				Brasy5G517600	LOC_Os06g21120.2	expressed protein
																																				Brasy5G524400	LOC_Os12g01030.1	monoglyceride lipase, putative, expressed
																																				Brasy6G001800	LOC_Os04g35430.1	PHD-finger domain containing protein, expressed
																																				Brasy6G003200	LOC_Os03g18600.1	cyclase/dehydrase family protein, putative, expressed
																																				Brasy6G006200	LOC_Os07g48980.1	nicotiamine synthase, putative, expressed
																																				Brasy6G010100	LOC_Os07g48596.1	Myb transcription factor, putative, expressed
																																				Brasy6G011100	LOC_Os07g48490.2	stress responsive protein, putative, expressed
																																				Brasy6G011200	LOC_Os07g48460.1	stress responsive protein, putative, expressed
																																				Brasy6G013600	LOC_Os07g48244.1	ubiquinol-cytochrome c reductase complex 6.7 kDa protein, putative, expressed
																																				Brasy6G016500	LOC_Os07g48050.1	peroxidase precursor, putative, expressed
																																				Brasy6G022300	LOC_Os07g47460.1	expressed protein
																																				Brasy6G039100	LOC_Os07g46080.1	expressed protein
																																				Brasy6G062700	LOC_Os06g17570.1	embryogenesis transmembrane protein, putative, expressed
																																				Brasy6G063400	LOC_Os04g38430.2	nodulin, putative, expressed
																																				Brasy6G074500	LOC_Os11g20090.1	O-methyltransferase, putative, expressed
																																				Brasy6G076800	LOC_Os07g40000.1	DUF260 domain containing protein, putative, expressed
																																				Brasy6G079800	LOC_Os07g39710.1	DH dehydrogese iron-sulfur protein 4, mitochondrial precursor, putative, expressed
																																				Brasy6G096300	No rice ortholog	No rice function
																																				Brasy6G107800	LOC_Os07g37890.1	protein phosphatase 2C, putative, expressed
																																				Brasy6G109800	LOC_Os11g25980.1	phospholipid-transporting ATPase 2, putative, expressed
																																				Brasy6G110700	LOC_Os07g37610.1	B3 D binding domain containing protein, putative, expressed
																																				Brasy6G115800	LOC_Os07g07000.1	syntaxin, putative, expressed
																																				Brasy6G119700	LOC_Os07g36170.2	chitin-inducible gibberellin-responsive protein, putative, expressed
																																				Brasy6G120500	LOC_Os07g35880.1	beta-amylase, putative, expressed
																																				Brasy6G132600	LOC_Os05g36360.1	U-box domain containing protein, expressed
																																				Brasy6G140200	LOC_Os07g31610.1	peroxidase precursor, putative, expressed
																																				Brasy6G152400	LOC_Os07g28430.1	growth regulating factor protein, putative, expressed
																																				Brasy6G154800	LOC_Os07g28890.1	ethylene-responsive protein related, putative, expressed
																																				Brasy6G156800	LOC_Os07g29410.1	thioredoxin, putative, expressed
																																				Brasy6G165400	LOC_Os07g17330.1	B12D protein, putative, expressed
																																				Brasy6G165800	LOC_Os08g04270.2	WD domain, G-beta repeat domain containing protein, expressed
																																				Brasy6G171100	LOC_Os08g15180.1	60S acidic ribosomal protein, putative, expressed
																																				Brasy6G193000	No rice ortholog	No rice function
																																				Brasy6G201600	LOC_Os06g41850.1	SMP-30/Gluconolacose/LRE-like region containing protein, expressed
																																				Brasy6G204700	LOC_Os07g07990.1	uncharacterized protein At4g06744 precursor, putative, expressed
																																				Brasy6G204900	LOC_Os07g08030.1	ribose-5-phosphate isomerase A, putative, expressed
																																				Brasy6G205600	No rice ortholog	No rice function
																																				Brasy6G215800	LOC_Os03g57900.1	zinc finger A20 and AN1 domain-containing stress-associated protein, putative, expressed
																																				Brasy6G220400	LOC_Os07g06880.1	gibberellin receptor GID1L2, putative, expressed
																																				Brasy6G222200	LOC_Os05g25450.1	TKL_IRAK_CrRLK1L-1.3 - The CrRLK1L-1 subfamily has homology to the CrRLK1L homolog, expressed
																																				Brasy6G248200	No rice ortholog	No rice function
																																				Brasy6G257900	LOC_Os10g10130.1	OsWAK112d - OsWAK receptor-like protein kise, expressed
																																				Brasy7G005200	LOC_Os06g01790.1	expressed protein
																																				Brasy7G007900	LOC_Os07g17050.1	retrotransposon protein, putative, unclassified, expressed
																																				Brasy7G013500	LOC_Os06g04410.1	expressed protein
																																				Brasy7G014000	No rice ortholog	No rice function
																																				Brasy7G016100	No rice ortholog	No rice function
																																				Brasy7G024200	LOC_Os06g36840.1	cysteine synthase, putative, expressed
																																				Brasy7G025500	LOC_Os06g02810.1	expressed protein
																																				Brasy7G036000	LOC_Os06g03630.1	expressed protein
																																				Brasy7G037200	LOC_Os06g18990.1	embryogenesis transmembrane protein, putative, expressed
																																				Brasy7G063000	LOC_Os06g08450.1	histidine kise, putative, expressed
																																				Brasy7G073800	LOC_Os06g11030.1	EF hand family protein, putative, expressed
																																				Brasy7G074300	LOC_Os06g11090.1	CXE carboxylesterase, putative, expressed
																																				Brasy7G080000	LOC_Os01g45439.1	expressed protein
																																				Brasy7G084200	No rice ortholog	No rice function
																																				Brasy7G086800	LOC_Os06g12460.1	CSLA3 - cellulose synthase-like family A; mann synthase, expressed
																																				Brasy7G088300	LOC_Os02g50940.1	NHL repeat-containing protein, putative, expressed
																																				Brasy7G106700	LOC_Os05g51360.1	DK family protein, putative, expressed
																																				Brasy7G123200	LOC_Os02g48770.1	SAM dependent carboxyl methyltransferase, putative, expressed
																																				Brasy7G159200	LOC_Os06g40818.1	aspartic proteise, putative, expressed
																																				Brasy7G161300	LOC_Os06g41070.1	cytochrome P450, putative, expressed
																																				Brasy7G162500	No rice ortholog	No rice function
																																				Brasy7G164800	LOC_Os02g41860.2	aquaporin protein, putative, expressed
																																				Brasy7G167700	LOC_Os06g41840.1	reductase, putative, expressed
																																				Brasy7G170800	LOC_Os06g42790.2	hydrolase, NUDIX family, domain containing protein, expressed
																																				Brasy7G174800	LOC_Os06g50000.1	LYR motif containing protein, putative, expressed
																																				Brasy7G177700	LOC_Os06g49680.1	expressed protein
																																				Brasy7G181900	LOC_Os06g49190.1	LTPL154 - Protease inhibitor/seed storage/LTP family protein precursor, expressed
																																				Brasy7G208300	LOC_Os11g43620.1	LSM domain containing protein, expressed
																																				Brasy7G219800	LOC_Os06g43590.3	SNF7 domain containing protein, putative, expressed
																																				Brasy8G014100	LOC_Os05g50300.1	AMP-binding enzyme, putative, expressed
																																				Brasy8G017200	LOC_Os05g50490.1	X8 domain containing protein, expressed
																																				Brasy8G036500	LOC_Os10g12200.1	OsFBX380 - F-box domain containing protein, expressed
																																				Brasy8G041200	LOC_Os05g47960.1	expressed protein
																																				Brasy8G070700	LOC_Os07g03170.1	expressed protein
																																				Brasy8G075400	LOC_Os01g32640.1	OsFBX9 - F-box domain containing protein, expressed
																																				Brasy8G075800	LOC_Os08g44270.1	vigin precursor, putative, expressed
																																				Brasy8G077300	LOC_Os05g42340.1	ubiquitin E3 ligase ICP0, putative, expressed
																																				Brasy8G079400	LOC_Os05g42120.1	heat shock protein, putative, expressed
																																				Brasy8G080500	LOC_Os05g41950.1	protein kise, putative, expressed
																																				Brasy8G092500	No rice ortholog	No rice function
																																				Brasy8G092700	LOC_Os10g31540.1	glycine-rich cell wall structural protein 2 precursor, putative, expressed
																																				Brasy8G099400	LOC_Os06g35410.1	growth regulator related protein, putative, expressed
																																				Brasy8G102100	LOC_Os06g35940.1	osFTL12 FT-Like12 homologous to Flowering Locus T gene; contains Pfam profile PF01161: Phosphatidylethanolamine-binding protein, expressed
																																				Brasy8G108300	LOC_Os05g40020.1	RING-H2 finger protein, putative, expressed
																																				Brasy8G111300	LOC_Os05g39580.1	bet v I allergen family protein, putative, expressed
																																				Brasy8G111600	LOC_Os05g39560.1	metal cation transporter, putative, expressed
																																				Brasy8G121800	LOC_Os02g06650.1	COX VIIa, putative, expressed
																																				Brasy8G124600	LOC_Os06g21950.1	inorganic phosphate transporter, putative, expressed
																																				Brasy8G125800	LOC_Os05g37820.1	transporter, major facilitator family, putative, expressed
																																				Brasy8G149400	LOC_Os05g33280.1	thylakoid lumen protein, putative, expressed
																																				Brasy8G156000	LOC_Os09g23640.1	ABC-2 type transporter domain containing protein, expressed
																																				Brasy8G182800	No rice ortholog	No rice function
																																				Brasy8G183100	LOC_Os05g08960.1	ubiquitin-conjugating enzyme, putative, expressed
																																				Brasy8G186800	LOC_Os05g08570.2	OsIAA15 - Auxin-responsive Aux/IAA gene family member, expressed
																																				Brasy8G207700	LOC_Os12g12290.1	exostosin family domain containing protein, expressed
																																				Brasy8G209900	LOC_Os12g39170.1	OsSCP66 - Putative Serine Carboxypeptidase homologue, expressed
																																				Brasy8G216900	LOC_Os05g06060.1	E3 ubiquitin-protein ligase SI-like 2, putative, expressed
																																				Brasy8G230200	LOC_Os07g36520.1	OsFBX248 - F-box domain containing protein, expressed
																																				Brasy8G230300	LOC_Os05g05040.1	expressed protein
																																				Brasy8G233700	LOC_Os05g11010.1	harpin-induced protein 1 domain containing protein, expressed
																																				Brasy8G235600	LOC_Os01g10470.1	RALFL17 - Rapid ALkalinization Factor RALF family protein precursor, expressed
																																				Brasy8G236900	LOC_Os05g11610.1	expressed protein
																																				Brasy8G240600	LOC_Os05g12330.1	uncharacterized protein KIAA1310, putative, expressed
																																				Brasy8G241900	LOC_Os05g13360.1	expressed protein
																																				Brasy8G252100	LOC_Os07g12530.1	ABC1 family domain containing protein, putative, expressed
																																				Brasy8G261500	LOC_Os12g09700.1	Jacalin-like lectin domain containing protein, putative, expressed
																																				Brasy8G263900	LOC_Os05g02690.1	sensitivity to red light reduced protein 1, putative, expressed
																																				Brasy8G269600	LOC_Os02g16830.1	glutelin, putative, expressed
																																				Brasy8G276500	LOC_Os05g03860.1	CPuORF3 - conserved peptide uORF-containing transcript, expressed
																																				Brasy8G279700	LOC_Os05g04240.1	GDSL-like lipase/acylhydrolase, putative, expressed
																																				Brasy8G280200	LOC_Os09g39400.1	histidine-containing phosphotransfer protein, putative, expressed
																																				Brasy8G281200	LOC_Os09g20090.1	L-ascorbate oxidase precursor, putative, expressed
																																				Brasy8G285700	LOC_Os05g44940.1	protein kise domain containing protein, expressed
																																				Brasy8G292600	LOC_Os12g25090.2	expressed protein
																																				Brasy9G002900	LOC_Os08g44210.1	dihydroneopterin aldolase, putative, expressed
																																				Brasy9G008700	No rice ortholog	No rice function
																																				Brasy9G009200	LOC_Os04g10350.1	1-aminocyclopropane-1-carboxylate oxidase homolog 2, putative, expressed
																																				Brasy9G011100	LOC_Os04g10460.1	amidase, putative, expressed
																																				Brasy9G036100	LOC_Os04g02650.1	expressed protein
																																				Brasy9G037900	LOC_Os04g02000.1	zinc finger family protein, putative, expressed
																																				Brasy9G051700	LOC_Os06g48170.1	glycosyl hydrolases family 16, putative, expressed
																																				Brasy9G053100	LOC_Os06g47970.1	expressed protein
																																				Brasy9G060200	LOC_Os04g55520.1	AP2 domain containing protein, expressed
																																				Brasy9G066800	LOC_Os04g56400.1	glutamine synthetase, catalytic domain containing protein, expressed
																																				Brasy9G082900	LOC_Os04g12970.1	UDP-glucoronosyl/UDP-glucosyl transferase, putative, expressed
																																				Brasy9G097700	LOC_Os07g37090.1	ribosome ictivating protein, putative, expressed
																																				Brasy9G104900	LOC_Os04g31690.1	expressed protein
																																				Brasy9G119800	LOC_Os04g33670.1	expressed protein
																																				Brasy9G125300	LOC_Os01g49580.1	Protein kise domain containing protein, expressed
																																				Brasy9G147300	LOC_Os08g44400.1	glutathione S-transferase, N-termil domain containing protein, expressed
																																				Brasy9G150800	LOC_Os04g36780.1	expressed protein
																																				Brasy9G162400	LOC_Os04g38390.1	wound/stress protein, putative, expressed
																																				Brasy9G168000	LOC_Os04g38840.1	LTPL81 - Protease inhibitor/seed storage/LTP family protein precursor, expressed
																																				Brasy9G171000	LOC_Os04g39140.1	acetyltransferase, GT family, putative, expressed
																																				Brasy9G175100	LOC_Os04g39600.1	fasciclin domain containing protein, expressed
																																				Brasy9G183200	LOC_Os07g17970.1	AMP-binding domain containing protein, expressed
																																				Brasy9G186100	No rice ortholog	No rice function
																																				Brasy9G204000	LOC_Os04g42670.1	OsFBL19 - F-box domain and LRR containing protein, expressed
																																				Brasy9G211700	LOC_Os01g45274.3	carbonic anhydrase, chloroplast precursor, putative, expressed
																																				Brasy9G218100	LOC_Os04g44120.1	collagen triple helix repeat, putative, expressed
																																				Brasy9G224400	LOC_Os04g44870.1	C2 domain containing protein, putative, expressed
																																				Brasy9G234300	LOC_Os04g46000.1	cyclin, putative, expressed
																																				Brasy9G237400	LOC_Os04g46440.1	AP2 domain containing protein, expressed
																																				Brasy9G242900	LOC_Os04g46700.1	ABC family transporter: toluene tolerance, putative, expressed
																																				Brasy9G248700	LOC_Os04g47390.1	GDSL-like lipase/acylhydrolase, putative, expressed
																																				Brasy9G252700	LOC_Os08g41460.2	expressed protein
																																				Brasy9G252800	No rice ortholog	No rice function
																																				Brasy9G256700	LOC_Os04g48460.1	cytochrome P450, putative, expressed
																																				Brasy9G260200	LOC_Os04g49170.1	zinc finger, C3HC4 type domain containing protein, expressed
																																				Brasy9G263800	LOC_Os04g56995.1	expressed protein
																																				Brasy9G270800	LOC_Os12g10550.1	transposon protein, putative, CACTA, En/Spm sub-class, expressed
																																				Brasy9G279600	LOC_Os04g49990.2	AT hook motif domain containing protein, expressed
																																				Brasy9G281500	LOC_Os04g50216.1	SRE associated Golgi protein, putative, expressed
																																				Brasy9G296900	LOC_Os05g30580.1	OsSub46 - Putative Subtilisin homologue, expressed
																																				Brasy9G306900	LOC_Os04g51560.1	WRKY68, expressed
																																				Brasy9G311700	LOC_Os02g17760.1	cytochrome P450, putative, expressed
																																				Brasy9G315800	LOC_Os04g53650.1	harpin-induced protein 1 domain containing protein, expressed
																																				Brasy9G327200	LOC_Os04g54640.1	peptidase, cysteine peptidase active site, putative, expressed
																																				Brasy9G335100	LOC_Os04g56500.1	expressed protein
																																				Brasy9G340100	LOC_Os04g19920.1	OsFBL13 - F-box domain and LRR containing protein, expressed
																																				Brasy9G354300	No rice ortholog	No rice function
																																				Brasy9G354400	LOC_Os04g58820.1	ATOFP18/OFP18, putative, expressed

## Sheet: OSL_pahtways_and_genes
(S)-reticuline_biosynthesis_I			2'-deoxymugineic_acid_phytosiderophore_biosynthesis			3-cyano-L-alanine_+_H+_+_2_H2O__->__ammonium_+_L-aspartate			3-cyano-L-alanine_+_H+_+_2_H2O__=__ammonium_+_L-aspartate			4-hydroxyphenylpyruvate_biosynthesis			ajugose_biosynthesis_II_(galactinol-independent)			cyanide_detoxification_I			gamma-glutamyl_cycle_(plant_pathway)			hypoglycin_biosynthesis			L-asparagine_biosynthesis_I			L-asparagine_degradation_I			L-glutamine_+_L-aspartate_+_ATP_+_H2O__->__L-glutamate_+_L-asparagine_+_AMP_+_diphosphate_+_H+			L-phenylalanine_biosynthesis_III_(cytosolic,_plants)			L-tyrosine_biosynthesis_II			L-tyrosine_biosynthesis_III			rosmarinic_acid_biosynthesis_I			rosmarinic_acid_biosynthesis_II
gene	rice_id	rice function	gene	rice_id	rice function	gene	rice_id	rice function	gene	rice_id	rice function	gene	rice_id	rice function	gene	rice_id	rice function	gene	rice_id	rice function	gene	rice_id	rice function	gene	rice_id	rice function	gene	rice_id	rice function	gene	rice_id	rice function	gene	rice_id	rice function	gene	rice_id	rice function	gene	rice_id	rice function	gene	rice_id	rice function	gene	rice_id	rice function	gene	rice_id
Brasy1G032300	LOC_Os01g72080.1	calmodulin-like protein 1, putative, expressed	BrasyJ001000	LOC_Os10g39190.1	B3 D binding domain containing protein, expressed	BrasyJ002300	LOC_Os09g31486.1	DK family protein, putative, expressed	BrasyJ002300	LOC_Os09g31486.1	DK family protein, putative, expressed	BrasyJ001000	LOC_Os10g39190.1	B3 D binding domain containing protein, expressed	BrasyJ001200	LOC_Os02g26210.1	flowering promoting factor-like 1, putative, expressed	BrasyJ008200	LOC_Os05g12680.1	retrotransposon protein, putative, unclassified, expressed	BrasyJ001200	LOC_Os02g26210.1	flowering promoting factor-like 1, putative, expressed	BrasyJ001000	LOC_Os10g39190.1	B3 D binding domain containing protein, expressed	Brasy1G009200	LOC_Os01g74020.1	MYB family transcription factor, putative, expressed	BrasyJ002300	LOC_Os09g31486.1	DK family protein, putative, expressed	BrasyJ008200	LOC_Os05g12680.1	retrotransposon protein, putative, unclassified, expressed	BrasyJ005700	LOC_Os06g35540.1	aminotransferase, classes I and II, domain containing protein, expressed	BrasyJ001000	LOC_Os10g39190.1	B3 D binding domain containing protein, expressed	BrasyJ001000	LOC_Os10g39190.1	B3 D binding domain containing protein, expressed	BrasyJ001000	LOC_Os10g39190.1	B3 D binding domain containing protein, expressed	BrasyJ001000	LOC_Os10g39190.1
Brasy1G073400	LOC_Os09g26200.1	ZOS9-11 - C2H2 zinc finger protein, expressed	BrasyJ057700	No rice ortholog	No rice function	Brasy1G009200	LOC_Os01g74020.1	MYB family transcription factor, putative, expressed	Brasy1G009200	LOC_Os01g74020.1	MYB family transcription factor, putative, expressed	BrasyJ079100	LOC_Os05g27304.1	peptide transporter PTR2, putative, expressed	BrasyJ076900	LOC_Os11g34940.1	plastid-specific 50S ribosomal protein 6, chloroplast precursor, putative, expressed	BrasyJ015700	LOC_Os02g14770.1	phosphoenolpyruvate carboxylase, putative, expressed	BrasyJ073100	LOC_Os06g27860.1	poor homologous sypsis 1 protein, putative, expressed	BrasyJ101800	LOC_Os04g37500.1	glutamate decarboxylase, putative, expressed	Brasy1G053500	LOC_Os01g70790.1	SRC2 protein, putative, expressed	Brasy1G009200	LOC_Os01g74020.1	MYB family transcription factor, putative, expressed	Brasy1G009200	LOC_Os01g74020.1	MYB family transcription factor, putative, expressed	BrasyJ010000	LOC_Os04g44300.1	transposon protein, putative, unclassified, expressed	BrasyJ070500	LOC_Os01g34060.1	MYB family transcription factor, putative, expressed	BrasyJ070500	LOC_Os01g34060.1	MYB family transcription factor, putative, expressed	BrasyJ070500	LOC_Os01g34060.1	MYB family transcription factor, putative, expressed	BrasyJ079100	LOC_Os05g27304.1
Brasy1G078700	LOC_Os01g68140.1	expressed protein	BrasyJ070500	LOC_Os01g34060.1	MYB family transcription factor, putative, expressed	Brasy1G053500	LOC_Os01g70790.1	SRC2 protein, putative, expressed	Brasy1G053500	LOC_Os01g70790.1	SRC2 protein, putative, expressed	Brasy1G030900	LOC_Os01g72170.1	glutathione S-transferase, putative, expressed	BrasyJ093500	LOC_Os01g18880.2	ubiquitin carboxyl-termil hydrolase, family 1, putative, expressed	BrasyJ017900	LOC_Os02g26210.1	flowering promoting factor-like 1, putative, expressed	BrasyJ079000	No rice ortholog	No rice function	BrasyJ113900	No rice ortholog	No rice function	Brasy1G085100	LOC_Os01g67480.1	helix-loop-helix D-binding domain containing protein, expressed	Brasy1G053500	LOC_Os01g70790.1	SRC2 protein, putative, expressed	Brasy1G085100	LOC_Os01g67480.1	helix-loop-helix D-binding domain containing protein, expressed	BrasyJ064400	LOC_Os04g33440.2	D-binding protein S1FA, putative, expressed	BrasyJ079100	LOC_Os05g27304.1	peptide transporter PTR2, putative, expressed	BrasyJ079100	LOC_Os05g27304.1	peptide transporter PTR2, putative, expressed	BrasyJ079100	LOC_Os05g27304.1	peptide transporter PTR2, putative, expressed	Brasy1G030900	LOC_Os01g72170.1
Brasy1G081600	LOC_Os01g67870.1	expressed protein	BrasyJ088000	LOC_Os10g03050.1	leucine-rich repeat receptor protein kise EXS precursor, putative, expressed	Brasy1G085100	LOC_Os01g67480.1	helix-loop-helix D-binding domain containing protein, expressed	Brasy1G085100	LOC_Os01g67480.1	helix-loop-helix D-binding domain containing protein, expressed	Brasy1G078700	LOC_Os01g68140.1	expressed protein	BrasyJ111600	LOC_Os03g16220.1	oxidoreductase, short chain dehydrogese/reductase family domain containing protein, expressed	BrasyJ026100	LOC_Os10g25430.1	Ser/Thr protein phosphatase family protein, putative, expressed	BrasyJ083900	LOC_Os12g38000.1	60S ribosomal protein L8, putative, expressed	Brasy1G036200	LOC_Os01g71474.1	glycosyl hydrolases family 17, putative, expressed	Brasy1G092700	LOC_Os01g66530.1	ARGOS, putative, expressed	Brasy1G085100	LOC_Os01g67480.1	helix-loop-helix D-binding domain containing protein, expressed	Brasy1G092700	LOC_Os01g66530.1	ARGOS, putative, expressed	BrasyJ068400	LOC_Os01g33420.1	glycosyl hydrolase family protein 27, putative, expressed	Brasy1G078700	LOC_Os01g68140.1	expressed protein	Brasy1G078700	LOC_Os01g68140.1	expressed protein	Brasy1G078700	LOC_Os01g68140.1	expressed protein	Brasy1G078700	LOC_Os01g68140.1
Brasy1G092400	LOC_Os01g66544.1	expressed protein	Brasy1G048500	No rice ortholog	No rice function	Brasy1G092700	LOC_Os01g66530.1	ARGOS, putative, expressed	Brasy1G092700	LOC_Os01g66530.1	ARGOS, putative, expressed	Brasy1G089100	LOC_Os01g66980.1	expressed protein	Brasy1G010200	LOC_Os01g73970.1	lysine ketoglutarate reductase trans-splicing related 1, putative, expressed	BrasyJ076300	LOC_Os08g28180.1	PPR repeat domain containing protein, putative, expressed	Brasy1G028300	LOC_Os01g72260.1	cytochrome P450, putative, expressed	Brasy1G049700	LOC_Os03g13180.1	peroxidase precursor, putative, expressed	Brasy1G110400	LOC_Os01g64470.1	harpin-induced protein 1 domain containing protein, expressed	Brasy1G092700	LOC_Os01g66530.1	ARGOS, putative, expressed	Brasy1G110400	LOC_Os01g64470.1	harpin-induced protein 1 domain containing protein, expressed	BrasyJ080800	LOC_Os07g13030.1	expressed protein	Brasy1G100600	LOC_Os01g65680.1	4,5-DOPA dioxygese extradiol, putative, expressed	Brasy1G100600	LOC_Os01g65680.1	4,5-DOPA dioxygese extradiol, putative, expressed	Brasy1G100600	LOC_Os01g65680.1	4,5-DOPA dioxygese extradiol, putative, expressed	Brasy1G089100	LOC_Os01g66980.1
Brasy1G100600	LOC_Os01g65680.1	4,5-DOPA dioxygese extradiol, putative, expressed	Brasy1G088700	LOC_Os01g67040.2	OsRhmbd5 - Putative Rhomboid homologue, expressed	Brasy1G092900	LOC_Os01g66510.1	MLO domain containing protein, putative, expressed	Brasy1G092900	LOC_Os01g66510.1	MLO domain containing protein, putative, expressed	Brasy1G123700	LOC_Os01g63050.1	expressed protein	Brasy1G052200	LOC_Os01g70860.1	esterase, putative, expressed	BrasyJ083800	LOC_Os10g21268.1	ribulose bisphosphate carboxylase large chain precursor, putative, expressed	Brasy1G030900	LOC_Os01g72170.1	glutathione S-transferase, putative, expressed	Brasy1G070500	LOC_Os04g46560.1	lactate/malate dehydrogese, putative, expressed	Brasy1G164100	LOC_Os01g57730.1	peroxidase precursor, putative, expressed	Brasy1G092900	LOC_Os01g66510.1	MLO domain containing protein, putative, expressed	Brasy1G124300	LOC_Os01g62970.1	expressed protein	Brasy1G028800	LOC_Os08g43040.2	transferase family protein, putative, expressed	Brasy1G101400	LOC_Os01g65620.1	expressed protein	Brasy1G101400	LOC_Os01g65620.1	expressed protein	Brasy1G101400	LOC_Os01g65620.1	expressed protein	Brasy1G123700	LOC_Os01g63050.1
Brasy1G108900	LOC_Os01g64680.1	bolA, putative, expressed	Brasy1G095900	LOC_Os01g66280.1	transcriptiol regulator, putative, expressed	Brasy1G185500	LOC_Os01g22370.1	peroxidase precursor, putative, expressed	Brasy1G185500	LOC_Os01g22370.1	peroxidase precursor, putative, expressed	Brasy1G141200	LOC_Os01g60800.1	expressed protein	Brasy1G060600	LOC_Os01g70210.1	CRAL/TRIO domain containing protein, expressed	Brasy1G031600	LOC_Os01g71980.1	rho-GTPase-activating protein-like, putative, expressed	Brasy1G034200	LOC_Os01g71340.1	glycosyl hydrolases family 17, putative, expressed	Brasy1G101300	LOC_Os01g65630.1	expressed protein	Brasy1G214700	LOC_Os01g52730.1	DUF584 domain containing protein, putative, expressed	Brasy1G185500	LOC_Os01g22370.1	peroxidase precursor, putative, expressed	Brasy1G214700	LOC_Os01g52730.1	DUF584 domain containing protein, putative, expressed	Brasy1G034100	LOC_Os01g71340.1	glycosyl hydrolases family 17, putative, expressed	Brasy1G170200	LOC_Os01g56880.1	purple acid phosphatase precursor, putative, expressed	Brasy1G170200	LOC_Os01g56880.1	purple acid phosphatase precursor, putative, expressed	Brasy1G170200	LOC_Os01g56880.1	purple acid phosphatase precursor, putative, expressed	Brasy1G141200	LOC_Os01g60800.1
Brasy1G128200	LOC_Os01g62490.1	laccase precursor protein, putative, expressed	Brasy1G100500	LOC_Os01g65680.1	4,5-DOPA dioxygese extradiol, putative, expressed	Brasy1G201100	LOC_Os01g54510.1	MAC/Perforin domain containing protein, putative, expressed	Brasy1G201100	LOC_Os01g54510.1	MAC/Perforin domain containing protein, putative, expressed	Brasy1G170200	LOC_Os01g56880.1	purple acid phosphatase precursor, putative, expressed	Brasy1G062800	LOC_Os01g69970.1	WD domain, G-beta repeat domain containing protein, expressed	Brasy1G056400	LOC_Os08g05490.1	tR synthetase, putative, expressed	Brasy1G053400	LOC_Os01g70800.1	mitochondrial carrier protein, putative, expressed	Brasy1G101400	LOC_Os01g65620.1	expressed protein	Brasy1G226800	LOC_Os01g50940.1	helix-loop-helix D-binding domain containing protein, expressed	Brasy1G201100	LOC_Os01g54510.1	MAC/Perforin domain containing protein, putative, expressed	Brasy1G281800	LOC_Os01g42190.1	heat shock protein DJ, putative, expressed	Brasy1G099000	LOC_Os01g65940.1	expressed protein	Brasy1G174100	LOC_Os10g20610.1	laccase-15 precursor, putative, expressed	Brasy1G174100	LOC_Os10g20610.1	laccase-15 precursor, putative, expressed	Brasy1G174100	LOC_Os10g20610.1	laccase-15 precursor, putative, expressed	Brasy1G170200	LOC_Os01g56880.1
Brasy1G148200	LOC_Os01g59180.1	OsFBX27 - F-box domain containing protein, expressed	Brasy1G180600	LOC_Os02g03400.1	microtubule associated protein, putative, expressed	Brasy1G260500	LOC_Os01g55040.1	1,3-beta-glucan synthase component, putative, expressed	Brasy1G260500	LOC_Os01g55040.1	1,3-beta-glucan synthase component, putative, expressed	Brasy1G204800	LOC_Os01g54050.1	histidine-containing phosphotransfer protein, putative, expressed	Brasy1G065700	LOC_Os01g69240.1	CBS domain containing membrane protein, putative, expressed	Brasy1G063300	LOC_Os01g69940.1	OsFBX32 - F-box domain containing protein, expressed	Brasy1G090000	LOC_Os01g66890.1	BTBZ1 - Bric-a-Brac, Tramtrack, and Broad Complex BTB domain with TAZ zinc finger and Calmodulin-binding domains, expressed	Brasy1G167700	LOC_Os01g57260.1	vacuolar protein sorting-associated protein 28 homolog 2, putative, expressed	Brasy1G262100	LOC_Os01g47760.1	OsGrx_I1 - glutaredoxin subgroup III, expressed	Brasy1G260500	LOC_Os01g55040.1	1,3-beta-glucan synthase component, putative, expressed	Brasy1G406800	LOC_Os04g58090.1	harpin-induced protein 1 domain containing protein, expressed	Brasy1G164300	LOC_Os01g57710.1	membrane protein, putative, expressed	Brasy1G199200	LOC_Os05g49080.1	expressed protein	Brasy1G199200	LOC_Os05g49080.1	expressed protein	Brasy1G199200	LOC_Os05g49080.1	expressed protein	Brasy1G204800	LOC_Os01g54050.1
Brasy1G170200	LOC_Os01g56880.1	purple acid phosphatase precursor, putative, expressed	Brasy1G185000	LOC_Os01g22336.1	peroxidase precursor, putative, expressed	Brasy1G281800	LOC_Os01g42190.1	heat shock protein DJ, putative, expressed	Brasy1G281800	LOC_Os01g42190.1	heat shock protein DJ, putative, expressed	Brasy1G226200	No rice ortholog	No rice function	Brasy1G167400	LOC_Os05g26660.1	DH-ubiquinone oxidoreductase, mitochondrial precursor, putative, expressed	Brasy1G065900	LOC_Os01g69220.1	exostosin family domain containing protein, expressed	Brasy1G107900	LOC_Os01g64790.1	AP2 domain containing protein, expressed	Brasy1G206700	LOC_Os01g53790.1	stress-induced protein, putative, expressed	Brasy1G281800	LOC_Os01g42190.1	heat shock protein DJ, putative, expressed	Brasy1G281800	LOC_Os01g42190.1	heat shock protein DJ, putative, expressed	Brasy1G415000	LOC_Os01g14440.1	WRKY1, expressed	Brasy1G173600	LOC_Os03g29190.1	PDI, putative, expressed	Brasy1G288800	LOC_Os01g41200.1	heavy metal-associated domain containing protein, expressed	Brasy1G288800	LOC_Os01g41200.1	heavy metal-associated domain containing protein, expressed	Brasy1G288800	LOC_Os01g41200.1	heavy metal-associated domain containing protein, expressed	Brasy1G226200	No rice ortholog
Brasy1G198600	LOC_Os01g54860.1	enoyl-CoA hydratase/isomerase family protein, putative, expressed	Brasy1G189800	LOC_Os01g55820.1	X8 domain containing protein, expressed	Brasy1G335900	LOC_Os01g32350.1	OsClp2 - Putative Clp protease homologue, expressed	Brasy1G335900	LOC_Os01g32350.1	OsClp2 - Putative Clp protease homologue, expressed	Brasy1G288800	LOC_Os01g41200.1	heavy metal-associated domain containing protein, expressed	Brasy1G177000	LOC_Os06g38210.2	expressed protein	Brasy1G070100	LOC_Os04g46610.2	PAP fibrillin family domain containing protein, expressed	Brasy1G131600	LOC_Os01g62000.1	pectate lyase 4 precursor, putative, expressed	Brasy1G214200	LOC_Os01g52780.1	HVA22, putative, expressed	Brasy1G406800	LOC_Os04g58090.1	harpin-induced protein 1 domain containing protein, expressed	Brasy1G335900	LOC_Os01g32350.1	OsClp2 - Putative Clp protease homologue, expressed	Brasy1G488600	LOC_Os01g07530.1	uncharacterized glycosyltransferase, putative, expressed	Brasy1G188900	LOC_Os01g55940.1	OsGH3.2 - Probable indole-3-acetic acid-amido synthetase, expressed	Brasy1G307300	LOC_Os01g35184.1	CAMK_KIN1/SNF1/Nim1_like.10 - CAMK includes calcium/calmodulin depedent protein kises, expressed	Brasy1G307300	LOC_Os01g35184.1	CAMK_KIN1/SNF1/Nim1_like.10 - CAMK includes calcium/calmodulin depedent protein kises, expressed	Brasy1G307300	LOC_Os01g35184.1	CAMK_KIN1/SNF1/Nim1_like.10 - CAMK includes calcium/calmodulin depedent protein kises, expressed	Brasy1G288800	LOC_Os01g41200.1
Brasy1G269100	LOC_Os01g46290.1	lipase, putative, expressed	Brasy1G195200	LOC_Os01g55160.1	expressed protein	Brasy1G344300	LOC_Os01g23380.1	stripe rust resistance protein Yr10, putative, expressed	Brasy1G344300	LOC_Os01g23380.1	stripe rust resistance protein Yr10, putative, expressed	Brasy1G307800	LOC_Os01g36070.1	nodulin MtN3 family protein, putative, expressed	Brasy1G181600	LOC_Os01g56500.1	expressed protein	Brasy1G078000	LOC_Os01g68330.1	antigen peptide transporter-like 1, chloroplast precursor, putative, expressed	Brasy1G156900	LOC_Os01g58510.1	NB-ARC domain containing protein, expressed	Brasy1G226400	LOC_Os01g51030.1	expressed protein	Brasy1G408300	LOC_Os10g35000.1	G-patch domain containing protein, expressed	Brasy1G344300	LOC_Os01g23380.1	stripe rust resistance protein Yr10, putative, expressed	Brasy1G533800	LOC_Os01g04330.1	OsCML16 - Calmodulin-related calcium sensor protein, expressed	Brasy1G270800	LOC_Os01g45914.1	expressed protein	Brasy1G328200	LOC_Os05g46610.1	myb-like D-binding domain containing protein, putative, expressed	Brasy1G328200	LOC_Os05g46610.1	myb-like D-binding domain containing protein, putative, expressed	Brasy1G328200	LOC_Os05g46610.1	myb-like D-binding domain containing protein, putative, expressed	Brasy1G307800	LOC_Os01g36070.1
Brasy1G288800	LOC_Os01g41200.1	heavy metal-associated domain containing protein, expressed	Brasy1G200000	LOC_Os01g54590.1	ras-related protein, putative, expressed	Brasy1G406800	LOC_Os04g58090.1	harpin-induced protein 1 domain containing protein, expressed	Brasy1G406800	LOC_Os04g58090.1	harpin-induced protein 1 domain containing protein, expressed	Brasy1G400400	LOC_Os01g53090.1	pathogen-related protein, putative, expressed	Brasy1G197300	LOC_Os01g54990.1	auxin response factor, putative, expressed	Brasy1G106000	LOC_Os01g65200.3	proton-dependent oligopeptide transport, putative, expressed	Brasy1G157100	LOC_Os01g58490.1	expressed protein	Brasy1G255400	LOC_Os01g48950.1	expressed protein	Brasy1G415000	LOC_Os01g14440.1	WRKY1, expressed	Brasy1G406800	LOC_Os04g58090.1	harpin-induced protein 1 domain containing protein, expressed	Brasy5G071600	LOC_Os12g35330.1	OsGrx_C12 - glutaredoxin subgroup III, expressed	Brasy1G292700	LOC_Os01g40880.1	hypothetical protein	Brasy1G394400	LOC_Os01g15290.2	ribosomal L18p/L5e family protein, putative, expressed	Brasy1G394400	LOC_Os01g15290.2	ribosomal L18p/L5e family protein, putative, expressed	Brasy1G394400	LOC_Os01g15290.2	ribosomal L18p/L5e family protein, putative, expressed	Brasy1G400400	LOC_Os01g53090.1
Brasy1G298400	LOC_Os07g40940.1	X8 domain containing protein, expressed	Brasy1G214200	LOC_Os01g52780.1	HVA22, putative, expressed	Brasy1G415000	LOC_Os01g14440.1	WRKY1, expressed	Brasy1G415000	LOC_Os01g14440.1	WRKY1, expressed	Brasy1G415600	LOC_Os01g14130.1	expressed protein	Brasy1G205100	LOC_Os01g54020.1	tR synthetase, putative, expressed	Brasy1G111700	LOC_Os02g44132.2	expressed protein	Brasy1G158500	LOC_Os01g58370.1	expressed protein	Brasy1G256900	LOC_Os01g48710.1	heavy metal-associated domain containing protein, expressed	Brasy1G488600	LOC_Os01g07530.1	uncharacterized glycosyltransferase, putative, expressed	Brasy1G415000	LOC_Os01g14440.1	WRKY1, expressed	Brasy5G073900	LOC_Os10g33230.1	R recognition motif containing protein, putative, expressed	Brasy1G297300	No rice ortholog	No rice function	Brasy1G418200	LOC_Os06g03240.1	expressed protein	Brasy1G418200	LOC_Os06g03240.1	expressed protein	Brasy1G418200	LOC_Os06g03240.1	expressed protein	Brasy1G415600	LOC_Os01g14130.1
Brasy1G471800	LOC_Os01g10210.1	lachrymatory factor synthase, putative, expressed	Brasy1G228700	LOC_Os01g50750.1	zinc finger, C3HC4 type domain containing protein, expressed	Brasy1G421100	LOC_Os07g09040.1	peptidyl-prolyl cis-trans isomerase, FKBP-type, putative, expressed	Brasy1G421100	LOC_Os07g09040.1	peptidyl-prolyl cis-trans isomerase, FKBP-type, putative, expressed	Brasy1G457200	LOC_Os07g44740.1	chaperonin, putative, expressed	Brasy1G219500	LOC_Os01g52110.2	RING finger and CHY zinc finger domain-containing protein 1, putative, expressed	Brasy1G119300	LOC_Os01g63690.1	hs1, putative, expressed	Brasy1G159000	LOC_Os01g58150.1	expressed protein	Brasy1G270700	LOC_Os07g17970.1	AMP-binding domain containing protein, expressed	Brasy1G533800	LOC_Os01g04330.1	OsCML16 - Calmodulin-related calcium sensor protein, expressed	Brasy1G421100	LOC_Os07g09040.1	peptidyl-prolyl cis-trans isomerase, FKBP-type, putative, expressed	Brasy5G129300	LOC_Os11g34450.1	14-3-3 protein, putative, expressed	Brasy1G298800	LOC_Os12g43840.1	ankyrin repeat domain-containing protein, putative, expressed	Brasy1G518100	LOC_Os01g04640.1	reticulon domain containing protein, putative, expressed	Brasy1G518100	LOC_Os01g04640.1	reticulon domain containing protein, putative, expressed	Brasy1G518100	LOC_Os01g04640.1	reticulon domain containing protein, putative, expressed	Brasy1G457200	LOC_Os07g44740.1
Brasy1G480800	LOC_Os01g08860.1	hsp20/alpha crystallin family protein, putative, expressed	Brasy1G304900	LOC_Os01g38480.1	GA18326-PA, putative, expressed	Brasy1G488200	LOC_Os03g02210.1	expressed protein	Brasy1G488200	LOC_Os03g02210.1	expressed protein	Brasy1G474200	LOC_Os01g09880.1	harpin-induced protein 1 domain containing protein, expressed	Brasy1G241700	LOC_Os11g48020.1	fatty acid hydroxylase, putative, expressed	Brasy1G126500	LOC_Os01g62760.1	protein phosphatase 2C, putative, expressed	Brasy1G187800	LOC_Os01g56080.1	expressed protein	Brasy1G273300	LOC_Os01g43844.1	cytochrome P450 72A1, putative, expressed	Brasy5G073900	LOC_Os10g33230.1	R recognition motif containing protein, putative, expressed	Brasy1G488200	LOC_Os03g02210.1	expressed protein	Brasy2G084900	No rice ortholog	No rice function	Brasy1G304400	No rice ortholog	No rice function	Brasy5G040700	LOC_Os12g39360.1	aspartic proteise nepenthesin precursor, putative, expressed	Brasy5G040700	LOC_Os12g39360.1	aspartic proteise nepenthesin precursor, putative, expressed	Brasy5G040700	LOC_Os12g39360.1	aspartic proteise nepenthesin precursor, putative, expressed	Brasy1G474200	LOC_Os01g09880.1
Brasy1G512800	LOC_Os01g04920.1	glycosyl transferase, group 1 domain containing protein, expressed	Brasy1G307300	LOC_Os01g35184.1	CAMK_KIN1/SNF1/Nim1_like.10 - CAMK includes calcium/calmodulin depedent protein kises, expressed	Brasy1G488600	LOC_Os01g07530.1	uncharacterized glycosyltransferase, putative, expressed	Brasy1G488600	LOC_Os01g07530.1	uncharacterized glycosyltransferase, putative, expressed	Brasy1G516400	LOC_Os03g18890.1	glycosyl transferase 8 domain containing protein, putative, expressed	Brasy1G249000	LOC_Os05g01060.1	expressed protein	Brasy1G135500	LOC_Os01g61560.1	phosphatidate cytidylyltransferase, putative, expressed	Brasy1G203300	LOC_Os03g21960.1	aminotransferase, putative, expressed	Brasy1G286900	LOC_Os01g41660.1	phosphoethanolamine/phosphocholine phosphatase, putative, expressed	Brasy5G097000	LOC_Os12g29400.1	GRAM domain containing protein, expressed	Brasy1G488600	LOC_Os01g07530.1	uncharacterized glycosyltransferase, putative, expressed	Brasy2G185400	LOC_Os03g19070.1	long cell-linked locus protein, putative, expressed	Brasy1G314000	LOC_Os10g38160.1	glutathione S-transferase, putative, expressed	Brasy5G043000	LOC_Os11g36790.1	OsFBO6 - F-box and other domain containing protein, expressed	Brasy5G043000	LOC_Os11g36790.1	OsFBO6 - F-box and other domain containing protein, expressed	Brasy5G043000	LOC_Os11g36790.1	OsFBO6 - F-box and other domain containing protein, expressed	Brasy1G516400	LOC_Os03g18890.1
Brasy1G530100	LOC_Os08g43490.1	heat shock protein DJ, putative, expressed	Brasy1G327800	LOC_Os05g46530.1	invertase/pectin methylesterase inhibitor family protein, putative, expressed	Brasy1G528200	LOC_Os06g43090.1	MYB transcription factor TaMYB1, putative, expressed	Brasy1G528200	LOC_Os06g43090.1	MYB transcription factor TaMYB1, putative, expressed	Brasy1G518100	LOC_Os01g04640.1	reticulon domain containing protein, putative, expressed	Brasy1G259500	LOC_Os07g29230.1	LTPL63 - Protease inhibitor/seed storage/LTP family protein precursor, putative, expressed	Brasy1G164100	LOC_Os01g57730.1	peroxidase precursor, putative, expressed	Brasy1G238200	LOC_Os01g49614.1	Protein kise domain containing protein, expressed	Brasy1G326200	No rice ortholog	No rice function	Brasy5G129300	LOC_Os11g34450.1	14-3-3 protein, putative, expressed	Brasy1G528200	LOC_Os06g43090.1	MYB transcription factor TaMYB1, putative, expressed	Brasy2G212700	LOC_Os03g22770.1	CCT/B-box zinc finger protein, putative, expressed	Brasy1G347000	LOC_Os12g06640.1	homeodomain, putative, expressed	Brasy5G048100	LOC_Os04g28850.1	RALFL36 - Rapid ALkalinization Factor RALF family protein precursor, expressed	Brasy5G048100	LOC_Os04g28850.1	RALFL36 - Rapid ALkalinization Factor RALF family protein precursor, expressed	Brasy5G048100	LOC_Os04g28850.1	RALFL36 - Rapid ALkalinization Factor RALF family protein precursor, expressed	Brasy1G518100	LOC_Os01g04640.1
Brasy5G035400	LOC_Os12g39830.1	cyclin, putative, expressed	Brasy1G328200	LOC_Os05g46610.1	myb-like D-binding domain containing protein, putative, expressed	Brasy1G533800	LOC_Os01g04330.1	OsCML16 - Calmodulin-related calcium sensor protein, expressed	Brasy1G533800	LOC_Os01g04330.1	OsCML16 - Calmodulin-related calcium sensor protein, expressed	Brasy1G534700	LOC_Os01g04210.1	D binding protein, putative, expressed	Brasy1G262200	LOC_Os09g31482.3	splicing factor U2AF, putative, expressed	Brasy1G185400	LOC_Os01g22352.1	peroxidase precursor, putative, expressed	Brasy1G257700	LOC_Os01g48540.1	glyoxal oxidase-related, putative, expressed	Brasy1G360700	No rice ortholog	No rice function	Brasy2G056200	LOC_Os03g04770.1	beta-amylase, putative, expressed	Brasy1G533800	LOC_Os01g04330.1	OsCML16 - Calmodulin-related calcium sensor protein, expressed	Brasy2G278500	LOC_Os03g45390.1	glucan endo-1,3-beta-glucosidase precursor, putative, expressed	Brasy1G370300	LOC_Os03g63074.2	Ser/Thr protein phosphatase family protein, expressed	Brasy5G078300	LOC_Os12g34874.2	bifunctiol 3-dehydroquite dehydratase/shikimate dehydrogese,chloroplast precursor, putative, expressed	Brasy5G078300	LOC_Os12g34874.2	bifunctiol 3-dehydroquite dehydratase/shikimate dehydrogese,chloroplast precursor, putative, expressed	Brasy5G078300	LOC_Os12g34874.2	bifunctiol 3-dehydroquite dehydratase/shikimate dehydrogese,chloroplast precursor, putative, expressed	Brasy1G534700	LOC_Os01g04210.1
Brasy5G036000	LOC_Os12g39640.1	MYB family transcription factor, putative, expressed	Brasy1G472000	LOC_Os01g10180.1	avr9/Cf-9 rapidly elicited protein 146, putative, expressed	Brasy5G065700	LOC_Os12g16080.1	expressed protein	Brasy5G065700	LOC_Os12g16080.1	expressed protein	Brasy1G566400	LOC_Os11g40320.1	expressed protein	Brasy1G271300	LOC_Os01g45900.1	OsFBX20 - F-box domain containing protein, expressed	Brasy1G193200	LOC_Os01g55420.1	expressed protein	Brasy1G266100	LOC_Os02g47780.1	hydrolase, alpha/beta fold family domain containing protein, expressed	Brasy1G361900	No rice ortholog	No rice function	Brasy2G084900	No rice ortholog	No rice function	Brasy5G065700	LOC_Os12g16080.1	expressed protein	Brasy2G300000	No rice ortholog	No rice function	Brasy1G400400	LOC_Os01g53090.1	pathogen-related protein, putative, expressed	Brasy5G152800	LOC_Os11g38790.1	expressed protein	Brasy5G152800	LOC_Os11g38790.1	expressed protein	Brasy5G152800	LOC_Os11g38790.1	expressed protein	Brasy1G566400	LOC_Os11g40320.1
Brasy5G040700	LOC_Os12g39360.1	aspartic proteise nepenthesin precursor, putative, expressed	Brasy1G516400	LOC_Os03g18890.1	glycosyl transferase 8 domain containing protein, putative, expressed	Brasy5G071600	LOC_Os12g35330.1	OsGrx_C12 - glutaredoxin subgroup III, expressed	Brasy5G071600	LOC_Os12g35330.1	OsGrx_C12 - glutaredoxin subgroup III, expressed	Brasy5G040700	LOC_Os12g39360.1	aspartic proteise nepenthesin precursor, putative, expressed	Brasy1G314000	LOC_Os10g38160.1	glutathione S-transferase, putative, expressed	Brasy1G202100	LOC_Os01g54390.1	S4 domain containing protein, putative, expressed	Brasy1G275500	LOC_Os01g43650.2	WRKY11, expressed	Brasy1G370300	LOC_Os03g63074.2	Ser/Thr protein phosphatase family protein, expressed	Brasy2G106500	LOC_Os03g11900.1	transporter family protein, putative, expressed	Brasy5G071600	LOC_Os12g35330.1	OsGrx_C12 - glutaredoxin subgroup III, expressed	Brasy2G334700	LOC_Os03g53200.1	OsCML4 - Calmodulin-related calcium sensor protein, expressed	Brasy1G427100	LOC_Os01g11570.1	GDSL-like lipase/acylhydrolase, putative, expressed	Brasy2G033700	LOC_Os03g02710.1	hydroxymethylglutaryl-CoA synthase, putative, expressed	Brasy2G033700	LOC_Os03g02710.1	hydroxymethylglutaryl-CoA synthase, putative, expressed	Brasy2G033700	LOC_Os03g02710.1	hydroxymethylglutaryl-CoA synthase, putative, expressed	Brasy5G040700	LOC_Os12g39360.1
Brasy5G043000	LOC_Os11g36790.1	OsFBO6 - F-box and other domain containing protein, expressed	Brasy5G028700	LOC_Os12g41600.1	OsSAUR57 - Auxin-responsive SAUR gene family member, expressed	Brasy5G073900	LOC_Os10g33230.1	R recognition motif containing protein, putative, expressed	Brasy5G073900	LOC_Os10g33230.1	R recognition motif containing protein, putative, expressed	Brasy5G043000	LOC_Os11g36790.1	OsFBO6 - F-box and other domain containing protein, expressed	Brasy1G317800	LOC_Os01g12670.5	expressed protein	Brasy1G203300	LOC_Os03g21960.1	aminotransferase, putative, expressed	Brasy1G279000	LOC_Os05g49890.1	ras-related protein, putative, expressed	Brasy1G387800	LOC_Os01g15770.1	transmembrane protein 136, putative, expressed	Brasy2G184100	LOC_Os03g18910.1	COBRA-like protein 7 precursor, putative, expressed	Brasy5G073900	LOC_Os10g33230.1	R recognition motif containing protein, putative, expressed	Brasy2G369600	LOC_Os03g57240.1	ZOS3-19 - C2H2 zinc finger protein, expressed	Brasy1G431400	LOC_Os07g32620.1	anthocyanidin 5,3-O-glucosyltransferase, putative, expressed	Brasy2G037600	LOC_Os03g03034.2	flavonol synthase/flavanone 3-hydroxylase, putative, expressed	Brasy2G037600	LOC_Os03g03034.2	flavonol synthase/flavanone 3-hydroxylase, putative, expressed	Brasy2G037600	LOC_Os03g03034.2	flavonol synthase/flavanone 3-hydroxylase, putative, expressed	Brasy5G043000	LOC_Os11g36790.1
Brasy5G048100	LOC_Os04g28850.1	RALFL36 - Rapid ALkalinization Factor RALF family protein precursor, expressed	Brasy5G078300	LOC_Os12g34874.2	bifunctiol 3-dehydroquite dehydratase/shikimate dehydrogese,chloroplast precursor, putative, expressed	Brasy5G097000	LOC_Os12g29400.1	GRAM domain containing protein, expressed	Brasy5G097000	LOC_Os12g29400.1	GRAM domain containing protein, expressed	Brasy5G052400	LOC_Os12g37910.2	GDSL-like lipase/acylhydrolase, putative, expressed	Brasy1G344500	No rice ortholog	No rice function	Brasy1G230100	LOC_Os01g50400.1	STE_MEKK_ste11_MAP3K.5 - STE kises include homologs to sterile 7, sterile 11 and sterile 20 from yeast, expressed	Brasy1G290700	LOC_Os01g41120.1	retrotransposon protein, putative, Ty3-gypsy subclass, expressed	Brasy1G402300	LOC_Os06g09600.1	expressed protein	Brasy2G185400	LOC_Os03g19070.1	long cell-linked locus protein, putative, expressed	Brasy5G097000	LOC_Os12g29400.1	GRAM domain containing protein, expressed	Brasy2G376200	LOC_Os02g46910.1	glycosyl hydrolases family 16, putative, expressed	Brasy1G433200	LOC_Os05g15630.1	membrane associated DUF588 domain containing protein, putative, expressed	Brasy2G052900	LOC_Os03g04470.1	expressed protein	Brasy2G052900	LOC_Os03g04470.1	expressed protein	Brasy2G052900	LOC_Os03g04470.1	expressed protein	Brasy5G052400	LOC_Os12g37910.2
Brasy5G185000	LOC_Os11g43360.1	tropinone reductase 2, putative, expressed	Brasy5G160100	LOC_Os11g40150.1	D repair protein Rad51, putative, expressed	Brasy5G140900	LOC_Os11g37230.1	zinc finger, C3HC4 type domain containing protein, expressed	Brasy5G140900	LOC_Os11g37230.1	zinc finger, C3HC4 type domain containing protein, expressed	Brasy5G053600	LOC_Os12g37850.1	expressed protein	Brasy1G379400	LOC_Os01g16610.1	plastocyanin-like domain containing protein, putative, expressed	Brasy1G252800	LOC_Os05g01330.1	expressed protein	Brasy1G297400	No rice ortholog	No rice function	Brasy1G404600	LOC_Os10g34730.1	GEM, putative, expressed	Brasy2G212700	LOC_Os03g22770.1	CCT/B-box zinc finger protein, putative, expressed	Brasy5G140900	LOC_Os11g37230.1	zinc finger, C3HC4 type domain containing protein, expressed	Brasy2G395900	LOC_Os03g58740.1	expressed protein	Brasy1G438600	LOC_Os08g10500.1	expressed protein	Brasy2G055600	LOC_Os03g04550.1	expressed protein	Brasy2G055600	LOC_Os03g04550.1	expressed protein	Brasy2G055600	LOC_Os03g04550.1	expressed protein	Brasy5G053600	LOC_Os12g37850.1
Brasy2G038100	LOC_Os03g03130.1	ubiquitin-conjugating enzyme, putative, expressed	Brasy5G177700	LOC_Os03g60760.1	expressed protein	Brasy2G184100	LOC_Os03g18910.1	COBRA-like protein 7 precursor, putative, expressed	Brasy2G184100	LOC_Os03g18910.1	COBRA-like protein 7 precursor, putative, expressed	Brasy5G068700	No rice ortholog	No rice function	Brasy1G434600	LOC_Os01g13480.1	glutaredoxin, putative, expressed	Brasy1G279100	LOC_Os01g42520.1	expressed protein	Brasy1G308200	LOC_Os06g50380.3	protein phosphatase 2C, putative, expressed	Brasy1G417300	LOC_Os07g08710.1	AT hook-containing D-binding protein, putative, expressed	Brasy2G300000	No rice ortholog	No rice function	Brasy2G184100	LOC_Os03g18910.1	COBRA-like protein 7 precursor, putative, expressed	Brasy2G409300	LOC_Os03g60100.1	50S ribosomal protein L17, putative, expressed	Brasy1G450000	No rice ortholog	No rice function	Brasy2G089300	LOC_Os03g10370.1	ADP-ribosylation factor, putative, expressed	Brasy2G089300	LOC_Os03g10370.1	ADP-ribosylation factor, putative, expressed	Brasy2G089300	LOC_Os03g10370.1	ADP-ribosylation factor, putative, expressed	Brasy5G068700	No rice ortholog
Brasy2G052900	LOC_Os03g04470.1	expressed protein	Brasy2G010700	LOC_Os01g24980.1	ringenin,2-oxoglutarate 3-dioxygese, putative, expressed	Brasy2G187600	LOC_Os03g19400.1	expressed protein	Brasy2G187600	LOC_Os03g19400.1	expressed protein	Brasy5G072400	LOC_Os10g33370.1	3-ketoacyl-CoA synthase precursor, putative, expressed	Brasy1G461000	LOC_Os01g11710.1	GDSL-like lipase/acylhydrolase, putative, expressed	Brasy1G281800	LOC_Os01g42190.1	heat shock protein DJ, putative, expressed	Brasy1G312100	No rice ortholog	No rice function	Brasy1G442800	LOC_Os07g35310.1	TKL_IRAK_DUF26-lc.12 - DUF26 kises have homology to DUF26 containing loci, expressed	Brasy2G369600	LOC_Os03g57240.1	ZOS3-19 - C2H2 zinc finger protein, expressed	Brasy2G187600	LOC_Os03g19400.1	expressed protein	Brasy2G469700	LOC_Os10g41710.1	chaperonin, putative, expressed	Brasy1G468300	LOC_Os01g10580.1	B-box zinc finger family protein, putative, expressed	Brasy2G092100	LOC_Os03g10640.1	calcium-transporting ATPase, plasma membrane-type, putative, expressed	Brasy2G092100	LOC_Os03g10640.1	calcium-transporting ATPase, plasma membrane-type, putative, expressed	Brasy2G092100	LOC_Os03g10640.1	calcium-transporting ATPase, plasma membrane-type, putative, expressed	Brasy5G072400	LOC_Os10g33370.1
Brasy2G154400	LOC_Os03g16040.1	hsp20/alpha crystallin family protein, putative, expressed	Brasy2G013600	LOC_Os10g40730.1	expansin precursor, putative, expressed	Brasy2G199200	LOC_Os03g21380.2	OsCML27 - Calmodulin-related calcium sensor protein, expressed	Brasy2G199200	LOC_Os03g21380.2	OsCML27 - Calmodulin-related calcium sensor protein, expressed	Brasy2G038100	LOC_Os03g03130.1	ubiquitin-conjugating enzyme, putative, expressed	Brasy1G465400	LOC_Os01g10950.1	peptide-N4-asparagine amidase A, putative, expressed	Brasy1G368300	LOC_Os01g18320.1	protoporphyrinogen oxidase, chloroplast precursor, putative, expressed	Brasy1G321700	LOC_Os10g03320.1	UDP-glucoronosyl and UDP-glucosyl transferase domain containing protein, expressed	Brasy1G466600	LOC_Os01g10850.1	peroxidase precursor, putative, expressed	Brasy2G376200	LOC_Os02g46910.1	glycosyl hydrolases family 16, putative, expressed	Brasy2G199200	LOC_Os03g21380.2	OsCML27 - Calmodulin-related calcium sensor protein, expressed	Brasy2G499500	LOC_Os03g08330.1	ZIM domain containing protein, putative, expressed	Brasy1G503500	LOC_Os08g30740.1	ABC transporter, ATP-binding protein, putative, expressed	Brasy2G111800	LOC_Os03g13030.1	lecithin cholesterol acyltransferase, putative, expressed	Brasy2G111800	LOC_Os03g13030.1	lecithin cholesterol acyltransferase, putative, expressed	Brasy2G111800	LOC_Os03g13030.1	lecithin cholesterol acyltransferase, putative, expressed	Brasy2G038100	LOC_Os03g03130.1
Brasy2G197400	LOC_Os03g21000.1	thioredoxin, putative, expressed	Brasy2G021500	LOC_Os03g01770.1	rhodanese, putative, expressed	Brasy2G256300	LOC_Os12g39400.1	ZOS12-09 - C2H2 zinc finger protein, expressed	Brasy2G256300	LOC_Os12g39400.1	ZOS12-09 - C2H2 zinc finger protein, expressed	Brasy2G137000	LOC_Os05g48840.1	expressed protein	Brasy1G466600	LOC_Os01g10850.1	peroxidase precursor, putative, expressed	Brasy1G379500	LOC_Os01g16620.4	expressed protein	Brasy1G328000	LOC_Os05g46570.1	WD domain, G-beta repeat domain containing protein, expressed	Brasy1G472000	LOC_Os01g10180.1	avr9/Cf-9 rapidly elicited protein 146, putative, expressed	Brasy2G395900	LOC_Os03g58740.1	expressed protein	Brasy2G256300	LOC_Os12g39400.1	ZOS12-09 - C2H2 zinc finger protein, expressed	Brasy3G004300	LOC_Os08g10500.1	expressed protein	Brasy1G575100	LOC_Os01g23440.1	expressed protein	Brasy2G137000	LOC_Os05g48840.1	expressed protein	Brasy2G137000	LOC_Os05g48840.1	expressed protein	Brasy2G137000	LOC_Os05g48840.1	expressed protein	Brasy2G137000	LOC_Os05g48840.1
Brasy2G201400	LOC_Os10g05970.1	POEI12 - Pollen Ole e I allergen and extensin family protein precursor, expressed	Brasy2G130600	LOC_Os11g07830.1	dirigent, putative, expressed	Brasy2G278500	LOC_Os03g45390.1	glucan endo-1,3-beta-glucosidase precursor, putative, expressed	Brasy2G278500	LOC_Os03g45390.1	glucan endo-1,3-beta-glucosidase precursor, putative, expressed	Brasy2G139000	LOC_Os05g48580.1	expressed protein	Brasy1G498700	LOC_Os01g01369.1	3-beta-hydroxysteroid-Delta-isomerase, putative, expressed	Brasy1G388500	LOC_Os01g15640.1	no apical meristem protein, putative, expressed	Brasy1G341200	LOC_Os03g31510.1	cysteine proteise inhibitor 8 precursor, putative, expressed	Brasy1G503700	LOC_Os08g25690.1	expressed protein	Brasy2G409300	LOC_Os03g60100.1	50S ribosomal protein L17, putative, expressed	Brasy2G278500	LOC_Os03g45390.1	glucan endo-1,3-beta-glucosidase precursor, putative, expressed	Brasy3G058600	LOC_Os09g39940.1	plastocyanin-like domain containing protein, putative, expressed	Brasy5G003700	No rice ortholog	No rice function	Brasy2G147300	LOC_Os09g31031.2	ubiquitin family protein, putative, expressed	Brasy2G147300	LOC_Os09g31031.2	ubiquitin family protein, putative, expressed	Brasy2G147300	LOC_Os09g31031.2	ubiquitin family protein, putative, expressed	Brasy2G139000	LOC_Os05g48580.1
Brasy2G218900	LOC_Os03g25440.1	expressed protein	Brasy2G133000	LOC_Os10g23820.1	transferase family protein, putative, expressed	Brasy2G382300	LOC_Os03g57900.1	zinc finger A20 and AN1 domain-containing stress-associated protein, putative, expressed	Brasy2G382300	LOC_Os03g57900.1	zinc finger A20 and AN1 domain-containing stress-associated protein, putative, expressed	Brasy2G148400	LOC_Os03g15530.1	expressed protein	Brasy1G547700	LOC_Os01g02930.1	glycosyltransferase protein, putative, expressed	Brasy1G406800	LOC_Os04g58090.1	harpin-induced protein 1 domain containing protein, expressed	Brasy1G379400	LOC_Os01g16610.1	plastocyanin-like domain containing protein, putative, expressed	Brasy1G554100	LOC_Os05g46300.1	OsFBX172 - F-box domain containing protein, expressed	Brasy2G413600	LOC_Os03g09900.1	membrane protein, putative, expressed	Brasy2G382300	LOC_Os03g57900.1	zinc finger A20 and AN1 domain-containing stress-associated protein, putative, expressed	Brasy3G182700	LOC_Os10g35630.1	cystathionin beta synthase protein, putative, expressed	Brasy5G078300	LOC_Os12g34874.2	bifunctiol 3-dehydroquite dehydratase/shikimate dehydrogese,chloroplast precursor, putative, expressed	Brasy2G183800	LOC_Os02g54540.1	SCP-like extracellular protein, expressed	Brasy2G183800	LOC_Os02g54540.1	SCP-like extracellular protein, expressed	Brasy2G183800	LOC_Os02g54540.1	SCP-like extracellular protein, expressed	Brasy2G148400	LOC_Os03g15530.1
Brasy2G242000	LOC_Os03g37810.1	expressed protein	Brasy2G147500	LOC_Os03g15410.1	expressed protein	Brasy2G395900	LOC_Os03g58740.1	expressed protein	Brasy2G395900	LOC_Os03g58740.1	expressed protein	Brasy2G183800	LOC_Os02g54540.1	SCP-like extracellular protein, expressed	Brasy1G548400	LOC_Os01g02900.1	glycosyltransferase, putative, expressed	Brasy1G437300	LOC_Os08g10340.1	OsFBX278 - F-box domain containing protein, expressed	Brasy1G386500	LOC_Os01g15830.1	peroxidase precursor, putative, expressed	Brasy5G017300	LOC_Os12g42610.1	YABBY domain containing protein, putative, expressed	Brasy2G499500	LOC_Os03g08330.1	ZIM domain containing protein, putative, expressed	Brasy2G395900	LOC_Os03g58740.1	expressed protein	Brasy3G196800	LOC_Os10g37830.1	OsFBX391 - F-box domain containing protein, expressed	Brasy2G040000	LOC_Os03g03410.1	serine/threonine-protein kise, putative, expressed	Brasy2G197400	LOC_Os03g21000.1	thioredoxin, putative, expressed	Brasy2G197400	LOC_Os03g21000.1	thioredoxin, putative, expressed	Brasy2G197400	LOC_Os03g21000.1	thioredoxin, putative, expressed	Brasy2G183800	LOC_Os02g54540.1
Brasy2G368600	LOC_Os03g57149.1	mTERF domain containing protein, expressed	Brasy2G148400	LOC_Os03g15530.1	expressed protein	Brasy2G416700	LOC_Os03g09170.1	ethylene-responsive transcription factor, putative, expressed	Brasy2G416700	LOC_Os03g09170.1	ethylene-responsive transcription factor, putative, expressed	Brasy2G197400	LOC_Os03g21000.1	thioredoxin, putative, expressed	Brasy5G004200	LOC_Os06g31070.1	PROLM24 - Prolamin precursor, expressed	Brasy1G446600	LOC_Os01g12830.1	erythrote-4-phosphate dehydrogese domain containing protein, expressed	Brasy1G394600	LOC_Os01g15260.1	dynein light chain type 1 domain containing protein, expressed	Brasy5G041600	No rice ortholog	No rice function	Brasy3G004300	LOC_Os08g10500.1	expressed protein	Brasy2G416700	LOC_Os03g09170.1	ethylene-responsive transcription factor, putative, expressed	Brasy3G326900	LOC_Os08g42590.1	mtN19, putative, expressed	Brasy2G067400	LOC_Os03g05910.1	expressed protein	Brasy2G201400	LOC_Os10g05970.1	POEI12 - Pollen Ole e I allergen and extensin family protein precursor, expressed	Brasy2G201400	LOC_Os10g05970.1	POEI12 - Pollen Ole e I allergen and extensin family protein precursor, expressed	Brasy2G201400	LOC_Os10g05970.1	POEI12 - Pollen Ole e I allergen and extensin family protein precursor, expressed	Brasy2G197400	LOC_Os03g21000.1
Brasy2G409300	LOC_Os03g60100.1	50S ribosomal protein L17, putative, expressed	Brasy2G168100	LOC_Os03g17500.1	expressed protein	Brasy2G420600	LOC_Os03g60910.1	PPR repeat domain containing protein, putative, expressed	Brasy2G420600	LOC_Os03g60910.1	PPR repeat domain containing protein, putative, expressed	Brasy2G201400	LOC_Os10g05970.1	POEI12 - Pollen Ole e I allergen and extensin family protein precursor, expressed	Brasy5G014400	LOC_Os12g43130.1	phytoene synthase, chloroplast precursor, putative, expressed	Brasy1G464200	LOC_Os01g11230.1	SOUL heme-binding protein, putative, expressed	Brasy1G405400	LOC_Os10g39600.1	expressed protein	Brasy5G048700	No rice ortholog	No rice function	Brasy3G058600	LOC_Os09g39940.1	plastocyanin-like domain containing protein, putative, expressed	Brasy2G420600	LOC_Os03g60910.1	PPR repeat domain containing protein, putative, expressed	Brasy4G035000	LOC_Os02g53510.1	oxidoreductase/ transition metal ion binding protein, putative, expressed	Brasy2G077500	LOC_Os03g07420.1	3-dehydroquite synthase, putative, expressed	Brasy2G244100	LOC_Os03g32580.1	BRASSINOSTEROID INSENSITIVE 1-associated receptor kise 1 precursor, putative, expressed	Brasy2G244100	LOC_Os03g32580.1	BRASSINOSTEROID INSENSITIVE 1-associated receptor kise 1 precursor, putative, expressed	Brasy2G244100	LOC_Os03g32580.1	BRASSINOSTEROID INSENSITIVE 1-associated receptor kise 1 precursor, putative, expressed	Brasy2G201400	LOC_Os10g05970.1
Brasy3G073200	No rice ortholog	No rice function	Brasy2G189500	LOC_Os03g19610.1	pectinesterase, putative, expressed	Brasy2G450900	LOC_Os05g29860.1	mitochondrial carrier protein, putative, expressed	Brasy2G450900	LOC_Os05g29860.1	mitochondrial carrier protein, putative, expressed	Brasy2G216300	LOC_Os07g13030.1	expressed protein	Brasy5G060900	No rice ortholog	No rice function	Brasy1G475600	LOC_Os01g09750.2	R methyltransferase protein, putative, expressed	Brasy1G406800	LOC_Os04g58090.1	harpin-induced protein 1 domain containing protein, expressed	Brasy5G060500	LOC_Os08g02820.1	plant protein of unknown function domain containing protein, expressed	Brasy3G072700	LOC_Os08g02210.1	expressed protein	Brasy2G450900	LOC_Os05g29860.1	mitochondrial carrier protein, putative, expressed	Brasy4G046000	LOC_Os02g48980.1	GPI-anchored protein, putative, expressed	Brasy2G094200	LOC_Os03g10890.1	zinc finger, C3HC4 type domain containing protein, expressed	Brasy2G289200	LOC_Os03g48060.1	class I glutamine amidotransferase, putative, expressed	Brasy2G289200	LOC_Os03g48060.1	class I glutamine amidotransferase, putative, expressed	Brasy2G289200	LOC_Os03g48060.1	class I glutamine amidotransferase, putative, expressed	Brasy2G216300	LOC_Os07g13030.1
Brasy3G097800	LOC_Os08g15060.1	ATP binding protein, putative, expressed	Brasy2G197400	LOC_Os03g21000.1	thioredoxin, putative, expressed	Brasy3G004300	LOC_Os08g10500.1	expressed protein	Brasy3G004300	LOC_Os08g10500.1	expressed protein	Brasy2G244100	LOC_Os03g32580.1	BRASSINOSTEROID INSENSITIVE 1-associated receptor kise 1 precursor, putative, expressed	Brasy5G097100	LOC_Os12g29330.1	no apical meristem protein, putative, expressed	Brasy1G488600	LOC_Os01g07530.1	uncharacterized glycosyltransferase, putative, expressed	Brasy1G410300	LOC_Os01g14940.1	invertase/pectin methylesterase inhibitor family protein, putative, expressed	Brasy5G084700	LOC_Os12g33070.1	myb-like D-binding domain containing protein, putative, expressed	Brasy3G084900	LOC_Os04g52000.1	protein phosphatase 2C, putative, expressed	Brasy3G004300	LOC_Os08g10500.1	expressed protein	Brasy4G079300	LOC_Os02g55630.1	COBW domain containing protein, putative, expressed	Brasy2G125800	LOC_Os03g14140.1	POEI16 - Pollen Ole e I allergen and extensin family protein precursor, expressed	Brasy2G316800	LOC_Os03g50960.1	LTPL118 - Protease inhibitor/seed storage/LTP family protein precursor, expressed	Brasy2G316800	LOC_Os03g50960.1	LTPL118 - Protease inhibitor/seed storage/LTP family protein precursor, expressed	Brasy2G316800	LOC_Os03g50960.1	LTPL118 - Protease inhibitor/seed storage/LTP family protein precursor, expressed	Brasy2G244100	LOC_Os03g32580.1
Brasy3G109600	LOC_Os08g17680.1	stromal cell-derived factor 2-like protein precursor, putative, expressed	Brasy2G281800	LOC_Os03g46150.2	LTPL72 - Protease inhibitor/seed storage/LTP family protein precursor, expressed	Brasy3G014100	LOC_Os08g05540.1	expressed protein	Brasy3G014100	LOC_Os08g05540.1	expressed protein	Brasy2G324600	LOC_Os03g51920.1	peptidase, M50 family, putative, expressed	Brasy5G124700	LOC_Os12g29650.1	plant protein of unknown function domain containing protein, expressed	Brasy1G513600	LOC_Os01g04860.1	DUF647 domain containing protein, putative, expressed	Brasy1G426700	LOC_Os02g25850.1	transposon protein, putative, Pong sub-class, expressed	Brasy5G113100	LOC_Os01g44120.1	expressed protein	Brasy3G291700	LOC_Os08g38220.1	dof zinc finger domain containing protein, putative, expressed	Brasy3G014100	LOC_Os08g05540.1	expressed protein	Brasy4G094800	LOC_Os02g58200.1	expressed protein	Brasy2G143900	LOC_Os03g14915.1	expressed protein	Brasy2G324600	LOC_Os03g51920.1	peptidase, M50 family, putative, expressed	Brasy2G324600	LOC_Os03g51920.1	peptidase, M50 family, putative, expressed	Brasy2G324600	LOC_Os03g51920.1	peptidase, M50 family, putative, expressed	Brasy2G324600	LOC_Os03g51920.1
Brasy3G187500	LOC_Os10g36200.1	heavy metal-associated domain containing protein, expressed	Brasy2G368300	LOC_Os03g57140.1	GLTP domain containing protein, putative, expressed	Brasy3G084900	LOC_Os04g52000.1	protein phosphatase 2C, putative, expressed	Brasy3G084900	LOC_Os04g52000.1	protein phosphatase 2C, putative, expressed	Brasy2G370600	LOC_Os02g45930.1	expressed protein	Brasy5G165100	LOC_Os11g40570.2	plant viral response family protein, putative, expressed	Brasy1G539800	LOC_Os01g03670.1	dihydroflavonol-4-reductase, putative, expressed	Brasy1G447100	LOC_Os01g12760.1	cytochrome P450, putative, expressed	Brasy5G123700	No rice ortholog	No rice function	Brasy3G303000	LOC_Os08g39430.1	thylakoid lumel 19 kDa protein, chloroplast precursor, putative, expressed	Brasy3G084900	LOC_Os04g52000.1	protein phosphatase 2C, putative, expressed	Brasy4G191700	LOC_Os04g45980.1	glycine-rich cell wall protein, putative, expressed	Brasy2G156400	LOC_Os03g16350.1	D binding protein, putative, expressed	Brasy2G379900	LOC_Os02g47400.1	pecticetylesterase domain containing protein, expressed	Brasy2G379900	LOC_Os02g47400.1	pecticetylesterase domain containing protein, expressed	Brasy2G379900	LOC_Os02g47400.1	pecticetylesterase domain containing protein, expressed	Brasy2G370600	LOC_Os02g45930.1
Brasy3G197000	LOC_Os10g37850.1	armadillo, putative, expressed	Brasy2G382300	LOC_Os03g57900.1	zinc finger A20 and AN1 domain-containing stress-associated protein, putative, expressed	Brasy3G093700	LOC_Os04g51410.1	expressed protein	Brasy3G093700	LOC_Os04g51410.1	expressed protein	Brasy2G379900	LOC_Os02g47400.1	pecticetylesterase domain containing protein, expressed	Brasy5G210700	LOC_Os11g45720.1	pectinesterase, putative, expressed	Brasy1G545500	LOC_Os01g03130.1	expressed protein	Brasy1G457900	LOC_Os01g12080.1	plant-specific domain TIGR01589 family protein, putative, expressed	Brasy5G127300	LOC_Os10g07616.1	chalcone synthase, putative, expressed	Brasy3G326900	LOC_Os08g42590.1	mtN19, putative, expressed	Brasy3G093700	LOC_Os04g51410.1	expressed protein	Brasy4G232300	LOC_Os04g57340.1	AP2 domain containing protein, expressed	Brasy2G179800	LOC_Os03g18770.1	wound-induced protein WI12, putative, expressed	Brasy2G382200	LOC_Os12g10550.1	transposon protein, putative, CACTA, En/Spm sub-class, expressed	Brasy2G382200	LOC_Os12g10550.1	transposon protein, putative, CACTA, En/Spm sub-class, expressed	Brasy2G382200	LOC_Os12g10550.1	transposon protein, putative, CACTA, En/Spm sub-class, expressed	Brasy2G379900	LOC_Os02g47400.1
Brasy3G208800	LOC_Os10g40360.1	proline oxidase, mitochondrial precursor, putative, expressed	Brasy2G486800	LOC_Os03g64170.1	GDSL-like lipase/acylhydrolase, putative, expressed	Brasy3G103100	LOC_Os08g16710.1	OsFBX281 - F-box domain containing protein, expressed	Brasy3G103100	LOC_Os08g16710.1	OsFBX281 - F-box domain containing protein, expressed	Brasy2G412600	LOC_Os03g10040.1	OsFBX77 - F-box domain containing protein, expressed	Brasy5G213900	No rice ortholog	No rice function	Brasy1G578000	LOC_Os11g27430.1	NB-ARC domain containing protein, expressed	Brasy1G459800	LOC_Os01g11940.1	osFTL1 FT-Like1 homologous to Flowering Locus T gene; contains Pfam profile PF01161: Phosphatidylethanolamine-binding protein, expressed	Brasy2G022000	LOC_Os12g28260.1	cyclic nucleotide-gated ion channel, putative, expressed	Brasy4G035000	LOC_Os02g53510.1	oxidoreductase/ transition metal ion binding protein, putative, expressed	Brasy3G103100	LOC_Os08g16710.1	OsFBX281 - F-box domain containing protein, expressed	Brasy4G300500	LOC_Os01g32730.1	tetratricopeptide repeat containing protein, putative, expressed	Brasy2G197400	LOC_Os03g21000.1	thioredoxin, putative, expressed	Brasy2G417600	LOC_Os03g09120.1	expressed protein	Brasy2G417600	LOC_Os03g09120.1	expressed protein	Brasy2G417600	LOC_Os03g09120.1	expressed protein	Brasy2G412600	LOC_Os03g10040.1
Brasy3G216700	LOC_Os11g33394.1	plant protein of unknown function domain containing protein, expressed	Brasy3G072000	LOC_Os08g02300.1	no apical meristem protein, putative, expressed	Brasy3G190700	LOC_Os10g36860.1	CRS1/YhbY domain containing protein, expressed	Brasy3G190700	LOC_Os10g36860.1	CRS1/YhbY domain containing protein, expressed	Brasy2G462600	LOC_Os11g12650.1	PHD-finger domain containing protein, putative, expressed	Brasy2G024200	LOC_Os03g02030.1	folylpolyglutamate synthase, mitochondrial precursor, putative, expressed	Brasy5G006300	LOC_Os12g44160.2	oxidoreductase, putative, expressed	Brasy1G466400	LOC_Os02g34790.1	receptor-like protein kise 5 precursor, putative, expressed	Brasy2G037400	LOC_Os11g41160.2	phosphoserine phosphatase, chloroplast precursor, putative, expressed	Brasy4G079300	LOC_Os02g55630.1	COBW domain containing protein, putative, expressed	Brasy3G190700	LOC_Os10g36860.1	CRS1/YhbY domain containing protein, expressed	Brasy4G412300	LOC_Os05g37520.1	expressed protein	Brasy2G229500	LOC_Os07g42220.1	expressed protein	Brasy2G436200	LOC_Os03g61810.1	tR-specific adenosine deamise, putative, expressed	Brasy2G436200	LOC_Os03g61810.1	tR-specific adenosine deamise, putative, expressed	Brasy2G436200	LOC_Os03g61810.1	tR-specific adenosine deamise, putative, expressed	Brasy2G462600	LOC_Os11g12650.1
Brasy3G235400	LOC_Os08g31630.1	uncharacterized glycosyl hydrolase Rv2006/MT2062, putative, expressed	Brasy3G074200	LOC_Os08g02070.1	OsMADS26 - MADS-box family gene with MIKCc type-box, expressed	Brasy3G201200	LOC_Os10g39640.1	expansin precursor, putative, expressed	Brasy3G201200	LOC_Os10g39640.1	expansin precursor, putative, expressed	Brasy2G472300	LOC_Os10g41430.1	cyclin, putative, expressed	Brasy2G031400	LOC_Os03g02544.1	expressed protein	Brasy5G025700	LOC_Os05g27730.1	WRKY53, expressed	Brasy1G485600	No rice ortholog	No rice function	Brasy2G044100	LOC_Os03g03720.1	glyceraldehyde-3-phosphate dehydrogese, putative, expressed	Brasy4G094800	LOC_Os02g58200.1	expressed protein	Brasy3G201200	LOC_Os10g39640.1	expansin precursor, putative, expressed	Brasy5G345300	LOC_Os10g33310.1	cyclin-dependent kise inhibitor, putative, expressed	Brasy2G244100	LOC_Os03g32580.1	BRASSINOSTEROID INSENSITIVE 1-associated receptor kise 1 precursor, putative, expressed	Brasy2G462600	LOC_Os11g12650.1	PHD-finger domain containing protein, putative, expressed	Brasy2G462600	LOC_Os11g12650.1	PHD-finger domain containing protein, putative, expressed	Brasy2G462600	LOC_Os11g12650.1	PHD-finger domain containing protein, putative, expressed	Brasy2G472300	LOC_Os10g41430.1
Brasy3G265500	LOC_Os08g34510.1	expressed protein	Brasy3G171700	LOC_Os10g33440.2	NB-ARC domain containing protein, expressed	Brasy3G207800	LOC_Os05g48450.5	aminotransferase domain containing protein, putative, expressed	Brasy3G207800	LOC_Os05g48450.5	aminotransferase domain containing protein, putative, expressed	Brasy3G003900	LOC_Os11g17720.1	plant protein of unknown function domain containing protein, expressed	Brasy2G040700	LOC_Os03g03470.3	expressed protein	Brasy5G049200	LOC_Os12g37900.1	expressed protein	Brasy1G578200	LOC_Os07g14700.1	harpin-induced protein 1 domain containing protein, expressed	Brasy2G050700	LOC_Os03g04220.1	glutathione S-transferase, putative, expressed	Brasy4G232300	LOC_Os04g57340.1	AP2 domain containing protein, expressed	Brasy3G207800	LOC_Os05g48450.5	aminotransferase domain containing protein, putative, expressed	Brasy5G394600	LOC_Os12g38670.1	transposon protein, putative, CACTA, En/Spm sub-class, expressed	Brasy2G293400	LOC_Os03g48810.1	nucleobase-ascorbate transporter, putative, expressed	Brasy2G465400	LOC_Os05g49200.2	aspartic proteise oryzasin-1 precursor, putative, expressed	Brasy2G465400	LOC_Os05g49200.2	aspartic proteise oryzasin-1 precursor, putative, expressed	Brasy2G465400	LOC_Os05g49200.2	aspartic proteise oryzasin-1 precursor, putative, expressed	Brasy3G003900	LOC_Os11g17720.1
Brasy3G344000	LOC_Os08g44460.3	expressed protein	Brasy3G193900	LOC_Os10g36500.1	invertase/pectin methylesterase inhibitor family protein, putative, expressed	Brasy3G238600	LOC_Os08g31980.1	trehalose-6-phosphate synthase, putative, expressed	Brasy3G238600	LOC_Os08g31980.1	trehalose-6-phosphate synthase, putative, expressed	Brasy3G004300	LOC_Os08g10500.1	expressed protein	Brasy2G065900	LOC_Os03g05750.1	heavy-metal-associated domain-containing protein, putative, expressed	Brasy5G051400	LOC_Os03g52730.1	magnesium-dependent phosphatase 1, putative, expressed	Brasy5G037500	LOC_Os06g33350.1	plant protein of unknown function domain containing protein, expressed	Brasy2G051400	LOC_Os03g04310.1	BHLH transcription factor, putative, expressed	Brasy4G300500	LOC_Os01g32730.1	tetratricopeptide repeat containing protein, putative, expressed	Brasy3G238600	LOC_Os08g31980.1	trehalose-6-phosphate synthase, putative, expressed	Brasy6G016500	LOC_Os07g48050.1	peroxidase precursor, putative, expressed	Brasy2G337600	LOC_Os03g53520.1	expressed protein	Brasy2G472300	LOC_Os10g41430.1	cyclin, putative, expressed	Brasy2G472300	LOC_Os10g41430.1	cyclin, putative, expressed	Brasy2G472300	LOC_Os10g41430.1	cyclin, putative, expressed	Brasy3G004300	LOC_Os08g10500.1
Brasy3G347200	LOC_Os08g44770.1	copper/zinc superoxide dismutase, putative, expressed	Brasy3G195100	LOC_Os10g37340.1	cystathionine gamma-synthase, putative, expressed	Brasy3G280200	LOC_Os08g37180.1	patatin, putative, expressed	Brasy3G280200	LOC_Os08g37180.1	patatin, putative, expressed	Brasy3G046500	LOC_Os01g58100.1	polyphenol oxidase, putative, expressed	Brasy2G078000	No rice ortholog	No rice function	Brasy5G077600	LOC_Os12g34890.1	acyl carrier protein, putative, expressed	Brasy5G045100	LOC_Os12g38960.1	ZOS12-07 - C2H2 zinc finger protein, expressed	Brasy2G076500	LOC_Os03g07380.1	expressed protein	Brasy4G354700	LOC_Os02g47850.2	class I glutamine amidotransferase, putative, expressed	Brasy3G280200	LOC_Os08g37180.1	patatin, putative, expressed	Brasy6G119700	LOC_Os07g36170.2	chitin-inducible gibberellin-responsive protein, putative, expressed	Brasy2G365200	LOC_Os03g56900.1	reticulon domain containing protein, putative, expressed	Brasy3G046500	LOC_Os01g58100.1	polyphenol oxidase, putative, expressed	Brasy3G046500	LOC_Os01g58100.1	polyphenol oxidase, putative, expressed	Brasy3G046500	LOC_Os01g58100.1	polyphenol oxidase, putative, expressed	Brasy3G046500	LOC_Os01g58100.1
Brasy4G014400	LOC_Os02g51440.1	laccase precursor protein, putative, expressed	Brasy3G221200	LOC_Os10g42550.1	Inositol 1, 3, 4-trisphosphate 5/6-kise, putative, expressed	Brasy3G326900	LOC_Os08g42590.1	mtN19, putative, expressed	Brasy3G326900	LOC_Os08g42590.1	mtN19, putative, expressed	Brasy3G057400	LOC_Os08g04310.1	plastocyanin-like domain containing protein, putative, expressed	Brasy2G079000	LOC_Os03g08470.3	AP2 domain containing protein, expressed	Brasy5G078300	LOC_Os12g34874.2	bifunctiol 3-dehydroquite dehydratase/shikimate dehydrogese,chloroplast precursor, putative, expressed	Brasy5G074700	LOC_Os10g32980.1	CESA7 - cellulose synthase, expressed	Brasy2G081400	LOC_Os03g08720.1	transferase family protein, putative, expressed	Brasy5G345300	LOC_Os10g33310.1	cyclin-dependent kise inhibitor, putative, expressed	Brasy3G326900	LOC_Os08g42590.1	mtN19, putative, expressed	Brasy7G094300	LOC_Os06g13760.1	glycosyl transferase 8 domain containing protein, putative, expressed	Brasy2G387100	LOC_Os09g16160.1	ankyrin repeat family protein, putative, expressed	Brasy3G070600	LOC_Os08g02420.1	OsCML7 - Calmodulin-related calcium sensor protein, expressed	Brasy3G070600	LOC_Os08g02420.1	OsCML7 - Calmodulin-related calcium sensor protein, expressed	Brasy3G070600	LOC_Os08g02420.1	OsCML7 - Calmodulin-related calcium sensor protein, expressed	Brasy3G057400	LOC_Os08g04310.1
Brasy4G088400	LOC_Os07g10600.2	cycloartenol-C-24-methyltransferase 1, putative, expressed	Brasy3G235400	LOC_Os08g31630.1	uncharacterized glycosyl hydrolase Rv2006/MT2062, putative, expressed	Brasy4G079300	LOC_Os02g55630.1	COBW domain containing protein, putative, expressed	Brasy4G079300	LOC_Os02g55630.1	COBW domain containing protein, putative, expressed	Brasy3G070600	LOC_Os08g02420.1	OsCML7 - Calmodulin-related calcium sensor protein, expressed	Brasy2G100900	LOC_Os07g03070.1	tetratricopeptide repeat containing protein, putative, expressed	Brasy5G102900	LOC_Os12g24540.1	PHD-finger family protein, expressed	Brasy5G078300	LOC_Os12g34874.2	bifunctiol 3-dehydroquite dehydratase/shikimate dehydrogese,chloroplast precursor, putative, expressed	Brasy2G091000	LOC_Os03g10440.1	glycosyl hydrolase family 10 protein, putative, expressed	Brasy5G394600	LOC_Os12g38670.1	transposon protein, putative, CACTA, En/Spm sub-class, expressed	Brasy4G079300	LOC_Os02g55630.1	COBW domain containing protein, putative, expressed	Brasy7G203200	LOC_Os06g45570.1	VQ domain containing protein, putative, expressed	Brasy2G387500	LOC_Os06g11210.1	12-oxophytodienoate reductase, putative, expressed	Brasy3G098600	LOC_Os08g15170.1	ATP synthase epsilon chain, mitochondrial, putative, expressed	Brasy3G098600	LOC_Os08g15170.1	ATP synthase epsilon chain, mitochondrial, putative, expressed	Brasy3G098600	LOC_Os08g15170.1	ATP synthase epsilon chain, mitochondrial, putative, expressed	Brasy3G070600	LOC_Os08g02420.1
Brasy4G194100	LOC_Os02g43840.1	ethylene-responsive element-binding protein, putative, expressed	Brasy3G261900	LOC_Os08g34280.1	cinmoyl-CoA reductase, putative, expressed	Brasy4G112200	LOC_Os06g10750.1	integral membrane protein DUF6 containing protein, expressed	Brasy4G112200	LOC_Os06g10750.1	integral membrane protein DUF6 containing protein, expressed	Brasy3G074200	LOC_Os08g02070.1	OsMADS26 - MADS-box family gene with MIKCc type-box, expressed	Brasy2G113000	LOC_Os07g42250.1	strictosidine synthase, putative, expressed	Brasy5G110700	LOC_Os09g02214.1	Citrate transporter protein, putative, expressed	Brasy5G086300	LOC_Os12g32760.1	transporter family protein, putative, expressed	Brasy2G093700	LOC_Os03g10860.1	expressed protein	Brasy6G016500	LOC_Os07g48050.1	peroxidase precursor, putative, expressed	Brasy4G112200	LOC_Os06g10750.1	integral membrane protein DUF6 containing protein, expressed	Brasy8G007600	LOC_Os05g51450.1	OsClp8 - Putative Clp protease homologue, expressed	Brasy2G395300	LOC_Os03g58630.1	thioredoxin, putative, expressed	Brasy3G102100	LOC_Os08g16559.1	expressed protein	Brasy3G102100	LOC_Os08g16559.1	expressed protein	Brasy3G102100	LOC_Os08g16559.1	expressed protein	Brasy3G074200	LOC_Os08g02070.1
Brasy4G288100	LOC_Os02g13660.1	meiosis 5, putative, expressed	Brasy3G278000	LOC_Os08g36150.1	activator of 90 kDa heat shock protein ATPase homolog, putative, expressed	Brasy4G128500	LOC_Os02g41840.1	DUF584 domain containing protein, putative, expressed	Brasy4G128500	LOC_Os02g41840.1	DUF584 domain containing protein, putative, expressed	Brasy3G140000	LOC_Os10g08319.1	cytochrome P450, putative, expressed	Brasy2G120500	LOC_Os03g13250.1	peptide transporter PTR2, putative, expressed	Brasy5G126100	LOC_Os11g34210.1	aspartyl/glutamyl-tR amidotransferase subunit B, putative, expressed	Brasy5G134900	LOC_Os03g24240.1	IPP transferase, putative, expressed	Brasy2G094700	LOC_Os03g10940.1	casein kise II subunit alpha-2, putative, expressed	Brasy6G119700	LOC_Os07g36170.2	chitin-inducible gibberellin-responsive protein, putative, expressed	Brasy4G128500	LOC_Os02g41840.1	DUF584 domain containing protein, putative, expressed	Brasy9G197600	LOC_Os04g42020.1	CCT/B-box zinc finger protein, putative, expressed	Brasy2G395400	LOC_Os03g58630.1	thioredoxin, putative, expressed	Brasy3G140000	LOC_Os10g08319.1	cytochrome P450, putative, expressed	Brasy3G140000	LOC_Os10g08319.1	cytochrome P450, putative, expressed	Brasy3G140000	LOC_Os10g08319.1	cytochrome P450, putative, expressed	Brasy3G140000	LOC_Os10g08319.1
Brasy4G326100	LOC_Os02g10660.1	glycosyl hydrolases family 17, putative, expressed	Brasy3G280200	LOC_Os08g37180.1	patatin, putative, expressed	Brasy4G200100	LOC_Os02g34590.1	transposon protein, putative, unclassified, expressed	Brasy4G200100	LOC_Os02g34590.1	transposon protein, putative, unclassified, expressed	Brasy3G151800	LOC_Os01g07890.1	expressed protein	Brasy2G121900	LOC_Os03g13490.1	expressed protein	Brasy5G142200	LOC_Os11g39320.1	LZ-NBS-LRR class, putative, expressed	Brasy5G212700	LOC_Os10g42100.1	pyruvate kise, putative, expressed	Brasy2G136600	LOC_Os11g17580.1	enoyl-CoA hydratase/isomerase family protein, expressed	Brasy6G204700	LOC_Os07g07990.1	uncharacterized protein At4g06744 precursor, putative, expressed	Brasy4G200100	LOC_Os02g34590.1	transposon protein, putative, unclassified, expressed	Brasy9G212000	LOC_Os01g45250.1	DUF1645 domain containing protein, putative, expressed	Brasy2G408700	LOC_Os07g46730.1	PPR repeat domain containing protein, putative, expressed	Brasy3G151800	LOC_Os01g07890.1	expressed protein	Brasy3G151800	LOC_Os01g07890.1	expressed protein	Brasy3G151800	LOC_Os01g07890.1	expressed protein	Brasy3G151800	LOC_Os01g07890.1
Brasy4G408300	LOC_Os05g36920.1	histone deacetylase, putative, expressed	Brasy3G292000	LOC_Os08g38270.1	fasciclin domain containing protein, expressed	Brasy4G214100	LOC_Os04g32560.2	ATP-dependent Clp protease ATP-binding subunit clpA homolog CD4B,chloroplast precursor, putative, expressed	Brasy4G214100	LOC_Os04g32560.2	ATP-dependent Clp protease ATP-binding subunit clpA homolog CD4B,chloroplast precursor, putative, expressed	Brasy3G151900	LOC_Os01g07880.1	transcription factor HY5, putative, expressed	Brasy2G195900	LOC_Os03g20760.1	LTPL66 - Protease inhibitor/seed storage/LTP family protein precursor, expressed	Brasy5G149400	LOC_Os04g11890.1	OsFBX121 - F-box domain containing protein, expressed	Brasy2G070200	LOC_Os03g06330.1	tyrosine protein kise domain containing protein, putative, expressed	Brasy2G137200	LOC_Os05g48810.1	dJ domain containing protein, expressed	Brasy7G191500	LOC_Os06g46740.1	early nodulin 20 precursor, putative, expressed	Brasy4G214100	LOC_Os04g32560.2	ATP-dependent Clp protease ATP-binding subunit clpA homolog CD4B,chloroplast precursor, putative, expressed				Brasy2G409300	LOC_Os03g60100.1	50S ribosomal protein L17, putative, expressed	Brasy3G151900	LOC_Os01g07880.1	transcription factor HY5, putative, expressed	Brasy3G151900	LOC_Os01g07880.1	transcription factor HY5, putative, expressed	Brasy3G151900	LOC_Os01g07880.1	transcription factor HY5, putative, expressed	Brasy3G151900	LOC_Os01g07880.1
Brasy5G229400	LOC_Os12g03070.2	FHA domain containing protein, putative, expressed	Brasy3G347200	LOC_Os08g44770.1	copper/zinc superoxide dismutase, putative, expressed	Brasy4G256100	LOC_Os01g72100.1	OsCML10 - Calmodulin-related calcium sensor protein, expressed	Brasy4G256100	LOC_Os01g72100.1	OsCML10 - Calmodulin-related calcium sensor protein, expressed	Brasy3G181000	LOC_Os10g35190.1	ZOS10-06 - C2H2 zinc finger protein, expressed	Brasy2G197900	LOC_Os03g21110.1	emp24/gp25L/p24 family protein, putative, expressed	Brasy5G153000	LOC_Os11g38810.1	mannose-6-phosphate isomerase, putative, expressed	Brasy2G085900	LOC_Os07g42924.1	dehydrogese, putative, expressed	Brasy2G167000	LOC_Os03g29920.1	proline-rich protein, putative, expressed	Brasy8G007600	LOC_Os05g51450.1	OsClp8 - Putative Clp protease homologue, expressed	Brasy4G256100	LOC_Os01g72100.1	OsCML10 - Calmodulin-related calcium sensor protein, expressed				Brasy2G474100	LOC_Os11g45590.1	transposon protein, putative, CACTA, En/Spm sub-class, expressed	Brasy3G193900	LOC_Os10g36500.1	invertase/pectin methylesterase inhibitor family protein, putative, expressed	Brasy3G193900	LOC_Os10g36500.1	invertase/pectin methylesterase inhibitor family protein, putative, expressed	Brasy3G193900	LOC_Os10g36500.1	invertase/pectin methylesterase inhibitor family protein, putative, expressed	Brasy3G181000	LOC_Os10g35190.1
Brasy5G235300	LOC_Os09g21460.1	expressed protein	Brasy4G008000	No rice ortholog	No rice function	Brasy4G300500	LOC_Os01g32730.1	tetratricopeptide repeat containing protein, putative, expressed	Brasy4G300500	LOC_Os01g32730.1	tetratricopeptide repeat containing protein, putative, expressed	Brasy3G193900	LOC_Os10g36500.1	invertase/pectin methylesterase inhibitor family protein, putative, expressed	Brasy2G242900	LOC_Os03g37100.1	DTW domain containing protein, putative, expressed	Brasy5G157300	LOC_Os11g39650.1	WD domain, G-beta repeat domain containing protein, expressed	Brasy2G130700	LOC_Os11g07700.1	M, putative, expressed	Brasy2G181400	LOC_Os03g18870.1	heat shock protein DJ, putative, expressed	Brasy8G101500	LOC_Os06g35850.2	lectin protein kise family protein, putative, expressed	Brasy4G300500	LOC_Os01g32730.1	tetratricopeptide repeat containing protein, putative, expressed				Brasy3G052800	LOC_Os03g26450.1	F-actin-capping protein subunit beta, putative, expressed	Brasy3G198200	LOC_Os03g32170.1	D dependent epimerase/dehydratase family protein, putative, expressed	Brasy3G198200	LOC_Os03g32170.1	D dependent epimerase/dehydratase family protein, putative, expressed	Brasy3G198200	LOC_Os03g32170.1	D dependent epimerase/dehydratase family protein, putative, expressed	Brasy3G193900	LOC_Os10g36500.1
Brasy5G263400	LOC_Os03g15960.1	hsp20/alpha crystallin family protein, putative, expressed	Brasy4G120500	LOC_Os08g43490.1	heat shock protein DJ, putative, expressed	Brasy4G314000	LOC_Os02g42990.1	OsSAUR11 - Auxin-responsive SAUR gene family member, expressed	Brasy4G314000	LOC_Os02g42990.1	OsSAUR11 - Auxin-responsive SAUR gene family member, expressed	Brasy3G201300	LOC_Os10g39660.1	expressed protein	Brasy2G261800	LOC_Os03g44170.1	glutathione S-transferase, putative, expressed	Brasy2G014700	LOC_Os12g02380.1	elongation factor P, putative, expressed	Brasy2G161300	LOC_Os03g16910.2	SLT1 protein, putative, expressed	Brasy2G185900	LOC_Os03g19170.1	GCRP7 - Glycine and cysteine rich family protein precursor, expressed	Brasy9G123200	LOC_Os01g49830.1	B3 D binding domain containing protein, expressed	Brasy4G314000	LOC_Os02g42990.1	OsSAUR11 - Auxin-responsive SAUR gene family member, expressed				Brasy3G082300	LOC_Os08g01170.1	acetyltransferase, GT family, putative, expressed	Brasy3G201300	LOC_Os10g39660.1	expressed protein	Brasy3G201300	LOC_Os10g39660.1	expressed protein	Brasy3G201300	LOC_Os10g39660.1	expressed protein	Brasy3G201300	LOC_Os10g39660.1
Brasy5G311600	No rice ortholog	No rice function	Brasy4G144400	LOC_Os04g52880.1	expressed protein	Brasy4G353500	LOC_Os02g07690.1	VQ domain containing protein, putative, expressed	Brasy4G353500	LOC_Os02g07690.1	VQ domain containing protein, putative, expressed	Brasy3G213600	LOC_Os01g10290.2	autophagy-related protein 3, putative, expressed	Brasy2G263800	LOC_Os03g44520.1	expressed protein	Brasy2G036700	LOC_Os03g02980.2	CAMK_CAMK_like_ULKh_APGy.1 - CAMK includes calcium/calmodulin depedent protein kises, expressed	Brasy2G232400	LOC_Os03g30250.1	COBRA-like protein precursor, putative, expressed	Brasy2G186000	LOC_Os03g19200.1	DJ heat shock N-termil domain-containing protein, putative, expressed	Brasy9G197600	LOC_Os04g42020.1	CCT/B-box zinc finger protein, putative, expressed	Brasy4G353500	LOC_Os02g07690.1	VQ domain containing protein, putative, expressed				Brasy3G084900	LOC_Os04g52000.1	protein phosphatase 2C, putative, expressed	Brasy3G235400	LOC_Os08g31630.1	uncharacterized glycosyl hydrolase Rv2006/MT2062, putative, expressed	Brasy3G235400	LOC_Os08g31630.1	uncharacterized glycosyl hydrolase Rv2006/MT2062, putative, expressed	Brasy3G235400	LOC_Os08g31630.1	uncharacterized glycosyl hydrolase Rv2006/MT2062, putative, expressed	Brasy3G213600	LOC_Os01g10290.2
Brasy5G340700	LOC_Os05g51420.1	hypersensitive-induced response protein, putative, expressed	Brasy4G157600	LOC_Os02g38970.1	expressed protein	Brasy4G354700	LOC_Os02g47850.2	class I glutamine amidotransferase, putative, expressed	Brasy4G354700	LOC_Os02g47850.2	class I glutamine amidotransferase, putative, expressed	Brasy3G235400	LOC_Os08g31630.1	uncharacterized glycosyl hydrolase Rv2006/MT2062, putative, expressed	Brasy2G272000	LOC_Os07g47450.1	flowering promoting factor-like 1, putative, expressed	Brasy2G084900	No rice ortholog	No rice function	Brasy2G308900	LOC_Os03g50160.1	plastocyanin-like domain containing protein, putative, expressed	Brasy2G196000	LOC_Os03g20790.1	ethylene-insensitive 3, putative, expressed	Brasy9G212000	LOC_Os01g45250.1	DUF1645 domain containing protein, putative, expressed	Brasy4G354700	LOC_Os02g47850.2	class I glutamine amidotransferase, putative, expressed				Brasy3G089300	LOC_Os08g13030.1	MBTB21 - Bric-a-Brac, Tramtrack, Broad Complex BTB domain with Meprin and TRAF Homology MATH domain, expressed	Brasy3G261900	LOC_Os08g34280.1	cinmoyl-CoA reductase, putative, expressed	Brasy3G261900	LOC_Os08g34280.1	cinmoyl-CoA reductase, putative, expressed	Brasy3G261900	LOC_Os08g34280.1	cinmoyl-CoA reductase, putative, expressed	Brasy3G235400	LOC_Os08g31630.1
Brasy5G376900	LOC_Os08g42000.1	nuclear transport factor, putative, expressed	Brasy4G175500	LOC_Os02g36340.1	riboflavin biosynthesis protein ribAB, chloroplast precursor, putative, expressed	Brasy5G312900	LOC_Os09g19734.1	isochorismate synthase 1, chloroplast precursor, putative, expressed	Brasy5G312900	LOC_Os09g19734.1	isochorismate synthase 1, chloroplast precursor, putative, expressed	Brasy3G257600	LOC_Os08g33420.1	agenet domain containing protein, expressed	Brasy2G282200	LOC_Os03g46200.1	acetyltransferase, GT family, putative, expressed	Brasy2G170600	LOC_Os03g17700.1	CGMC_MAPKCGMC_2_ERK.2 - CGMC includes CDA, MAPK, GSK3, and CLKC kises, expressed	Brasy2G367800	LOC_Os02g22380.1	glycosyltransferase protein, putative, expressed	Brasy2G214800	LOC_Os03g23010.2	expressed protein				Brasy5G312900	LOC_Os09g19734.1	isochorismate synthase 1, chloroplast precursor, putative, expressed				Brasy3G100400	LOC_Os08g16010.1	acetyltransferase, GT family, putative, expressed	Brasy3G265500	LOC_Os08g34510.1	expressed protein	Brasy3G265500	LOC_Os08g34510.1	expressed protein	Brasy3G265500	LOC_Os08g34510.1	expressed protein	Brasy3G257600	LOC_Os08g33420.1
Brasy5G381900	LOC_Os09g33950.1	ferredoxin 1-like isoform 1, putative, expressed	Brasy4G194000	LOC_Os02g43830.2	3-isopropylmalate dehydratase small subunit 2, putative, expressed	Brasy5G447500	LOC_Os12g08090.1	amino acid transporter, putative, expressed	Brasy5G447500	LOC_Os12g08090.1	amino acid transporter, putative, expressed	Brasy3G261900	LOC_Os08g34280.1	cinmoyl-CoA reductase, putative, expressed	Brasy2G288100	LOC_Os03g47940.1	GDSL-like lipase/acylhydrolase, putative, expressed	Brasy2G200300	LOC_Os03g58900.1	galactosyltransferase family protein, putative, expressed	Brasy2G406800	LOC_Os03g59700.1	peptidyl-prolyl cis-trans isomerase, putative, expressed	Brasy2G241800	LOC_Os02g01700.1	R recognition motif containing protein, putative, expressed				Brasy5G447500	LOC_Os12g08090.1	amino acid transporter, putative, expressed				Brasy3G147100	LOC_Os10g27340.2	oxidoreductase, putative, expressed	Brasy3G265800	LOC_Os08g34580.1	trehalose-6-phosphate synthase, putative, expressed	Brasy3G265800	LOC_Os08g34580.1	trehalose-6-phosphate synthase, putative, expressed	Brasy3G265800	LOC_Os08g34580.1	trehalose-6-phosphate synthase, putative, expressed	Brasy3G261900	LOC_Os08g34280.1
Brasy5G430400	LOC_Os08g44850.1	C2 domain containing protein, putative, expressed	Brasy4G202900	LOC_Os02g33720.1	RING-H2 finger protein, putative, expressed	Brasy5G490800	LOC_Os02g40860.1	CK1_CaseinKise_1.5 - CK1 includes the casein kise 1 kises, expressed	Brasy5G490800	LOC_Os02g40860.1	CK1_CaseinKise_1.5 - CK1 includes the casein kise 1 kises, expressed	Brasy3G280200	LOC_Os08g37180.1	patatin, putative, expressed	Brasy2G293700	LOC_Os03g48840.2	ribosomal L18p/L5e family protein, putative, expressed	Brasy2G204500	LOC_Os03g21850.1	nucleotidyltransferase, putative, expressed	Brasy2G413400	LOC_Os03g09920.1	Rse L inhibitor protein-related, putative, expressed	Brasy2G320200	LOC_Os03g51440.1	LRR receptor-like protein kise, putative, expressed				Brasy5G490800	LOC_Os02g40860.1	CK1_CaseinKise_1.5 - CK1 includes the casein kise 1 kises, expressed				Brasy3G162900	LOC_Os10g30850.2	zinc finger, RING-type, putative, expressed	Brasy3G280200	LOC_Os08g37180.1	patatin, putative, expressed	Brasy3G280200	LOC_Os08g37180.1	patatin, putative, expressed	Brasy3G280200	LOC_Os08g37180.1	patatin, putative, expressed	Brasy3G280200	LOC_Os08g37180.1
Brasy5G432000	LOC_Os03g56090.1	MYB family transcription factor, putative, expressed	Brasy4G205800	LOC_Os02g33180.1	rar1, putative, expressed	Brasy6G016500	LOC_Os07g48050.1	peroxidase precursor, putative, expressed	Brasy6G016500	LOC_Os07g48050.1	peroxidase precursor, putative, expressed	Brasy3G347200	LOC_Os08g44770.1	copper/zinc superoxide dismutase, putative, expressed	Brasy2G325300	LOC_Os03g51984.1	differentiation protein, putative, expressed	Brasy2G217200	LOC_Os03g25150.1	transposon protein, putative, unclassified, expressed	Brasy2G473300	LOC_Os09g38784.1	retrotransposon protein, putative, unclassified, expressed	Brasy2G325200	LOC_Os03g62070.1	hydrolase, putative, expressed				Brasy6G016500	LOC_Os07g48050.1	peroxidase precursor, putative, expressed				Brasy3G164900	LOC_Os02g19210.1	WD repeat-containing protein, putative, expressed	Brasy3G347200	LOC_Os08g44770.1	copper/zinc superoxide dismutase, putative, expressed	Brasy3G347200	LOC_Os08g44770.1	copper/zinc superoxide dismutase, putative, expressed	Brasy3G347200	LOC_Os08g44770.1	copper/zinc superoxide dismutase, putative, expressed	Brasy3G347200	LOC_Os08g44770.1
Brasy6G061600	LOC_Os03g29740.1	LSM domain containing protein, expressed	Brasy4G288100	LOC_Os02g13660.1	meiosis 5, putative, expressed	Brasy6G119700	LOC_Os07g36170.2	chitin-inducible gibberellin-responsive protein, putative, expressed	Brasy6G119700	LOC_Os07g36170.2	chitin-inducible gibberellin-responsive protein, putative, expressed	Brasy3G349200	LOC_Os05g37640.1	expressed protein	Brasy2G327800	LOC_Os03g52280.1	expressed protein	Brasy2G248200	LOC_Os03g39010.1	possible lysine decarboxylase domain containing protein, expressed	Brasy2G494000	LOC_Os10g22560.3	peptide transporter PTR2, putative, expressed	Brasy2G329800	LOC_Os03g52570.1	glycerol-3-phosphate acyltransferase, putative, expressed				Brasy6G119700	LOC_Os07g36170.2	chitin-inducible gibberellin-responsive protein, putative, expressed				Brasy3G195100	LOC_Os10g37340.1	cystathionine gamma-synthase, putative, expressed	Brasy3G349200	LOC_Os05g37640.1	expressed protein	Brasy3G349200	LOC_Os05g37640.1	expressed protein	Brasy3G349200	LOC_Os05g37640.1	expressed protein	Brasy3G349200	LOC_Os05g37640.1
Brasy6G061700	LOC_Os07g41750.1	40S ribosomal protein S3-1, putative, expressed	Brasy4G325000	No rice ortholog	No rice function	Brasy6G135000	LOC_Os07g32570.2	OsAPRL1 adenosine 5\'-phosphosulfate reductase-like OsAPRL1, expressed	Brasy6G135000	LOC_Os07g32570.2	OsAPRL1 adenosine 5\'-phosphosulfate reductase-like OsAPRL1, expressed	Brasy4G021900	LOC_Os02g52140.2	R recognition motif containing protein, putative, expressed	Brasy2G328200	LOC_Os03g52370.2	PIII4 - Proteise inhibitor II family protein precursor, expressed	Brasy2G257400	LOC_Os03g42020.1	calcium-transporting ATPase, plasma membrane-type, putative, expressed	Brasy3G051800	LOC_Os07g22700.2	tim44-like domain containing protein, expressed	Brasy2G330500	LOC_Os03g52670.1	GRAM domain containing protein, expressed				Brasy6G135000	LOC_Os07g32570.2	OsAPRL1 adenosine 5\'-phosphosulfate reductase-like OsAPRL1, expressed				Brasy3G263300	LOC_Os08g34020.1	exostosin family domain containing protein, expressed	Brasy4G018500	LOC_Os02g51740.1	VQ domain containing protein, putative, expressed	Brasy4G018500	LOC_Os02g51740.1	VQ domain containing protein, putative, expressed	Brasy4G018500	LOC_Os02g51740.1	VQ domain containing protein, putative, expressed	Brasy4G021900	LOC_Os02g52140.2
Brasy6G063800	LOC_Os07g41580.1	histone-like transcription factor and archaeal histone, putative, expressed	Brasy4G327500	LOC_Os02g10540.1	ribosomal protein L7/L12 C-termil domain containing protein, expressed	Brasy6G204700	LOC_Os07g07990.1	uncharacterized protein At4g06744 precursor, putative, expressed	Brasy6G204700	LOC_Os07g07990.1	uncharacterized protein At4g06744 precursor, putative, expressed	Brasy4G094700	LOC_Os12g07480.1	TCP family transcription factor, putative, expressed	Brasy2G330400	LOC_Os03g52660.1	ATP synthase F1, delta subunit family protein, putative, expressed	Brasy2G273000	LOC_Os03g12820.1	ATP8, putative, expressed	Brasy3G056500	LOC_Os08g04540.1	decarboxylase, putative, expressed	Brasy2G363400	LOC_Os03g56782.1	expressed protein				Brasy6G204700	LOC_Os07g07990.1	uncharacterized protein At4g06744 precursor, putative, expressed				Brasy3G275400	LOC_Os08g35600.1	tyrosine protein kise domain containing protein, putative, expressed	Brasy4G024100	LOC_Os02g52314.1	BTB1 - Bric-a-Brac,Tramtrack, Broad Complex BTB domain, expressed	Brasy4G024100	LOC_Os02g52314.1	BTB1 - Bric-a-Brac,Tramtrack, Broad Complex BTB domain, expressed	Brasy4G024100	LOC_Os02g52314.1	BTB1 - Bric-a-Brac,Tramtrack, Broad Complex BTB domain, expressed	Brasy4G094700	LOC_Os12g07480.1
Brasy6G133700	LOC_Os09g23300.1	integral membrane protein, putative, expressed	Brasy4G369700	LOC_Os04g53180.1	expressed protein	Brasy6G208400	LOC_Os07g07680.1	frigida, putative, expressed	Brasy6G208400	LOC_Os07g07680.1	frigida, putative, expressed	Brasy4G099500	LOC_Os02g48150.1	expressed protein	Brasy2G330800	LOC_Os03g52700.1	expressed protein	Brasy2G278500	LOC_Os03g45390.1	glucan endo-1,3-beta-glucosidase precursor, putative, expressed	Brasy3G125300	LOC_Os02g14680.1	UDP-glucoronosyl and UDP-glucosyl transferase domain containing protein, expressed	Brasy2G369300	LOC_Os10g05500.1	OsFBX370 - F-box domain containing protein, expressed				Brasy6G208400	LOC_Os07g07680.1	frigida, putative, expressed				Brasy3G297600	LOC_Os08g38910.1	caffeoyl-CoA O-methyltransferase, putative, expressed	Brasy4G044400	LOC_Os02g54050.1	ethylene-responsive transcription factor, putative, expressed	Brasy4G044400	LOC_Os02g54050.1	ethylene-responsive transcription factor, putative, expressed	Brasy4G044400	LOC_Os02g54050.1	ethylene-responsive transcription factor, putative, expressed	Brasy4G099500	LOC_Os02g48150.1
Brasy6G174200	LOC_Os03g61810.1	tR-specific adenosine deamise, putative, expressed	Brasy4G386100	LOC_Os02g05620.1	ATEXO70G1, putative, expressed	Brasy7G191500	LOC_Os06g46740.1	early nodulin 20 precursor, putative, expressed	Brasy7G191500	LOC_Os06g46740.1	early nodulin 20 precursor, putative, expressed	Brasy4G194000	LOC_Os02g43830.2	3-isopropylmalate dehydratase small subunit 2, putative, expressed	Brasy2G353200	LOC_Os09g28019.1	nucleoporin p58/p45, putative, expressed	Brasy2G307100	LOC_Os09g38910.1	OsWAK92 - OsWAK receptor-like protein kise, expressed	Brasy3G155600	LOC_Os10g28370.1	chlorophyllase-2, chloroplast precursor, putative, expressed	Brasy2G400200	LOC_Os03g59210.1	expressed protein				Brasy7G191500	LOC_Os06g46740.1	early nodulin 20 precursor, putative, expressed				Brasy3G309200	LOC_Os08g41090.1	peroxidase precursor, putative, expressed	Brasy4G073300	LOC_Os02g56219.1	acetyltransferase, GT family, putative, expressed	Brasy4G073300	LOC_Os02g56219.1	acetyltransferase, GT family, putative, expressed	Brasy4G073300	LOC_Os02g56219.1	acetyltransferase, GT family, putative, expressed	Brasy4G194000	LOC_Os02g43830.2
Brasy6G180900	LOC_Os07g12150.1	acyl carrier protein, putative, expressed	Brasy5G219200	LOC_Os12g01010.1	R recognition motif containing protein, putative, expressed	Brasy7G203200	LOC_Os06g45570.1	VQ domain containing protein, putative, expressed	Brasy7G203200	LOC_Os06g45570.1	VQ domain containing protein, putative, expressed	Brasy4G211000	LOC_Os05g34320.2	beta-hexosaminidase precursor, putative, expressed	Brasy2G393100	LOC_Os01g32640.1	OsFBX9 - F-box domain containing protein, expressed	Brasy2G331100	LOC_Os10g28600.1	PPR repeat domain containing protein, putative, expressed	Brasy3G214200	LOC_Os10g41200.1	MYB family transcription factor, putative, expressed	Brasy2G403500	LOC_Os01g66670.1	expressed protein				Brasy7G203200	LOC_Os06g45570.1	VQ domain containing protein, putative, expressed				Brasy3G330000	LOC_Os08g42850.1	peptidyl-prolyl cis-trans isomerase, FKBP-type, putative, expressed	Brasy4G079100	LOC_Os02g55870.1	heparase-like protein precursor, putative, expressed	Brasy4G079100	LOC_Os02g55870.1	heparase-like protein precursor, putative, expressed	Brasy4G079100	LOC_Os02g55870.1	heparase-like protein precursor, putative, expressed	Brasy4G211000	LOC_Os05g34320.2
Brasy6G212100	LOC_Os07g07480.1	HNH endonuclease domain-containing protein, putative, expressed	Brasy5G222700	LOC_Os11g05010.2	heavy-metal-associated domain-containing protein, putative, expressed	Brasy8G007600	LOC_Os05g51450.1	OsClp8 - Putative Clp protease homologue, expressed	Brasy8G007600	LOC_Os05g51450.1	OsClp8 - Putative Clp protease homologue, expressed	Brasy4G241800	LOC_Os10g26680.1	pectinesterase, putative, expressed	Brasy2G450900	LOC_Os05g29860.1	mitochondrial carrier protein, putative, expressed	Brasy2G334700	LOC_Os03g53200.1	OsCML4 - Calmodulin-related calcium sensor protein, expressed	Brasy3G279800	LOC_Os08g36480.1	nitrate reductase, putative, expressed	Brasy2G450400	LOC_Os03g63330.1	aspartokise, chloroplast precursor, putative, expressed				Brasy8G007600	LOC_Os05g51450.1	OsClp8 - Putative Clp protease homologue, expressed				Brasy3G343800	LOC_Os08g44430.1	vesicle-associated membrane protein 727, putative, expressed	Brasy4G120500	LOC_Os08g43490.1	heat shock protein DJ, putative, expressed	Brasy4G120500	LOC_Os08g43490.1	heat shock protein DJ, putative, expressed	Brasy4G120500	LOC_Os08g43490.1	heat shock protein DJ, putative, expressed	Brasy4G241800	LOC_Os10g26680.1
Brasy7G064700	LOC_Os07g23120.1	expressed protein	Brasy5G250400	LOC_Os11g07930.1	oxidoreductase, short chain dehydrogese/reductase family domain containing family, expressed	Brasy8G113100	LOC_Os05g39260.1	zinc finger, C3HC4 type domain containing protein, expressed	Brasy8G113100	LOC_Os05g39260.1	zinc finger, C3HC4 type domain containing protein, expressed	Brasy4G288100	LOC_Os02g13660.1	meiosis 5, putative, expressed	Brasy2G486100	LOC_Os05g09370.3	kise, pfkB family, putative, expressed	Brasy2G335400	LOC_Os03g53250.1	expressed protein	Brasy3G280200	LOC_Os08g37180.1	patatin, putative, expressed	Brasy2G466300	LOC_Os01g47330.1	ribosomal protein L7/L12 C-termil domain containing protein, expressed				Brasy8G113100	LOC_Os05g39260.1	zinc finger, C3HC4 type domain containing protein, expressed				Brasy4G016900	LOC_Os02g51620.1	glycosyl hydrolase family 3 protein, putative, expressed	Brasy4G288100	LOC_Os02g13660.1	meiosis 5, putative, expressed	Brasy4G288100	LOC_Os02g13660.1	meiosis 5, putative, expressed	Brasy4G288100	LOC_Os02g13660.1	meiosis 5, putative, expressed	Brasy4G288100	LOC_Os02g13660.1
Brasy7G078400	LOC_Os06g11490.1	plastocyanin-like domain containing protein, putative, expressed	Brasy5G272700	LOC_Os09g14880.1	transposon protein, putative, Pong sub-class, expressed	Brasy8G122300	LOC_Os05g38170.1	phosphoribosyl transferase, putative, expressed	Brasy8G122300	LOC_Os05g38170.1	phosphoribosyl transferase, putative, expressed	Brasy4G297600	LOC_Os02g12690.1	cytochrome P450, putative, expressed	Brasy2G486600	LOC_Os03g64170.1	GDSL-like lipase/acylhydrolase, putative, expressed	Brasy2G339200	LOC_Os03g53710.1	aldose 1-epimerase, putative, expressed	Brasy3G285700	LOC_Os08g37432.1	MATE efflux family protein, putative, expressed	Brasy2G484300	LOC_Os03g63860.1	DA2, putative, expressed				Brasy8G122300	LOC_Os05g38170.1	phosphoribosyl transferase, putative, expressed				Brasy4G021900	LOC_Os02g52140.2	R recognition motif containing protein, putative, expressed	Brasy4G341300	LOC_Os02g09200.1	cytochrome P450 71D10, putative, expressed	Brasy4G341300	LOC_Os02g09200.1	cytochrome P450 71D10, putative, expressed	Brasy4G341300	LOC_Os02g09200.1	cytochrome P450 71D10, putative, expressed	Brasy4G297600	LOC_Os02g12690.1
Brasy7G170800	LOC_Os06g42790.2	hydrolase, NUDIX family, domain containing protein, expressed	Brasy5G281200	LOC_Os11g13930.1	ZF-HD protein dimerisation region containing protein, expressed	Brasy8G247400	LOC_Os05g04960.1	phosphoglycerate mutase, putative, expressed	Brasy8G247400	LOC_Os05g04960.1	phosphoglycerate mutase, putative, expressed	Brasy4G341300	LOC_Os02g09200.1	cytochrome P450 71D10, putative, expressed	Brasy3G043300	LOC_Os08g09040.1	Cupin domain containing protein, expressed	Brasy2G353300	LOC_Os10g26400.2	uncharacterized oxidoreductase, putative, expressed	Brasy4G034100	LOC_Os02g53400.1	thioredoxin, putative, expressed	Brasy2G492000	LOC_Os09g24820.1	ZF-HD protein dimerisation region containing protein, expressed				Brasy8G247400	LOC_Os05g04960.1	phosphoglycerate mutase, putative, expressed				Brasy4G034600	LOC_Os02g53430.1	D-3-methyladenine glycosylase, putative, expressed	Brasy4G353500	LOC_Os02g07690.1	VQ domain containing protein, putative, expressed	Brasy4G353500	LOC_Os02g07690.1	VQ domain containing protein, putative, expressed	Brasy4G353500	LOC_Os02g07690.1	VQ domain containing protein, putative, expressed	Brasy4G341300	LOC_Os02g09200.1
Brasy7G218600	LOC_Os06g43640.1	Ser/Thr protein phosphatase family protein, putative, expressed	Brasy5G282100	LOC_Os08g44750.1	auxin-induced protein 5NG4, putative, expressed	Brasy8G264400	LOC_Os05g03000.1	inner membrane protein alx, putative, expressed	Brasy8G264400	LOC_Os05g03000.1	inner membrane protein alx, putative, expressed	Brasy4G345400	LOC_Os02g08410.1	chorismate mutase, chloroplast precursor, putative, expressed	Brasy3G043600	LOC_Os08g09040.1	Cupin domain containing protein, expressed	Brasy2G369600	LOC_Os03g57240.1	ZOS3-19 - C2H2 zinc finger protein, expressed	Brasy4G061300	LOC_Os02g57350.1	expressed protein	Brasy3G070800	LOC_Os08g02410.1	40S ribosomal protein S13, putative, expressed				Brasy8G264400	LOC_Os05g03000.1	inner membrane protein alx, putative, expressed				Brasy4G048800	LOC_Os02g49440.1	dof zinc finger domain containing protein, putative, expressed	Brasy4G371300	LOC_Os08g16580.1	Cf2/Cf5 disease resistance protein, putative, expressed	Brasy4G371300	LOC_Os08g16580.1	Cf2/Cf5 disease resistance protein, putative, expressed	Brasy4G371300	LOC_Os08g16580.1	Cf2/Cf5 disease resistance protein, putative, expressed	Brasy4G345400	LOC_Os02g08410.1
Brasy8G043400	LOC_Os05g47700.1	LTPL152 - Protease inhibitor/seed storage/LTP family protein precursor, expressed	Brasy5G340700	LOC_Os05g51420.1	hypersensitive-induced response protein, putative, expressed	Brasy9G137800	LOC_Os05g46300.1	OsFBX172 - F-box domain containing protein, expressed	Brasy9G137800	LOC_Os05g46300.1	OsFBX172 - F-box domain containing protein, expressed	Brasy4G353500	LOC_Os02g07690.1	VQ domain containing protein, putative, expressed	Brasy3G051800	LOC_Os07g22700.2	tim44-like domain containing protein, expressed	Brasy2G371300	LOC_Os02g46100.1	RING-H2 finger protein, putative, expressed	Brasy4G066500	LOC_Os02g56970.1	uncharacterized protein yqjG, putative, expressed	Brasy3G080600	LOC_Os08g01330.1	no apical meristem protein, putative, expressed				Brasy9G137800	LOC_Os05g46300.1	OsFBX172 - F-box domain containing protein, expressed				Brasy4G067800	LOC_Os02g56900.1	thioredoxin family protein, putative, expressed	Brasy4G408300	LOC_Os05g36920.1	histone deacetylase, putative, expressed	Brasy4G408300	LOC_Os05g36920.1	histone deacetylase, putative, expressed	Brasy4G408300	LOC_Os05g36920.1	histone deacetylase, putative, expressed	Brasy4G353500	LOC_Os02g07690.1
Brasy8G094200	LOC_Os10g31850.1	RING finger and CHY zinc finger domain-containing protein 1, putative, expressed	Brasy5G347700	LOC_Os09g28880.1	DUF617 domain containing protein, expressed	Brasy9G226400	LOC_Os05g19040.1	prefoldin, putative, expressed	Brasy9G226400	LOC_Os05g19040.1	prefoldin, putative, expressed	Brasy4G408300	LOC_Os05g36920.1	histone deacetylase, putative, expressed	Brasy3G061200	LOC_Os08g03682.1	cytochrome P450, putative, expressed	Brasy2G376200	LOC_Os02g46910.1	glycosyl hydrolases family 16, putative, expressed	Brasy4G227800	LOC_Os04g57720.1	OsRR6 type-A response regulator, expressed	Brasy3G095500	LOC_Os08g14440.2	uridylyltransferase-related, putative, expressed				Brasy9G226400	LOC_Os05g19040.1	prefoldin, putative, expressed				Brasy4G082400	LOC_Os11g24510.1	OsSCP56 - Putative Serine Carboxypeptidase homologue, expressed	Brasy4G415500	LOC_Os02g02830.1	ubiquitin-conjugating enzyme, putative, expressed	Brasy4G415500	LOC_Os02g02830.1	ubiquitin-conjugating enzyme, putative, expressed	Brasy4G415500	LOC_Os02g02830.1	ubiquitin-conjugating enzyme, putative, expressed	Brasy4G408300	LOC_Os05g36920.1
Brasy8G144000	LOC_Os05g33510.1	peptide methionine sulfoxide reductase msrB, putative, expressed	Brasy5G405900	LOC_Os09g36520.1	ki1 protein, putative, expressed	Brasy9G291400	LOC_Os02g54060.1	chaperonin, putative, expressed	Brasy9G291400	LOC_Os02g54060.1	chaperonin, putative, expressed	Brasy4G415500	LOC_Os02g02830.1	ubiquitin-conjugating enzyme, putative, expressed	Brasy3G076000	LOC_Os12g41900.1	SET domain containing protein, expressed	Brasy2G404200	LOC_Os02g58640.1	tumor susceptibility gene 101, putative, expressed	Brasy4G279300	LOC_Os02g14790.1	WD domain, G-beta repeat domain containing protein, expressed	Brasy3G120900	LOC_Os08g23410.1	rubredoxin family protein, putative, expressed				Brasy9G291400	LOC_Os02g54060.1	chaperonin, putative, expressed				Brasy4G096900	LOC_Os02g48480.1	expressed protein	Brasy5G250400	LOC_Os11g07930.1	oxidoreductase, short chain dehydrogese/reductase family domain containing family, expressed	Brasy5G250400	LOC_Os11g07930.1	oxidoreductase, short chain dehydrogese/reductase family domain containing family, expressed	Brasy5G250400	LOC_Os11g07930.1	oxidoreductase, short chain dehydrogese/reductase family domain containing family, expressed	Brasy4G415500	LOC_Os02g02830.1
Brasy8G176600	LOC_Os05g25770.1	WRKY45, expressed	Brasy5G419200	LOC_Os09g37910.1	HMG1/2, putative, expressed							Brasy4G416200	LOC_Os07g10190.1	glucosyltransferase, putative, expressed	Brasy3G103000	LOC_Os08g16660.1	aspartic proteise nepenthesin precursor, putative, expressed	Brasy2G414300	No rice ortholog	No rice function	Brasy4G288100	LOC_Os02g13660.1	meiosis 5, putative, expressed	Brasy3G166000	LOC_Os03g04590.1	ribosomal protein, putative, expressed										Brasy4G120500	LOC_Os08g43490.1	heat shock protein DJ, putative, expressed	Brasy5G333200	LOC_Os09g25460.1	transferase family protein, putative, expressed	Brasy5G333200	LOC_Os09g25460.1	transferase family protein, putative, expressed	Brasy5G333200	LOC_Os09g25460.1	transferase family protein, putative, expressed	Brasy4G416200	LOC_Os07g10190.1
Brasy8G181900	LOC_Os05g09410.1	histidine-containing phosphotransfer protein 4, putative, expressed	Brasy5G425800	LOC_Os09g39490.1	histone-like transcription factor and archaeal histone, putative, expressed							Brasy4G419800	LOC_Os02g02524.1	canopy homolog 2 precursor, putative, expressed	Brasy3G137100	LOC_Os08g26880.1	bZIP transcription factor domain containing protein, expressed	Brasy2G416700	LOC_Os03g09170.1	ethylene-responsive transcription factor, putative, expressed	Brasy4G438500	LOC_Os02g01250.1	LSM domain containing protein, expressed	Brasy3G201700	LOC_Os10g39680.1	CHIT14 - Chitise family protein precursor, expressed										Brasy4G129300	LOC_Os02g41680.1	phenylalanine ammonia-lyase, putative, expressed	Brasy5G340700	LOC_Os05g51420.1	hypersensitive-induced response protein, putative, expressed	Brasy5G340700	LOC_Os05g51420.1	hypersensitive-induced response protein, putative, expressed	Brasy5G340700	LOC_Os05g51420.1	hypersensitive-induced response protein, putative, expressed	Brasy4G419800	LOC_Os02g02524.1
Brasy8G190800	LOC_Os05g07870.1	triose phosphate/phosphate translocator, non-green plastid,chloroplast precursor, putative, expressed	Brasy5G430400	LOC_Os08g44850.1	C2 domain containing protein, putative, expressed							Brasy5G222100	LOC_Os12g05440.1	cytochrome P450, putative, expressed	Brasy3G160000	LOC_Os10g30090.1	amino acid permease, putative, expressed	Brasy2G425900	LOC_Os03g61280.1	OsMan05 - Endo-Beta-Manse, expressed	Brasy5G243300	LOC_Os11g05930.1	response regulator receiver domain containing protein, expressed	Brasy3G224700	LOC_Os04g09720.2	OsSCP22 - Putative Serine Carboxypeptidase homologue, expressed										Brasy4G170400	LOC_Os02g36940.1	uncharacterized Cys-rich domain containing protein, putative, expressed	Brasy5G359900	LOC_Os09g30486.1	fasciclin domain containing protein, expressed	Brasy5G359900	LOC_Os09g30486.1	fasciclin domain containing protein, expressed	Brasy5G359900	LOC_Os09g30486.1	fasciclin domain containing protein, expressed	Brasy5G222100	LOC_Os12g05440.1
Brasy8G239500	LOC_Os05g11950.1	GDSL-like lipase/acylhydrolase, putative, expressed	Brasy6G000600	LOC_Os07g49460.3	response regulator receiver domain containing protein, expressed							Brasy5G246800	LOC_Os11g06460.1	ribosome ictivating protein, expressed	Brasy3G201600	LOC_Os10g39680.1	CHIT14 - Chitise family protein precursor, expressed	Brasy2G426700	LOC_Os03g61140.1	expressed protein	Brasy5G250400	LOC_Os11g07930.1	oxidoreductase, short chain dehydrogese/reductase family domain containing family, expressed	Brasy3G233700	LOC_Os08g31430.1	MBTB27 - Bric-a-Brac, Tramtrack, Broad Complex BTB domain with Meprin and TRAF Homology MATH domain, expressed										Brasy4G253100	LOC_Os07g02140.1	flavin-containing monooxygese family protein, putative, expressed	Brasy5G381900	LOC_Os09g33950.1	ferredoxin 1-like isoform 1, putative, expressed	Brasy5G381900	LOC_Os09g33950.1	ferredoxin 1-like isoform 1, putative, expressed	Brasy5G381900	LOC_Os09g33950.1	ferredoxin 1-like isoform 1, putative, expressed	Brasy5G246800	LOC_Os11g06460.1
Brasy8G242200	LOC_Os05g13440.1	coiled-coil domain-containing protein 25, putative, expressed	Brasy6G037100	LOC_Os04g54580.1	expressed protein							Brasy5G250400	LOC_Os11g07930.1	oxidoreductase, short chain dehydrogese/reductase family domain containing family, expressed	Brasy3G213500	LOC_Os10g41100.1	CCT motif family protein, expressed	Brasy2G430400	LOC_Os11g34160.1	ubiquitin carboxyl-termil hydrolase, family 1, putative, expressed	Brasy5G318300	LOC_Os09g20320.1	heat shock protein DJ, putative, expressed	Brasy3G263600	LOC_Os09g29130.1	ZF-HD protein dimerisation region containing protein, expressed										Brasy4G272800	LOC_Os09g08190.1	sulfotransferase domain containing protein, expressed	Brasy5G394600	LOC_Os12g38670.1	transposon protein, putative, CACTA, En/Spm sub-class, expressed	Brasy5G394600	LOC_Os12g38670.1	transposon protein, putative, CACTA, En/Spm sub-class, expressed	Brasy5G394600	LOC_Os12g38670.1	transposon protein, putative, CACTA, En/Spm sub-class, expressed	Brasy5G250400	LOC_Os11g07930.1
Brasy9G035300	LOC_Os04g27790.1	terpene synthase, putative, expressed	Brasy6G056400	LOC_Os10g22560.2	peptide transporter PTR2, putative, expressed							Brasy5G328400	LOC_Os09g24620.1	expressed protein	Brasy3G217400	LOC_Os10g42280.1	cyclase/dehydrase family protein, putative, expressed	Brasy2G470500	LOC_Os10g41550.1	beta-amylase, putative, expressed	Brasy5G333400	LOC_Os09g25490.1	CESA9 - cellulose synthase, expressed	Brasy3G306900	LOC_Os08g40110.2	peptidase, putative, expressed										Brasy4G290900	LOC_Os02g13380.1	early nodulin 93 ENOD93 protein, putative, expressed	Brasy5G401300	LOC_Os03g60340.1	leaf senescence related protein, putative, expressed	Brasy5G401300	LOC_Os03g60340.1	leaf senescence related protein, putative, expressed	Brasy5G401300	LOC_Os03g60340.1	leaf senescence related protein, putative, expressed	Brasy5G328400	LOC_Os09g24620.1
Brasy9G052000	LOC_Os02g55200.1	expressed protein	Brasy6G060200	LOC_Os03g29460.1	60S ribosomal protein, putative, expressed							Brasy5G333200	LOC_Os09g25460.1	transferase family protein, putative, expressed	Brasy3G217600	LOC_Os10g42299.3	mitochondrial carrier protein, putative, expressed	Brasy2G490900	LOC_Os03g07600.1	calcium-binding protein, putative, expressed	Brasy5G345700	LOC_Os09g28620.1	gibberellin receptor GID1L2, putative, expressed	Brasy3G316600	LOC_Os08g41990.1	aminotransferase, putative, expressed										Brasy4G353500	LOC_Os02g07690.1	VQ domain containing protein, putative, expressed	Brasy5G430400	LOC_Os08g44850.1	C2 domain containing protein, putative, expressed	Brasy5G430400	LOC_Os08g44850.1	C2 domain containing protein, putative, expressed	Brasy5G430400	LOC_Os08g44850.1	C2 domain containing protein, putative, expressed	Brasy5G333200	LOC_Os09g25460.1
Brasy9G096400	LOC_Os08g31200.1	cytokinin-O-glucosyltransferase 2, putative, expressed	Brasy6G116400	LOC_Os07g36810.1	expressed protein							Brasy5G340700	LOC_Os05g51420.1	hypersensitive-induced response protein, putative, expressed	Brasy3G247800	LOC_Os12g41640.1	expressed protein	Brasy3G042800	LOC_Os08g08850.1	carotenoid synthesis regulator CarF, putative, expressed	Brasy5G356300	LOC_Os06g47880.1	cell division control protein 2 homolog 3, putative, expressed	Brasy3G341400	LOC_Os08g44290.1	R recognition motif containing protein, putative, expressed										Brasy4G388900	LOC_Os03g04760.1	expressed protein	Brasy6G133700	LOC_Os09g23300.1	integral membrane protein, putative, expressed	Brasy6G133700	LOC_Os09g23300.1	integral membrane protein, putative, expressed	Brasy6G133700	LOC_Os09g23300.1	integral membrane protein, putative, expressed	Brasy5G340700	LOC_Os05g51420.1
Brasy9G115200	LOC_Os04g33060.1	D dependent epimerase/dehydratase family protein, putative, expressed	Brasy6G174200	LOC_Os03g61810.1	tR-specific adenosine deamise, putative, expressed							Brasy5G342700	LOC_Os09g27420.1	formate--tetrahydrofolate ligase, putative, expressed	Brasy3G278900	LOC_Os08g36340.1	potassium transporter, putative, expressed	Brasy3G050600	No rice ortholog	No rice function	Brasy5G400800	LOC_Os03g60380.1	cinmoyl CoA reductase, putative, expressed	Brasy4G044200	LOC_Os02g50140.1	caleosin related protein, putative, expressed										Brasy4G408300	LOC_Os05g36920.1	histone deacetylase, putative, expressed	Brasy6G171300	LOC_Os08g15180.1	60S acidic ribosomal protein, putative, expressed	Brasy6G171300	LOC_Os08g15180.1	60S acidic ribosomal protein, putative, expressed	Brasy6G171300	LOC_Os08g15180.1	60S acidic ribosomal protein, putative, expressed	Brasy5G342700	LOC_Os09g27420.1
Brasy9G174100	No rice ortholog	No rice function	Brasy6G244200	LOC_Os07g04840.1	PsbP, putative, expressed							Brasy5G344400	LOC_Os01g72100.1	OsCML10 - Calmodulin-related calcium sensor protein, expressed	Brasy3G302700	LOC_Os08g39370.1	citrate transporter, putative, expressed	Brasy3G064500	LOC_Os08g03400.1	expressed protein	Brasy6G037200	LOC_Os07g46350.1	OsSCP40 - Putative Serine Carboxypeptidase homologue, expressed	Brasy4G104700	LOC_Os02g45810.2	WD domain, G-beta repeat domain containing protein, expressed										Brasy4G415000	LOC_Os01g67350.1	cysteine protease, putative, expressed	Brasy6G174200	LOC_Os03g61810.1	tR-specific adenosine deamise, putative, expressed	Brasy6G174200	LOC_Os03g61810.1	tR-specific adenosine deamise, putative, expressed	Brasy6G174200	LOC_Os03g61810.1	tR-specific adenosine deamise, putative, expressed	Brasy5G344400	LOC_Os01g72100.1
Brasy9G217800	LOC_Os02g41860.2	aquaporin protein, putative, expressed	Brasy6G245900	No rice ortholog	No rice function							Brasy5G381900	LOC_Os09g33950.1	ferredoxin 1-like isoform 1, putative, expressed	Brasy3G310700	LOC_Os08g40919.2	expressed protein	Brasy3G099500	LOC_Os08g15500.1	expressed protein	Brasy6G121100	LOC_Os07g35140.1	receptor-like serine-threonine protein kise, putative, expressed	Brasy4G128500	LOC_Os02g41840.1	DUF584 domain containing protein, putative, expressed										Brasy4G439300	LOC_Os12g29650.1	plant protein of unknown function domain containing protein, expressed	Brasy6G215700	LOC_Os07g07240.2	ubiquitin-conjugating enzyme, putative, expressed	Brasy6G215700	LOC_Os07g07240.2	ubiquitin-conjugating enzyme, putative, expressed	Brasy6G215700	LOC_Os07g07240.2	ubiquitin-conjugating enzyme, putative, expressed	Brasy5G381900	LOC_Os09g33950.1
			Brasy7G144900	LOC_Os06g38294.1	peptide transporter PTR2, putative, expressed							Brasy5G394600	LOC_Os12g38670.1	transposon protein, putative, CACTA, En/Spm sub-class, expressed	Brasy3G322200	LOC_Os08g41270.1	endonuclease/exonuclease/phosphatase family domain containing protein, expressed	Brasy3G114000	LOC_Os08g20420.1	MGD2, putative, expressed	Brasy6G250300	LOC_Os07g05880.2	OsFBK18 - F-box domain and kelch repeat containing protein, expressed	Brasy4G129300	LOC_Os02g41680.1	phenylalanine ammonia-lyase, putative, expressed										Brasy5G290300	LOC_Os01g22670.1	fruit bromelain precursor, putative, expressed	Brasy6G260000	LOC_Os07g25050.1	thionin-like peptide, putative, expressed	Brasy6G260000	LOC_Os07g25050.1	thionin-like peptide, putative, expressed	Brasy6G260000	LOC_Os07g25050.1	thionin-like peptide, putative, expressed	Brasy5G394600	LOC_Os12g38670.1
			Brasy7G148700	LOC_Os06g39370.1	OsFBK16 - F-box domain and kelch repeat containing protein, expressed							Brasy5G405900	LOC_Os09g36520.1	ki1 protein, putative, expressed	Brasy3G332600	LOC_Os08g43390.1	cytochrome P450, putative, expressed	Brasy3G129500	LOC_Os09g27690.5	expressed protein	Brasy7G046000	LOC_Os06g07030.1	AP2 domain containing protein, expressed	Brasy4G140400	LOC_Os04g53230.1	aminomethyltransferase, putative, expressed										Brasy5G300800	LOC_Os09g13920.1	expressed protein	Brasy6G267200	LOC_Os07g01440.1	plastocyanin-like domain containing protein, putative, expressed	Brasy6G267200	LOC_Os07g01440.1	plastocyanin-like domain containing protein, putative, expressed	Brasy6G267200	LOC_Os07g01440.1	plastocyanin-like domain containing protein, putative, expressed	Brasy5G405900	LOC_Os09g36520.1
			Brasy7G187500	LOC_Os06g47200.1	LTPL85 - Protease inhibitor/seed storage/LTP family protein precursor, expressed							Brasy5G427200	LOC_Os09g39560.1	genetic modifier, putative, expressed	Brasy4G001700	LOC_Os02g58650.1	expressed protein	Brasy3G164900	LOC_Os02g19210.1	WD repeat-containing protein, putative, expressed	Brasy7G065600	LOC_Os06g08640.1	transferase family protein, putative, expressed	Brasy4G175500	LOC_Os02g36340.1	riboflavin biosynthesis protein ribAB, chloroplast precursor, putative, expressed										Brasy5G331000	LOC_Os09g24990.1	CAF1 family ribonuclease containing protein, putative, expressed	Brasy7G014000	No rice ortholog	No rice function	Brasy7G014000	No rice ortholog	No rice function	Brasy7G014000	No rice ortholog	No rice function	Brasy5G427200	LOC_Os09g39560.1
			Brasy7G206300	LOC_Os06g44910.1	OsGrx_C4 - glutaredoxin subgroup I, expressed							Brasy5G442400	LOC_Os05g06440.1	dJ homolog subfamily B member 11 precursor, putative, expressed	Brasy4G003300	LOC_Os09g38130.1	auxin efflux carrier component, putative, expressed	Brasy3G171300	LOC_Os03g27170.1	ICE-like protease p20 domain containing protein, putative, expressed	Brasy7G076800	LOC_Os02g52340.1	OsMADS22 - MADS-box family gene with MIKCc type-box, expressed	Brasy4G224100	LOC_Os04g27860.1	40S ribosomal protein S27, putative, expressed										Brasy5G343700	LOC_Os09g28354.1	CPuORF39 - conserved peptide uORF-containing transcript, expressed	Brasy7G065600	LOC_Os06g08640.1	transferase family protein, putative, expressed	Brasy7G065600	LOC_Os06g08640.1	transferase family protein, putative, expressed	Brasy7G065600	LOC_Os06g08640.1	transferase family protein, putative, expressed	Brasy5G442400	LOC_Os05g06440.1
			Brasy8G043600	LOC_Os01g49690.1	Ser/Thr protein phosphatase family protein, putative, expressed							Brasy6G174200	LOC_Os03g61810.1	tR-specific adenosine deamise, putative, expressed	Brasy4G012000	LOC_Os02g58230.1	C2 domain containing protein, putative, expressed	Brasy3G185500	LOC_Os10g35930.1	OsPLIM2c - LIM domain protein, putative actin-binding protein and transcription factor, expressed	Brasy7G077600	LOC_Os06g11430.1	GRAM domain containing protein, expressed	Brasy4G334700	LOC_Os02g09940.1	peroxiredoxin, putative, expressed										Brasy5G365500	LOC_Os10g01044.1	isoflavone reductase, putative, expressed	Brasy7G174200	LOC_Os06g50080.1	DUF581 domain containing protein, expressed	Brasy7G174200	LOC_Os06g50080.1	DUF581 domain containing protein, expressed	Brasy7G174200	LOC_Os06g50080.1	DUF581 domain containing protein, expressed	Brasy6G174200	LOC_Os03g61810.1
			Brasy8G088900	LOC_Os05g41080.2	histone H3, putative, expressed							Brasy6G267200	LOC_Os07g01440.1	plastocyanin-like domain containing protein, putative, expressed	Brasy4G028600	LOC_Os02g52870.1	zinc finger, C3HC4 type domain containing protein, expressed	Brasy3G190600	LOC_Os10g36848.1	cytochrome P450, putative, expressed	Brasy7G083700	LOC_Os02g51410.1	shikimate kise, putative, expressed	Brasy4G340600	LOC_Os02g09380.1	expressed protein										Brasy5G456300	LOC_Os12g06850.1	transcription elongation factor protein, putative, expressed	Brasy7G200900	LOC_Os06g45660.1	histidine triad family protein, putative, expressed	Brasy7G200900	LOC_Os06g45660.1	histidine triad family protein, putative, expressed	Brasy7G200900	LOC_Os06g45660.1	histidine triad family protein, putative, expressed	Brasy6G267200	LOC_Os07g01440.1
			Brasy8G123100	LOC_Os05g37970.3	universal stress protein domain containing protein, putative, expressed							Brasy7G007900	LOC_Os07g17050.1	retrotransposon protein, putative, unclassified, expressed	Brasy4G034200	LOC_Os02g53410.1	expressed protein	Brasy3G254100	No rice ortholog	No rice function	Brasy7G089400	LOC_Os06g12960.1	expressed protein	Brasy4G404200	LOC_Os02g03740.1	pyridoxal biosynthesis protein PDX2, putative, expressed										Brasy5G471200	No rice ortholog	No rice function	Brasy7G221500	LOC_Os03g04310.2	BHLH transcription factor, putative, expressed	Brasy7G221500	LOC_Os03g04310.2	BHLH transcription factor, putative, expressed	Brasy7G221500	LOC_Os03g04310.2	BHLH transcription factor, putative, expressed	Brasy7G007900	LOC_Os07g17050.1
			Brasy8G138100	LOC_Os05g33940.1	alpha/beta hydrolase fold, putative, expressed							Brasy7G014000	No rice ortholog	No rice function	Brasy4G066000	LOC_Os02g57020.1	YCF37, putative, expressed	Brasy3G280200	LOC_Os08g37180.1	patatin, putative, expressed	Brasy7G111500	LOC_Os06g15170.1	3-ketoacyl-CoA synthase, putative, expressed	Brasy5G346100	LOC_Os09g28730.1	gibberellin receptor GID1L2, putative, expressed										Brasy6G033900	LOC_Os07g46560.1	seven in absentia protein family domain containing protein, expressed	Brasy8G077400	LOC_Os05g42330.1	secretory carrier-associated membrane protein, putative, expressed	Brasy8G077400	LOC_Os05g42330.1	secretory carrier-associated membrane protein, putative, expressed	Brasy8G077400	LOC_Os05g42330.1	secretory carrier-associated membrane protein, putative, expressed	Brasy7G014000	No rice ortholog
			Brasy8G221900	LOC_Os06g38450.1	vigin precursor, putative, expressed							Brasy7G025500	LOC_Os06g02810.1	expressed protein	Brasy4G078600	LOC_Os02g55920.1	expressed protein	Brasy3G304700	LOC_Os08g39600.1	R methyltransferase, TrmH family protein, putative, expressed	Brasy7G124500	LOC_Os06g30400.1	expressed protein	Brasy5G360300	No rice ortholog	No rice function										Brasy6G057100	LOC_Os07g42640.1	FYVE zinc finger family protein, expressed	Brasy8G126800	LOC_Os05g36190.1	OsFBT7 - F-box and tubby domain containing protein, expressed	Brasy8G126800	LOC_Os05g36190.1	OsFBT7 - F-box and tubby domain containing protein, expressed	Brasy8G126800	LOC_Os05g36190.1	OsFBT7 - F-box and tubby domain containing protein, expressed	Brasy7G025500	LOC_Os06g02810.1
			Brasy9G010100	LOC_Os06g11210.1	12-oxophytodienoate reductase, putative, expressed							Brasy7G234900	LOC_Os06g51510.1	expressed protein	Brasy4G134000	LOC_Os04g53560.1	expressed protein	Brasy3G336000	LOC_Os08g43490.1	heat shock protein DJ, putative, expressed	Brasy7G162600	LOC_Os06g41450.1	VQ domain containing protein, putative, expressed	Brasy5G360600	LOC_Os09g31120.1	pirin, putative, expressed										Brasy6G128700	LOC_Os07g33270.1	DUF584 domain containing protein, putative, expressed	Brasy8G159000	LOC_Os05g31785.1	expressed protein	Brasy8G159000	LOC_Os05g31785.1	expressed protein	Brasy8G159000	LOC_Os05g31785.1	expressed protein	Brasy7G234900	LOC_Os06g51510.1
			Brasy9G017900	LOC_Os06g04200.4	starch synthase, putative, expressed							Brasy8G094200	LOC_Os10g31850.1	RING finger and CHY zinc finger domain-containing protein 1, putative, expressed	Brasy4G156900	LOC_Os02g39050.1	pre-mR-splicing factor ISY1, putative, expressed	Brasy4G012800	LOC_Os02g51150.1	sphingolipid C4-hydroxylase SUR2, putative, expressed	Brasy7G187000	LOC_Os06g47220.1	expressed protein	Brasy5G362800	LOC_Os09g31438.1	OsSPL17 - SBP-box gene family member, expressed										Brasy6G158600	LOC_Os10g02040.1	peroxidase precursor, putative, expressed	Brasy8G181900	LOC_Os05g09410.1	histidine-containing phosphotransfer protein 4, putative, expressed	Brasy8G181900	LOC_Os05g09410.1	histidine-containing phosphotransfer protein 4, putative, expressed	Brasy8G181900	LOC_Os05g09410.1	histidine-containing phosphotransfer protein 4, putative, expressed	Brasy8G094200	LOC_Os10g31850.1
			Brasy9G124400	LOC_Os01g49720.1	glutathione S-transferase, putative, expressed							Brasy8G101400	LOC_Os06g35830.1	expressed protein	Brasy4G160800	LOC_Os02g38190.1	expressed protein	Brasy4G015100	LOC_Os02g51450.1	mTERF family protein, expressed	Brasy8G004600	LOC_Os04g33390.1	prephete dehydratase domain containing protein, expressed	Brasy5G403100	LOC_Os09g36280.1	glycosyl hydrolases family 17, putative, expressed										Brasy6G171300	LOC_Os08g15180.1	60S acidic ribosomal protein, putative, expressed	Brasy8G190800	LOC_Os05g07870.1	triose phosphate/phosphate translocator, non-green plastid,chloroplast precursor, putative, expressed	Brasy8G190800	LOC_Os05g07870.1	triose phosphate/phosphate translocator, non-green plastid,chloroplast precursor, putative, expressed	Brasy8G190800	LOC_Os05g07870.1	triose phosphate/phosphate translocator, non-green plastid,chloroplast precursor, putative, expressed	Brasy8G101400	LOC_Os06g35830.1
			Brasy9G230200	LOC_Os04g45600.1	NDH-M H PLASTOQUINONE DEHY, putative, expressed							Brasy8G126800	LOC_Os05g36190.1	OsFBT7 - F-box and tubby domain containing protein, expressed	Brasy4G162500	LOC_Os02g38029.1	expressed protein	Brasy4G030400	LOC_Os02g53070.1	HYS1, putative, expressed	Brasy8G020500	LOC_Os05g50180.1	OsCML14 - Calmodulin-related calcium sensor protein, expressed	Brasy5G405200	LOC_Os09g36450.1	triosephosphate isomerase, chloroplast precursor, putative, expressed										Brasy7G007900	LOC_Os07g17050.1	retrotransposon protein, putative, unclassified, expressed	Brasy8G239500	LOC_Os05g11950.1	GDSL-like lipase/acylhydrolase, putative, expressed	Brasy8G239500	LOC_Os05g11950.1	GDSL-like lipase/acylhydrolase, putative, expressed	Brasy8G239500	LOC_Os05g11950.1	GDSL-like lipase/acylhydrolase, putative, expressed	Brasy8G126800	LOC_Os05g36190.1
			Brasy9G285600	LOC_Os02g50760.1	heat shock protein DJ, putative, expressed							Brasy8G149300	LOC_Os01g60450.1	cytochrome P450, putative, expressed	Brasy4G169600	LOC_Os02g37000.1	mitochondrial prohibitin complex protein 1, putative, expressed	Brasy4G034100	LOC_Os02g53400.1	thioredoxin, putative, expressed	Brasy8G126800	LOC_Os05g36190.1	OsFBT7 - F-box and tubby domain containing protein, expressed	Brasy5G406300	LOC_Os09g36580.1	thaumatin, putative, expressed										Brasy7G025500	LOC_Os06g02810.1	expressed protein	Brasy9G017800	LOC_Os04g34100.1	expressed protein	Brasy9G017800	LOC_Os04g34100.1	expressed protein	Brasy9G017800	LOC_Os04g34100.1	expressed protein	Brasy8G149300	LOC_Os01g60450.1
			Brasy9G350700	LOC_Os04g58280.2	stem-specific protein TSJT1, putative, expressed							Brasy8G159000	LOC_Os05g31785.1	expressed protein	Brasy4G170400	LOC_Os02g36940.1	uncharacterized Cys-rich domain containing protein, putative, expressed	Brasy4G043600	LOC_Os02g50110.1	expressed protein	Brasy8G137200	LOC_Os05g33840.1	transketolase, putative, expressed	Brasy5G416900	LOC_Os09g37620.1	flavin-containing monooxygese family protein, putative, expressed										Brasy7G060500	LOC_Os03g46681.1	expressed protein	Brasy9G017900	LOC_Os06g04200.4	starch synthase, putative, expressed	Brasy9G017900	LOC_Os06g04200.4	starch synthase, putative, expressed	Brasy9G017900	LOC_Os06g04200.4	starch synthase, putative, expressed	Brasy8G159000	LOC_Os05g31785.1
			Brasy9G362100	LOC_Os04g59260.1	peroxidase precursor, putative, expressed							Brasy9G017800	LOC_Os04g34100.1	expressed protein	Brasy4G194000	LOC_Os02g43830.2	3-isopropylmalate dehydratase small subunit 2, putative, expressed	Brasy4G080200	LOC_Os03g18950.1	zinc finger C-x8-C-x5-C-x3-H type family protein, expressed	Brasy8G150000	LOC_Os05g33210.2	cytochrome b-c1 complex subunit 9, putative, expressed	Brasy5G418600	LOC_Os01g41710.1	chlorophyll A-B binding protein, putative, expressed										Brasy7G154000	LOC_Os06g40120.1	SPX domain containing protein, putative, expressed	Brasy9G067800	LOC_Os04g56240.1	lipase, putative, expressed	Brasy9G067800	LOC_Os04g56240.1	lipase, putative, expressed	Brasy9G067800	LOC_Os04g56240.1	lipase, putative, expressed	Brasy9G017800	LOC_Os04g34100.1
												Brasy9G017900	LOC_Os06g04200.4	starch synthase, putative, expressed	Brasy4G217000	LOC_Os02g30610.1	expressed protein	Brasy4G112500	LOC_Os06g10780.1	AP2 domain containing protein, expressed	Brasy8G258600	LOC_Os05g02310.1	soluble inorganic pyrophosphatase, putative, expressed	Brasy5G424600	LOC_Os09g39380.1	monodehydroascorbate reductase, putative, expressed										Brasy7G159200	LOC_Os06g40818.1	aspartic proteise, putative, expressed	Brasy9G137800	LOC_Os05g46300.1	OsFBX172 - F-box domain containing protein, expressed	Brasy9G137800	LOC_Os05g46300.1	OsFBX172 - F-box domain containing protein, expressed	Brasy9G137800	LOC_Os05g46300.1	OsFBX172 - F-box domain containing protein, expressed	Brasy9G017900	LOC_Os06g04200.4
												Brasy9G067800	LOC_Os04g56240.1	lipase, putative, expressed	Brasy4G248700	LOC_Os02g21080.1	AGAP008475-PA, putative, expressed	Brasy4G128500	LOC_Os02g41840.1	DUF584 domain containing protein, putative, expressed	Brasy8G271300	LOC_Os05g03590.1	expressed protein	Brasy5G437600	No rice ortholog	No rice function										Brasy7G170300	LOC_Os06g42700.1	zinc finger, C3HC4 type domain containing protein, expressed	Brasy9G139300	LOC_Os04g35570.1	Regulator of chromosome condensation domain containing protein, expressed	Brasy9G139300	LOC_Os04g35570.1	Regulator of chromosome condensation domain containing protein, expressed	Brasy9G139300	LOC_Os04g35570.1	Regulator of chromosome condensation domain containing protein, expressed	Brasy9G067800	LOC_Os04g56240.1
												Brasy9G096400	LOC_Os08g31200.1	cytokinin-O-glucosyltransferase 2, putative, expressed	Brasy4G284100	LOC_Os02g14430.1	peroxidase precursor, putative, expressed	Brasy4G148700	LOC_Os02g39950.1	EF hand family protein, putative, expressed	Brasy8G291200	LOC_Os05g51630.2	early-responsive to dehydration protein-related, putative, expressed	Brasy6G006200	LOC_Os07g48980.1	nicotiamine synthase, putative, expressed										Brasy7G223400	LOC_Os06g51070.1	no apical meristem protein, putative, expressed	Brasy9G230200	LOC_Os04g45600.1	NDH-M H PLASTOQUINONE DEHY, putative, expressed	Brasy9G230200	LOC_Os04g45600.1	NDH-M H PLASTOQUINONE DEHY, putative, expressed	Brasy9G230200	LOC_Os04g45600.1	NDH-M H PLASTOQUINONE DEHY, putative, expressed	Brasy9G096400	LOC_Os08g31200.1
												Brasy9G137800	LOC_Os05g46300.1	OsFBX172 - F-box domain containing protein, expressed	Brasy4G312400	LOC_Os02g42780.1	lectin receptor-type protein kise, putative, expressed	Brasy4G178100	LOC_Os04g16970.1	zinc finger, C3HC4 type domain containing protein, expressed	Brasy9G123200	LOC_Os01g49830.1	B3 D binding domain containing protein, expressed	Brasy6G011100	LOC_Os07g48490.2	stress responsive protein, putative, expressed										Brasy7G231400	LOC_Os06g51390.2	expressed protein	Brasy9G271600	LOC_Os04g56500.1	expressed protein	Brasy9G271600	LOC_Os04g56500.1	expressed protein	Brasy9G271600	LOC_Os04g56500.1	expressed protein	Brasy9G137800	LOC_Os05g46300.1
												Brasy9G193400	LOC_Os04g41570.3	ethylene-responsive protein related, putative, expressed	Brasy4G319400	LOC_Os12g15920.1	laccase precursor protein, putative, expressed	Brasy4G196000	LOC_Os02g44090.1	zinc finger protein, putative, expressed	Brasy9G197600	LOC_Os04g42020.1	CCT/B-box zinc finger protein, putative, expressed	Brasy6G041500	LOC_Os07g45080.1	expressed protein										Brasy8G076200	LOC_Os05g43170.1	calreticulin precursor protein, putative, expressed	Brasy9G275000	LOC_Os04g49510.1	CAMK_CAMK_like.27 - CAMK includes calcium/calmodulin depedent protein kises, expressed	Brasy9G275000	LOC_Os04g49510.1	CAMK_CAMK_like.27 - CAMK includes calcium/calmodulin depedent protein kises, expressed	Brasy9G275000	LOC_Os04g49510.1	CAMK_CAMK_like.27 - CAMK includes calcium/calmodulin depedent protein kises, expressed	Brasy9G193400	LOC_Os04g41570.3
												Brasy9G203300	LOC_Os04g42610.1	plant protein of unknown function DUF869 domain containing protein, expressed	Brasy4G396300	LOC_Os08g26990.1	response regulator receiver domain containing protein, expressed	Brasy4G214100	LOC_Os04g32560.2	ATP-dependent Clp protease ATP-binding subunit clpA homolog CD4B,chloroplast precursor, putative, expressed	Brasy9G274800	LOC_Os04g49490.2	protein phosphatase 2C, putative, expressed	Brasy6G059700	LOC_Os08g31140.1	heavy metal-associated domain containing protein, expressed										Brasy8G145600	LOC_Os07g44050.1	expressed protein	Brasy9G280800	LOC_Os04g50110.1	R recognition motif containing protein, putative, expressed	Brasy9G280800	LOC_Os04g50110.1	R recognition motif containing protein, putative, expressed	Brasy9G280800	LOC_Os04g50110.1	R recognition motif containing protein, putative, expressed	Brasy9G203300	LOC_Os04g42610.1
												Brasy9G226300	LOC_Os04g45070.1	remorin, putative, expressed	Brasy4G398600	LOC_Os09g29390.1	plastocyanin-like domain containing protein, putative, expressed	Brasy4G227800	LOC_Os04g57720.1	OsRR6 type-A response regulator, expressed	Brasy9G275000	LOC_Os04g49510.1	CAMK_CAMK_like.27 - CAMK includes calcium/calmodulin depedent protein kises, expressed	Brasy6G067600	LOC_Os07g41080.1	hydrolase, alpha/beta fold family domain containing protein, expressed										Brasy8G242500	LOC_Os05g13580.1	OsCML18 - Calmodulin-related calcium sensor protein, expressed	Brasy9G291600	LOC_Os02g54080.1	expressed protein	Brasy9G291600	LOC_Os02g54080.1	expressed protein	Brasy9G291600	LOC_Os02g54080.1	expressed protein	Brasy9G226300	LOC_Os04g45070.1
												Brasy9G230200	LOC_Os04g45600.1	NDH-M H PLASTOQUINONE DEHY, putative, expressed	Brasy4G412000	LOC_Os01g63800.1	pleckstrin homology domain-containing protein, putative, expressed	Brasy4G278200	LOC_Os02g14840.1	potassium channel KAT1, putative, expressed	Brasy9G306100	LOC_Os04g51240.1	EF hand family protein, putative, expressed	Brasy6G113600	LOC_Os07g37240.1	chlorophyll A-B binding protein, putative, expressed										Brasy8G267300	No rice ortholog	No rice function										Brasy9G230200	LOC_Os04g45600.1
												Brasy9G275000	LOC_Os04g49510.1	CAMK_CAMK_like.27 - CAMK includes calcium/calmodulin depedent protein kises, expressed	Brasy4G414800	LOC_Os02g02890.1	peptidyl-prolyl cis-trans isomerase, putative, expressed	Brasy4G332800	LOC_Os11g33240.2	citrate synthase, putative, expressed	Brasy9G306500	LOC_Os04g51280.1	DAG protein, chloroplast precursor, putative, expressed	Brasy6G122900	LOC_Os07g34580.1	glycosyl hydrolases family 16, putative, expressed										Brasy9G017900	LOC_Os06g04200.4	starch synthase, putative, expressed										Brasy9G275000	LOC_Os04g49510.1
												Brasy9G280800	LOC_Os04g50110.1	R recognition motif containing protein, putative, expressed	Brasy4G417400	LOC_Os02g02720.3	SRE domain containing protein, putative, expressed	Brasy4G363100	LOC_Os02g07360.1	pentatricopeptide containing protein, putative, expressed				Brasy6G162800	LOC_Os02g33380.1	pectinesterase inhibitor domain containing protein, putative, expressed										Brasy9G062000	LOC_Os04g55710.1	transposon protein, putative, unclassified, expressed										Brasy9G280800	LOC_Os04g50110.1
												Brasy9G286100	LOC_Os02g50690.1	GDSL-like lipase/acylhydrolase, putative, expressed	Brasy4G419300	LOC_Os02g02550.1	peptidyl-prolyl cis-trans isomerase, FKBP-type, putative, expressed	Brasy4G404200	LOC_Os02g03740.1	pyridoxal biosynthesis protein PDX2, putative, expressed				Brasy6G196900	LOC_Os07g08660.1	40S ribosomal protein S15, putative, expressed										Brasy9G089200	LOC_Os04g15660.1	receptor kise, putative, expressed										Brasy9G286100	LOC_Os02g50690.1
												Brasy9G291600	LOC_Os02g54080.1	expressed protein	Brasy4G441100	LOC_Os02g01060.1	harpin-induced protein 1 domain containing protein, expressed	Brasy4G412300	LOC_Os05g37520.1	expressed protein				Brasy6G248000	LOC_Os07g05620.2	CAMK_KIN1/SNF1/Nim1_like.28 - CAMK includes calcium/calmodulin depedent protein kises, expressed										Brasy9G117300	LOC_Os04g33470.2	Ser/Thr protein phosphatase family protein, putative, expressed										Brasy9G291600	LOC_Os02g54080.1
												Brasy9G325600	No rice ortholog	No rice function	Brasy5G223400	LOC_Os12g04510.1	D-directed R polymerases I, II, and III subunit RPABC1, putative, expressed	Brasy4G437200	LOC_Os08g06370.1	MYB family transcription factor, putative, expressed				Brasy6G263900	LOC_Os07g01870.1	ribosomal protein L13, putative, expressed										Brasy9G226300	LOC_Os04g45070.1	remorin, putative, expressed										Brasy9G325600	No rice ortholog
															Brasy5G269000	LOC_Os11g11330.1	retrotransposon protein, putative, unclassified, expressed	Brasy5G243200	LOC_Os12g06280.1	expressed protein				Brasy7G010900	LOC_Os06g04290.1	S10/S20 domain containing ribosomal protein, putative, expressed										Brasy9G260200	LOC_Os04g49170.1	zinc finger, C3HC4 type domain containing protein, expressed
															Brasy5G296600	LOC_Os09g10760.1	R recognition motif containing protein, putative, expressed	Brasy5G269000	LOC_Os11g11330.1	retrotransposon protein, putative, unclassified, expressed				Brasy7G135400	LOC_Os06g34350.1	expressed protein										Brasy9G280800	LOC_Os04g50110.1	R recognition motif containing protein, putative, expressed
															Brasy5G309100	LOC_Os09g17750.1	oxidoreductase, short chain dehydrogese/reductase family domain containing protein, expressed	Brasy5G270000	LOC_Os12g04750.1	OsDegp14 - Putative Deg protease homologue, expressed				Brasy8G007600	LOC_Os05g51450.1	OsClp8 - Putative Clp protease homologue, expressed										Brasy9G306900	LOC_Os04g51560.1	WRKY68, expressed
															Brasy5G323900	LOC_Os09g23590.1	expressed protein	Brasy5G287800	LOC_Os11g25780.1	PB1 domain containing protein, expressed				Brasy8G085500	LOC_Os05g41460.1	cysteine proteise inhibitor precursor protein, putative, expressed
															Brasy5G331000	LOC_Os09g24990.1	CAF1 family ribonuclease containing protein, putative, expressed	Brasy5G307000	LOC_Os09g16510.1	WRKY74, expressed				Brasy8G124000	LOC_Os06g21590.1	chlorophyll A-B binding protein, putative, expressed
															Brasy5G336800	LOC_Os09g26144.1	glutamate receptor, putative, expressed	Brasy5G344700	LOC_Os09g28550.1	expressed protein				Brasy8G146300	LOC_Os05g40820.2	ribosomal protein L24, putative, expressed
															Brasy5G346200	LOC_Os09g28740.1	gibberellin receptor GID1L2, putative, expressed	Brasy5G345800	LOC_Os09g28630.1	gibberellin receptor, putative, expressed				Brasy8G238100	LOC_Os05g11780.1	mitochondrial carrier protein, putative, expressed
															Brasy5G350800	LOC_Os10g26540.1	expressed protein	Brasy5G392200	LOC_Os09g35940.1	cytochrome P450, putative, expressed				Brasy8G242500	LOC_Os05g13580.1	OsCML18 - Calmodulin-related calcium sensor protein, expressed
															Brasy5G353400	LOC_Os09g29930.1	transcription factor BIM2, putative, expressed	Brasy5G397300	LOC_Os03g60650.1	protein phosphatase 2C, putative, expressed				Brasy8G276500	LOC_Os05g03860.1	CPuORF3 - conserved peptide uORF-containing transcript, expressed
															Brasy5G397600	LOC_Os03g16850.1	dof zinc finger domain containing protein, putative, expressed	Brasy5G402600	LOC_Os09g36320.1	tyrosine protein kise domain containing protein, putative, expressed				Brasy8G285700	LOC_Os05g44940.1	protein kise domain containing protein, expressed
															Brasy5G410200	LOC_Os09g37020.3	expressed protein	Brasy5G436600	LOC_Os12g13824.2	expressed protein				Brasy9G052700	LOC_Os06g48040.1	zinc finger, C3HC4 type domain containing protein, expressed
															Brasy5G422100	LOC_Os02g57060.1	OsCttP2 - Putative C-termil processing peptidase homologue, expressed	Brasy5G447500	LOC_Os12g08090.1	amino acid transporter, putative, expressed				Brasy9G059000	LOC_Os04g57440.1	oryzain beta chain precursor, putative, expressed
															Brasy5G426600	LOC_Os09g39530.1	Cupin domain containing protein, expressed	Brasy5G470700	LOC_Os11g05380.1	cytochrome P450, putative, expressed				Brasy9G207700	LOC_Os02g47510.1	9-cis-epoxycarotenoid dioxygese 1, chloroplast precursor, putative, expressed
															Brasy5G428000	LOC_Os07g07890.1	expressed protein	Brasy5G479700	LOC_Os07g07080.1	regulator of chromosome condensation/beta-lactamase-inhibitor protein II, putative, expressed				Brasy9G222800	LOC_Os04g44650.1	ferredoxin-thioredoxin reductase, variable chain, putative, expressed
															Brasy5G436600	LOC_Os12g13824.2	expressed protein	Brasy5G496800	LOC_Os11g03300.1	C domain transcription factor, putative, expressed				Brasy9G280900	LOC_Os04g50120.1	zinc-binding protein, putative, expressed
															Brasy5G438100	No rice ortholog	No rice function	Brasy6G030200	LOC_Os07g46800.1	expressed protein
															Brasy5G457500	LOC_Os12g06560.1	expressed protein	Brasy6G048300	LOC_Os06g39260.1	solute carrier family 35 member B1, putative, expressed
															Brasy5G466600	LOC_Os08g34450.1	expressed protein	Brasy6G048400	LOC_Os07g43925.1	expressed protein
															Brasy5G488000	LOC_Os04g54140.1	receptor-like kise, putative, expressed	Brasy6G081300	LOC_Os07g39620.1	C2 domain containing protein, putative, expressed
															Brasy5G490800	LOC_Os02g40860.1	CK1_CaseinKise_1.5 - CK1 includes the casein kise 1 kises, expressed	Brasy6G095500	LOC_Os07g38170.1	remorin, putative, expressed
															Brasy5G492700	LOC_Os02g40690.1	expressed protein	Brasy6G120500	LOC_Os07g35880.1	beta-amylase, putative, expressed
															Brasy6G008900	LOC_Os07g48720.1	MAG2, putative, expressed	Brasy6G219500	LOC_Os07g06840.1	gibberellin receptor GID1L2, putative, expressed
															Brasy6G022500	LOC_Os07g47420.1	60S ribosome subunit biogenesis protein NIP7, putative, expressed	Brasy7G035500	LOC_Os06g03670.1	dehydration-responsive element-binding protein, putative, expressed
															Brasy6G024500	LOC_Os07g39310.1	ZOS7-06 - C2H2 zinc finger protein, expressed	Brasy7G044200	LOC_Os07g35680.1	TKL_IRAK_DUF26-lc22 - DUF26 kises have homology to DUF26 containing loci, expressed
															Brasy6G039700	LOC_Os07g22950.1	adenylate kise isoenzyme 6, putative, expressed	Brasy7G089700	No rice ortholog	No rice function
															Brasy6G060500	LOC_Os07g42140.1	hydrolase protein, putative, expressed	Brasy7G103900	LOC_Os06g14420.1	hydrolase, NUDIX family, domain containing protein, expressed
															Brasy6G063700	LOC_Os07g41590.1	gibberellin receptor GID1L2, putative, expressed	Brasy7G112400	LOC_Os06g15410.1	angel, putative, expressed
															Brasy6G074700	LOC_Os07g06900.1	OsFBLD3 - F-box, LRR and FBD domain containing protein, expressed	Brasy7G120500	LOC_Os06g17285.2	protein kise, putative, expressed
															Brasy6G103000	LOC_Os07g38400.1	transporter family protein, putative, expressed	Brasy7G191500	LOC_Os06g46740.1	early nodulin 20 precursor, putative, expressed
															Brasy6G135300	LOC_Os07g32550.1	dimethyladenosine transferase, putative, expressed	Brasy7G211000	LOC_Os02g08230.1	WAX2, putative, expressed
															Brasy6G135500	LOC_Os07g32510.1	dof zinc finger domain containing protein, putative, expressed	Brasy7G215000	LOC_Os06g44010.1	WRKY28, expressed
															Brasy6G143800	LOC_Os07g30970.1	nucleoside diphosphate kise, putative, expressed	Brasy7G220500	LOC_Os06g50980.1	expressed protein
															Brasy6G162800	LOC_Os02g33380.1	pectinesterase inhibitor domain containing protein, putative, expressed	Brasy8G012900	LOC_Os05g50910.1	extra-large G-protein-related, putative, expressed
															Brasy6G171300	LOC_Os08g15180.1	60S acidic ribosomal protein, putative, expressed	Brasy8G034400	LOC_Os05g48940.1	expressed protein
															Brasy6G204200	LOC_Os04g23820.1	methionyl-tR synthetase, putative, expressed	Brasy8G047000	LOC_Os05g46760.1	STE_MEKK_ste11_MAP3K.19 - STE kises include homologs to sterile 7, sterile 11 and sterile 20 from yeast, expressed
															Brasy6G205300	LOC_Os03g57980.1	LTPL99 - Protease inhibitor/seed storage/LTP family protein precursor, expressed	Brasy8G049700	LOC_Os05g46020.1	WRKY7, expressed
															Brasy6G232900	LOC_Os07g06090.1	expressed protein	Brasy8G063100	LOC_Os05g44400.1	GATA zinc finger domain containing protein, expressed
															Brasy6G234100	LOC_Os07g03130.1	PDV2, putative, expressed	Brasy8G066700	LOC_Os05g44060.1	expressed protein
															Brasy6G234400	LOC_Os07g03150.1	H-BTB5 - Bric-a-Brac, Tramtrack, Broad Complex BTB domain with H family conserved sequence, expressed	Brasy8G068400	LOC_Os05g43880.1	gibberellin 2-beta-dioxygese, putative, expressed
															Brasy6G260200	LOC_Os11g06610.1	jasmote-induced protein, putative, expressed	Brasy8G077300	LOC_Os05g42340.1	ubiquitin E3 ligase ICP0, putative, expressed
															Brasy6G265600	LOC_Os05g42190.1	DPH-dependent FMN reductase domain containing protein, expressed	Brasy8G138800	LOC_Os05g34010.1	peptide transporter PTR2, putative, expressed
															Brasy7G014100	No rice ortholog	No rice function	Brasy8G139900	LOC_Os05g34210.1	expressed protein
															Brasy7G016200	LOC_Os06g04620.1	GDP-mannose 4,6 dehydratase 2, putative, expressed	Brasy8G176400	LOC_Os05g25850.1	superoxide dismutase, mitochondrial precursor, putative, expressed
															Brasy7G027600	LOC_Os06g02580.1	high-affinity nickel-transport family protein, putative, expressed	Brasy8G188200	LOC_Os05g08430.1	boron transporter protein, putative, expressed
															Brasy7G049800	LOC_Os06g07560.1	OsCML30 - Calmodulin-related calcium sensor protein, expressed	Brasy8G236200	LOC_Os05g11510.1	B-box zinc finger family protein, putative, expressed
															Brasy7G053100	LOC_Os04g01930.1	exostosin family protein, putative, expressed	Brasy8G253000	LOC_Os03g46460.1	ubiquitin carboxyl-termil hydrolase, family 1, putative, expressed
															Brasy7G058800	LOC_Os06g08360.1	ethylene-responsive element-binding protein, putative, expressed	Brasy8G264000	LOC_Os05g02680.1	nuclear factor related to kappa-B-binding protein, related, putative, expressed
															Brasy7G078500	LOC_Os06g11500.1	MCM9 - Putative minichromosome maintence MCM family subunit 9, expressed	Brasy8G280500	LOC_Os05g04360.1	protein phosphatase 2C, putative, expressed
															Brasy7G088300	LOC_Os02g50940.1	NHL repeat-containing protein, putative, expressed	Brasy9G049500	LOC_Os09g32330.1	expressed protein
															Brasy7G089400	LOC_Os06g12960.1	expressed protein	Brasy9G101600	LOC_Os04g31240.1	hydrolase, alpha/beta fold family protein, putative, expressed
															Brasy7G113400	LOC_Os06g15600.1	plastocyanin-like domain containing protein, putative, expressed	Brasy9G137800	LOC_Os05g46300.1	OsFBX172 - F-box domain containing protein, expressed
															Brasy7G118900	LOC_Os06g17830.1	oxidoreductase, 2OG-Fe oxygese family protein, putative, expressed	Brasy9G155200	LOC_Os01g57410.3	pentatricopeptide repeat domain containing protein, putative, expressed
															Brasy7G124500	LOC_Os06g30400.1	expressed protein	Brasy9G162100	LOC_Os04g38320.1	expressed protein
															Brasy7G160100	LOC_Os06g40880.1	polygalacturose, putative, expressed	Brasy9G211100	LOC_Os01g45390.2	HD domain containing protein 2, putative, expressed
															Brasy7G171100	LOC_Os06g42850.1	extracellular ligand-gated ion channel, putative, expressed	Brasy9G212000	LOC_Os01g45250.1	DUF1645 domain containing protein, putative, expressed
															Brasy7G194600	LOC_Os06g46460.1	expressed protein	Brasy9G222200	LOC_Os04g44590.2	expressed protein
															Brasy7G235900	LOC_Os11g43960.1	mitochondrial carrier protein, putative, expressed	Brasy9G229000	LOC_Os02g42990.1	OsSAUR11 - Auxin-responsive SAUR gene family member, expressed
															Brasy8G003100	LOC_Os12g05730.1	bifunctiol monodehydroascorbate reductase and carbonic anhydrasenectarin-3 precursor, putative, expressed	Brasy9G271600	LOC_Os04g56500.1	expressed protein
															Brasy8G011500	LOC_Os05g50980.1	SET domain containing protein, expressed	Brasy9G275600	LOC_Os04g49550.1	RING-H2 finger protein ATL2A, putative, expressed
															Brasy8G027500	LOC_Os05g49410.1	expressed protein	Brasy9G277400	LOC_Os04g49690.1	FERONIA receptor-like kise, putative, expressed
															Brasy8G044500	LOC_Os05g47630.1	peptidyl-tR hydrolase, mitochondrial precursor protein, putative, expressed	Brasy9G281500	LOC_Os04g50216.1	SRE associated Golgi protein, putative, expressed
															Brasy8G079700	LOC_Os05g42020.1	UDP-glucoronosyl and UDP-glucosyl transferase domain containing protein, expressed	Brasy9G287500	LOC_Os02g50560.1	DSHCT domain containing protein, expressed
															Brasy8G113900	LOC_Os05g39150.1	expressed protein	Brasy9G306900	LOC_Os04g51560.1	WRKY68, expressed
															Brasy8G115000	LOC_Os05g50900.1	helix-loop-helix D-binding protein, putative, expressed	Brasy9G337400	LOC_Os04g56654.1	BSD domain-containing protein, putative, expressed
															Brasy8G119200	LOC_Os05g38590.2	expressed protein	Brasy9G354500	LOC_Os04g58810.1	CAF1 family ribonuclease containing protein, putative, expressed
															Brasy8G126100	LOC_Os05g37730.1	MYB family transcription factor, putative, expressed
															Brasy8G138100	LOC_Os05g33940.1	alpha/beta hydrolase fold, putative, expressed
															Brasy8G143600	LOC_Os06g05070.1	protein kise domain containing protein, expressed
															Brasy8G159100	LOC_Os05g31910.1	white-brown complex homolog protein 16, putative, expressed
															Brasy8G159600	LOC_Os05g32100.1	expressed protein
															Brasy8G181500	LOC_Os05g20020.1	polygalacturose, putative, expressed
															Brasy8G183500	LOC_Os04g13160.1	OsFBD9 - F-box and FBD domain containing protein, expressed
															Brasy8G190600	LOC_Os05g07890.1	embryo-specific 3, putative, expressed
															Brasy8G209600	LOC_Os11g24510.1	OsSCP56 - Putative Serine Carboxypeptidase homologue, expressed
															Brasy9G019300	LOC_Os06g04000.1	peptidyl-prolyl cis-trans isomerase, putative, expressed
															Brasy9G057600	No rice ortholog	No rice function
															Brasy9G073900	LOC_Os04g01130.1	chromatin modification-related protein EAF3, putative, expressed
															Brasy9G089300	LOC_Os09g27350.1	RIO1 family protein, expressed
															Brasy9G125700	LOC_Os04g34010.1	aluminum-activated malate transporter, putative, expressed
															Brasy9G150400	LOC_Os04g36740.1	potassium channel SKOR, putative, expressed
															Brasy9G186600	LOC_Os04g40590.1	wax synthase isoform 1, putative, expressed
															Brasy9G189900	LOC_Os04g40970.1	DEAD-box ATP-dependent R helicase, putative, expressed
															Brasy9G192900	No rice ortholog	No rice function
															Brasy9G197800	LOC_Os04g42040.1	expressed protein
															Brasy9G247400	LOC_Os04g47270.1	amine oxidase, putative, expressed
															Brasy9G282600	LOC_Os02g51040.1	expansin precursor, putative, expressed
															Brasy9G298000	LOC_Os05g30420.1	expressed protein
															Brasy9G298700	LOC_Os08g01450.1	cytochrome P450, putative, expressed
															Brasy9G327100	LOC_Os04g54630.1	expressed protein
															Brasy9G354600	LOC_Os04g58790.1	expressed protein
[truncated: 10 more columns]

## Sheet: AINandOSL_pathways_and_genes
gamma-glutamyl_cycle			glutathione_degradation			glycine_biosynthesis			suberin_monomers_biosynthesis			UDP-alpha-D-glucurote_biosynthesis_(from_myo-inositol)
gene	rice_id	rice function	gene	rice_id	rice function	gene	rice_id	rice function	gene	rice_id	rice function	gene	rice_id	rice function
BrasyJ003800	LOC_Os11g02424.1	LTPL9 - Protease inhibitor/seed storage/LTP family protein precursor, expressed	BrasyJ003800	LOC_Os11g02424.1	LTPL9 - Protease inhibitor/seed storage/LTP family protein precursor, expressed	BrasyJ085700	LOC_Os12g39860.1	phosphoribosyl transferase, putative, expressed	Brasy1G144000	LOC_Os01g59900.1	expressed protein	BrasyJ000300	LOC_Os07g49050.1	expressed protein
BrasyJ010400	LOC_Os03g06410.1	protein kise domain containing protein, expressed	BrasyJ010400	LOC_Os03g06410.1	protein kise domain containing protein, expressed	Brasy1G018600	LOC_Os01g73140.1	ubiquitin-fold modifier 1 precursor, putative, expressed	Brasy1G201100	LOC_Os01g54510.1	MAC/Perforin domain containing protein, putative, expressed	BrasyJ076900	LOC_Os11g34940.1	plastid-specific 50S ribosomal protein 6, chloroplast precursor, putative, expressed
BrasyJ076600	LOC_Os12g37570.1	protein kise family protein, putative, expressed	BrasyJ076600	LOC_Os12g37570.1	protein kise family protein, putative, expressed	Brasy1G074700	LOC_Os01g68710.2	peptidyl-prolyl cis-trans isomerase, FKBP-type, putative, expressed	Brasy1G254900	LOC_Os01g48990.1	uncharacterized kise mug58, putative, expressed	BrasyJ085700	LOC_Os12g39860.1	phosphoribosyl transferase, putative, expressed
BrasyJ077400	LOC_Os04g35140.1	OsSub41 - Putative Subtilisin homologue, expressed	BrasyJ077400	LOC_Os04g35140.1	OsSub41 - Putative Subtilisin homologue, expressed	Brasy1G109400	LOC_Os01g64650.1	VAMP-like protein YKT62, putative, expressed	Brasy1G323600	LOC_Os05g46250.1	DUF1230 domain containing protein, expressed	Brasy1G003300	LOC_Os05g29760.1	ferrochelatase-2, chloroplast precursor, putative, expressed
BrasyJ104000	LOC_Os12g33944.1	ELF protein, expressed	BrasyJ104000	LOC_Os12g33944.1	ELF protein, expressed	Brasy1G123700	LOC_Os01g63050.1	expressed protein	Brasy1G344300	LOC_Os01g23380.1	stripe rust resistance protein Yr10, putative, expressed	Brasy1G004300	No rice ortholog	No rice function
Brasy1G017500	LOC_Os01g73250.1	abscisic stress-ripening, putative, expressed	Brasy1G017500	LOC_Os01g73250.1	abscisic stress-ripening, putative, expressed	Brasy1G135600	LOC_Os01g61500.1	BAG domain containing protein, expressed	Brasy1G395600	LOC_Os01g15029.1	expressed protein	Brasy1G022700	LOC_Os01g72834.1	R recognition motif containing protein, putative, expressed
Brasy1G034300	LOC_Os04g06590.1	expressed protein	Brasy1G034300	LOC_Os04g06590.1	expressed protein	Brasy1G190800	LOC_Os01g55720.1	expressed protein	Brasy1G468300	LOC_Os01g10580.1	B-box zinc finger family protein, putative, expressed	Brasy1G073400	LOC_Os09g26200.1	ZOS9-11 - C2H2 zinc finger protein, expressed
Brasy1G043800	LOC_Os12g04370.1	GRAS family transcription factor containing protein, expressed	Brasy1G043800	LOC_Os12g04370.1	GRAS family transcription factor containing protein, expressed	Brasy1G191000	LOC_Os01g55670.1	expressed protein	Brasy1G475100	LOC_Os07g42370.2	zinc-finger protein, putative, expressed	Brasy1G078000	LOC_Os01g68330.1	antigen peptide transporter-like 1, chloroplast precursor, putative, expressed
Brasy1G050000	LOC_Os06g22440.1	SAM dependent carboxyl methyltransferase, putative, expressed	Brasy1G050000	LOC_Os06g22440.1	SAM dependent carboxyl methyltransferase, putative, expressed	Brasy1G200000	LOC_Os01g54590.1	ras-related protein, putative, expressed	Brasy1G503100	LOC_Os08g30790.1	hypersensitive-induced response protein, putative, expressed	Brasy1G089100	LOC_Os01g66980.1	expressed protein
Brasy1G057500	LOC_Os08g10340.1	OsFBX278 - F-box domain containing protein, expressed	Brasy1G057500	LOC_Os08g10340.1	OsFBX278 - F-box domain containing protein, expressed	Brasy1G235600	LOC_Os04g37660.1	protein phosphotase protein, putative, expressed	Brasy5G005900	LOC_Os03g48480.1	thioesterase family protein, putative, expressed	Brasy1G092400	LOC_Os01g66544.1	expressed protein
Brasy1G062300	LOC_Os01g70050.1	OsSAUR3 - Auxin-responsive SAUR gene family member, expressed	Brasy1G062300	LOC_Os01g70050.1	OsSAUR3 - Auxin-responsive SAUR gene family member, expressed	Brasy1G242300	LOC_Os11g47970.1	AAA-type ATPase family protein, putative, expressed	Brasy2G106100	LOC_Os03g11780.1	expressed protein	Brasy1G097200	LOC_Os01g66120.1	No apical meristem protein, putative, expressed
Brasy1G068900	LOC_Os09g04050.1	dehydrogese, putative, expressed	Brasy1G068900	LOC_Os09g04050.1	dehydrogese, putative, expressed	Brasy1G270100	LOC_Os01g46070.1	lactate/malate dehydrogese, putative, expressed	Brasy2G107300	LOC_Os03g12110.1	homocysteine S-methyltransferase protein, putative, expressed	Brasy1G108900	LOC_Os01g64680.1	bolA, putative, expressed
Brasy1G093100	LOC_Os01g66490.1	no apical meristem protein, putative, expressed	Brasy1G093100	LOC_Os01g66490.1	no apical meristem protein, putative, expressed	Brasy1G279700	LOC_Os01g42470.2	acetyltransferase, GT family, putative, expressed	Brasy2G152100	LOC_Os03g15840.1	glycosyl transferase, group 1 domain containing protein, expressed	Brasy1G135600	LOC_Os01g61500.1	BAG domain containing protein, expressed
Brasy1G115600	LOC_Os01g64110.1	glycosyl hydrolase, putative, expressed	Brasy1G115600	LOC_Os01g64110.1	glycosyl hydrolase, putative, expressed	Brasy1G307800	LOC_Os01g36070.1	nodulin MtN3 family protein, putative, expressed	Brasy2G184100	LOC_Os03g18910.1	COBRA-like protein 7 precursor, putative, expressed	Brasy1G140100	LOC_Os01g60960.1	DUF260 domain containing protein, putative, expressed
Brasy1G116700	LOC_Os01g63970.1	sialyltransferase family domain containing protein, expressed	Brasy1G116700	LOC_Os01g63970.1	sialyltransferase family domain containing protein, expressed	Brasy1G316900	LOC_Os01g74640.1	mitochondrial carrier protein, putative, expressed	Brasy2G196000	LOC_Os03g20790.1	ethylene-insensitive 3, putative, expressed	Brasy1G189200	LOC_Os01g55880.1	hemimethylated D binding domain containing protein, expressed
Brasy1G123700	LOC_Os01g63050.1	expressed protein	Brasy1G123700	LOC_Os01g63050.1	expressed protein	Brasy1G319900	LOC_Os01g36580.1	auxin-induced protein 5NG4, putative, expressed	Brasy2G244000	LOC_Os03g32314.1	allene oxide cyclase 4, chloroplast precursor, putative, expressed	Brasy1G198000	LOC_Os01g54920.1	heat- and acid-stable phosphoprotein, putative, expressed
Brasy1G130200	LOC_Os01g62200.1	domain of unknown function DUF966 domain containing protein, expressed	Brasy1G130200	LOC_Os01g62200.1	domain of unknown function DUF966 domain containing protein, expressed	Brasy1G321300	LOC_Os02g34510.1	vacuolar ATP synthase, putative, expressed	Brasy2G490800	LOC_Os03g07590.1	expressed protein	Brasy1G213400	LOC_Os01g52920.1	expressed protein
Brasy1G132500	LOC_Os01g61900.1	CCT motif family protein, expressed	Brasy1G132500	LOC_Os01g61900.1	CCT motif family protein, expressed	Brasy1G323400	No rice ortholog	No rice function	Brasy3G064500	LOC_Os08g03400.1	expressed protein	Brasy1G218100	LOC_Os01g52260.1	serine acetyltransferase protein, putative, expressed
Brasy1G140200	LOC_Os01g60940.1	expressed protein	Brasy1G140200	LOC_Os01g60940.1	expressed protein	Brasy1G347100	LOC_Os01g21560.1	esterase/lipase/thioesterase family protein, putative, expressed	Brasy3G082300	LOC_Os08g01170.1	acetyltransferase, GT family, putative, expressed	Brasy1G218200	LOC_Os01g52230.1	phosphoethanolamine/phosphocholine phosphatase, putative, expressed
Brasy1G142400	LOC_Os01g60640.1	WRKY21, expressed	Brasy1G142400	LOC_Os01g60640.1	WRKY21, expressed	Brasy1G361000	LOC_Os01g06320.1	MYB family transcription factor, putative, expressed	Brasy3G114000	LOC_Os08g20420.1	MGD2, putative, expressed	Brasy1G282300	LOC_Os01g42120.1	expressed protein
Brasy1G153700	LOC_Os01g59020.1	cytochrome P450, putative, expressed	Brasy1G153700	LOC_Os01g59020.1	cytochrome P450, putative, expressed	Brasy1G392200	LOC_Os01g15310.1	LSM domain containing protein, expressed	Brasy3G196800	LOC_Os10g37830.1	OsFBX391 - F-box domain containing protein, expressed	Brasy1G312700	LOC_Os01g37510.1	peptide deformylase, putative, expressed
Brasy1G161500	No rice ortholog	No rice function	Brasy1G161500	No rice ortholog	No rice function	Brasy1G419400	LOC_Os07g08880.1	ES43 protein, putative, expressed	Brasy4G013700	LOC_Os02g51350.1	OsFBK10 - F-box domain and kelch repeat containing protein, expressed	Brasy1G321300	LOC_Os02g34510.1	vacuolar ATP synthase, putative, expressed
Brasy1G211300	LOC_Os01g53370.1	anthocyanidin 5,3-O-glucosyltransferase, putative, expressed	Brasy1G211300	LOC_Os01g53370.1	anthocyanidin 5,3-O-glucosyltransferase, putative, expressed	Brasy1G435700	LOC_Os03g57760.1	25.3 kDa vesicle transport protein, putative, expressed	Brasy4G020200	LOC_Os02g51850.1	OsAPRL3 adenosine 5\'-phosphosulfate reductase-like OsAPRL3, expressed	Brasy1G321700	LOC_Os10g03320.1	UDP-glucoronosyl and UDP-glucosyl transferase domain containing protein, expressed
Brasy1G213800	LOC_Os01g52864.2	transmembrane protein, putative, expressed	Brasy1G213800	LOC_Os01g52864.2	transmembrane protein, putative, expressed	Brasy1G471800	LOC_Os01g10210.1	lachrymatory factor synthase, putative, expressed	Brasy4G046000	LOC_Os02g48980.1	GPI-anchored protein, putative, expressed	Brasy1G337900	LOC_Os04g08160.1	expressed protein
Brasy1G215200	LOC_Os01g52660.1	POEI51 - Pollen Ole e I allergen and extensin family protein precursor, expressed	Brasy1G215200	LOC_Os01g52660.1	POEI51 - Pollen Ole e I allergen and extensin family protein precursor, expressed	Brasy1G476600	LOC_Os01g09580.2	CAMK_CAMK_like_Aur_like.1 - CAMK includes calcium/calmodulin depedent protein kises, expressed	Brasy4G067800	LOC_Os02g56900.1	thioredoxin family protein, putative, expressed	Brasy1G346600	LOC_Os01g21820.1	preprotein translocase subunit secA, chloroplast precursor, putative, expressed
Brasy1G218600	LOC_Os01g52190.1	aspartic proteise nepenthesin precursor, putative, expressed	Brasy1G218600	LOC_Os01g52190.1	aspartic proteise nepenthesin precursor, putative, expressed	Brasy1G477100	LOC_Os06g05880.1	profilin domain containing protein, expressed	Brasy4G090100	LOC_Os02g54980.1	pheophorbide a oxygese, chloroplast precursor, putative, expressed	Brasy1G401400	LOC_Os06g09679.1	chaperonin, putative, expressed
Brasy1G224900	LOC_Os01g51270.1	THION44 - Plant thionin family protein precursor, putative, expressed	Brasy1G224900	LOC_Os01g51270.1	THION44 - Plant thionin family protein precursor, putative, expressed	Brasy1G535500	LOC_Os01g04120.1	ZOS1-03 - C2H2 zinc finger protein, expressed	Brasy4G091500	LOC_Os02g54130.2	heat shock protein DJ, putative, expressed	Brasy1G412600	LOC_Os01g14670.1	Cupin domain containing protein, expressed
Brasy1G237100	LOC_Os04g37500.1	glutamate decarboxylase, putative, expressed	Brasy1G237100	LOC_Os04g37500.1	glutamate decarboxylase, putative, expressed	Brasy1G548700	LOC_Os01g02880.1	fructose-bisphospate aldolase isozyme, putative, expressed	Brasy4G150900	LOC_Os02g39710.1	CCT/B-box zinc finger protein, putative, expressed	Brasy1G429700	LOC_Os06g06290.1	GDSL-like lipase/acylhydrolase, putative, expressed
Brasy1G253600	LOC_Os03g17000.3	D dependent epimerase/dehydratase family domain containing protein, expressed	Brasy1G253600	LOC_Os03g17000.3	D dependent epimerase/dehydratase family domain containing protein, expressed	Brasy1G557400	LOC_Os03g59300.1	expressed protein	Brasy4G191100	LOC_Os02g34810.1	OsAPx8 - Thylakoid-bound Ascorbate Peroxidase encoding gene 5,8, expressed	Brasy1G444400	LOC_Os01g13120.1	aquaporin protein, putative, expressed
Brasy1G346500	LOC_Os01g31980.2	MATE efflux family protein, putative, expressed	Brasy1G346500	LOC_Os01g31980.2	MATE efflux family protein, putative, expressed	Brasy5G005900	LOC_Os03g48480.1	thioesterase family protein, putative, expressed	Brasy5G365500	LOC_Os10g01044.1	isoflavone reductase, putative, expressed	Brasy1G464300	LOC_Os01g11220.1	hydrolase, acting on carbon-nitrogen, putative, expressed
Brasy1G369200	LOC_Os01g18210.1	peptidyl-prolyl cis-trans isomerase, putative, expressed	Brasy1G369200	LOC_Os01g18210.1	peptidyl-prolyl cis-trans isomerase, putative, expressed	Brasy5G035400	LOC_Os12g39830.1	cyclin, putative, expressed	Brasy5G385400	LOC_Os09g34860.1	hydrolase, alpha/beta fold family domain containing protein, expressed	Brasy1G467100	LOC_Os01g10800.1	pentatricopeptide, putative, expressed
Brasy1G376200	LOC_Os01g14170.1	expressed protein	Brasy1G376200	LOC_Os01g14170.1	expressed protein	Brasy5G048100	LOC_Os04g28850.1	RALFL36 - Rapid ALkalinization Factor RALF family protein precursor, expressed	Brasy5G496800	LOC_Os11g03300.1	C domain transcription factor, putative, expressed	Brasy1G488300	LOC_Os03g23980.1	D dependent epimerase/dehydratase family protein, putative, expressed
Brasy1G390800	LOC_Os06g47880.1	cell division control protein 2 homolog 3, putative, expressed	Brasy1G390800	LOC_Os06g47880.1	cell division control protein 2 homolog 3, putative, expressed	Brasy5G053200	LOC_Os12g37870.1	ATP-grasp domain containing protein, expressed	Brasy6G081600	LOC_Os07g39560.3	R recognition motif containing protein, putative, expressed	Brasy1G497400	LOC_Os01g01302.1	shikimate kise, putative, expressed
Brasy1G431200	LOC_Os01g14180.1	expressed protein	Brasy1G431200	LOC_Os01g14180.1	expressed protein	Brasy5G071900	LOC_Os12g35330.1	OsGrx_C12 - glutaredoxin subgroup III, expressed	Brasy6G165400	LOC_Os07g17330.1	B12D protein, putative, expressed	Brasy1G520100	LOC_Os01g04540.1	serine/threonine-protein kise At1g18390 precursor, putative, expressed
Brasy1G438700	LOC_Os05g43510.1	decarboxylase, putative, expressed	Brasy1G438700	LOC_Os05g43510.1	decarboxylase, putative, expressed	Brasy5G074800	LOC_Os10g32970.1	eukaryotic translation initiation factor, putative, expressed	Brasy6G176900	LOC_Os07g13270.1	SNF7 domain containing protein, putative, expressed	Brasy1G537500	LOC_Os01g03980.1	expressed protein
Brasy1G451600	LOC_Os10g29310.1	MBTB51 - Bric-a-Brac, Tramtrack, Broad Complex BTB domain with Meprin and TRAF Homology MATH domain, expressed	Brasy1G451600	LOC_Os10g29310.1	MBTB51 - Bric-a-Brac, Tramtrack, Broad Complex BTB domain with Meprin and TRAF Homology MATH domain, expressed	Brasy5G075700	LOC_Os10g32930.1	expressed protein	Brasy6G193500	LOC_Os07g10600.1	cycloartenol-C-24-methyltransferase 1, putative, expressed	Brasy1G541100	No rice ortholog	No rice function
Brasy1G456100	LOC_Os01g12640.2	expressed protein	Brasy1G456100	LOC_Os01g12640.2	expressed protein	Brasy5G078700	LOC_Os12g34860.1	phenylalanyl-tR synthetase, putative, expressed	Brasy7G147800	LOC_Os06g39260.1	solute carrier family 35 member B1, putative, expressed	Brasy1G548400	LOC_Os01g02900.1	glycosyltransferase, putative, expressed
Brasy1G459200	LOC_Os11g41560.1	OsFBX427 - F-box domain containing protein, expressed	Brasy1G459200	LOC_Os11g41560.1	OsFBX427 - F-box domain containing protein, expressed	Brasy5G102700	LOC_Os09g06970.1	transport protein particle component, Bet3, domain containing protein, expressed	Brasy7G150300	LOC_Os06g39690.1	SOUL heme-binding protein, putative, expressed	Brasy1G555500	LOC_Os11g47110.1	OsWAK121 - OsWAK receptor-like protein kise, expressed
Brasy1G503900	LOC_Os12g06190.1	expressed protein	Brasy1G503900	LOC_Os12g06190.1	expressed protein	Brasy5G181800	No rice ortholog	No rice function	Brasy7G153600	LOC_Os06g40080.1	heme oxygese 1, putative, expressed	Brasy1G565100	LOC_Os01g01920.2	HD domain containing protein 2, putative, expressed
Brasy1G528400	LOC_Os06g11210.1	12-oxophytodienoate reductase, putative, expressed	Brasy1G528400	LOC_Os06g11210.1	12-oxophytodienoate reductase, putative, expressed	Brasy5G194700	LOC_Os11g43890.1	WD domain, G-beta repeat domain containing protein, expressed	Brasy7G170800	LOC_Os06g42790.2	hydrolase, NUDIX family, domain containing protein, expressed	Brasy1G571200	LOC_Os11g39290.1	Leucine Rich Repeat family protein, expressed
Brasy1G559600	LOC_Os02g14430.1	peroxidase precursor, putative, expressed	Brasy1G559600	LOC_Os02g14430.1	peroxidase precursor, putative, expressed	Brasy5G197500	LOC_Os06g28194.1	expressed protein	Brasy8G122900	LOC_Os05g38040.2	expressed protein	Brasy1G578300	LOC_Os11g47130.1	protein transporter, putative, expressed
Brasy1G568800	LOC_Os01g01680.1	expressed protein	Brasy1G568800	LOC_Os01g01680.1	expressed protein	Brasy2G004100	LOC_Os12g41390.1	homocysteine S-methyltransferase protein, putative, expressed	Brasy8G140200	LOC_Os05g34270.1	ictive receptor kise At1g27190 precursor, putative, expressed	Brasy5G007900	LOC_Os12g43970.1	hydrolase, alpha/beta fold family domain containing protein, expressed
Brasy1G578200	LOC_Os07g14700.1	harpin-induced protein 1 domain containing protein, expressed	Brasy1G578200	LOC_Os07g14700.1	harpin-induced protein 1 domain containing protein, expressed	Brasy2G060700	LOC_Os03g05300.1	cyclin-dependent kises regulatory subunit 1, putative, expressed	Brasy8G211900	LOC_Os01g24750.1	Ser/Thr protein phosphatase family protein, putative, expressed	Brasy5G011900	LOC_Os12g43580.1	expressed protein
Brasy5G002000	LOC_Os03g50885.1	actin, putative, expressed	Brasy5G002000	LOC_Os03g50885.1	actin, putative, expressed	Brasy2G094000	LOC_Os03g10880.1	BTBN5 - Bric-a-Brac, Tramtrack, Broad Complex BTB domain with non-phototropic hypocotyl 3 NPH3 and coiled-coil domains, expressed	Brasy9G062000	LOC_Os04g55710.1	transposon protein, putative, unclassified, expressed	Brasy5G016000	LOC_Os03g45340.1	hsp20/alpha crystallin family protein, putative, expressed
Brasy5G060500	LOC_Os08g02820.1	plant protein of unknown function domain containing protein, expressed	Brasy5G060500	LOC_Os08g02820.1	plant protein of unknown function domain containing protein, expressed	Brasy2G114100	LOC_Os03g29250.1	SPX domain-containing protein, putative, expressed	Brasy9G106600	LOC_Os07g01620.1	dirigent, putative, expressed	Brasy5G030900	LOC_Os03g44920.1	OsFBX98 - F-box domain containing protein, expressed
Brasy5G094900	LOC_Os12g29750.1	protein of unknown function DUF502 domain containing protein, expressed	Brasy5G094900	LOC_Os12g29750.1	protein of unknown function DUF502 domain containing protein, expressed	Brasy2G153900	LOC_Os03g15960.1	hsp20/alpha crystallin family protein, putative, expressed	Brasy9G147300	LOC_Os08g44400.1	glutathione S-transferase, N-termil domain containing protein, expressed	Brasy5G074700	LOC_Os10g32980.1	CESA7 - cellulose synthase, expressed
Brasy5G146300	LOC_Os08g01510.1	cytochrome P450, putative, expressed	Brasy5G146300	LOC_Os08g01510.1	cytochrome P450, putative, expressed	Brasy2G162000	LOC_Os03g17020.1	GTPase-activating protein, putative, expressed	Brasy9G213200	LOC_Os01g44960.1	hydrolase, alpha/beta fold family domain containing protein, expressed	Brasy5G076600	LOC_Os12g01030.1	monoglyceride lipase, putative, expressed
Brasy2G007600	No rice ortholog	No rice function	Brasy2G007600	No rice ortholog	No rice function	Brasy2G197400	LOC_Os03g21000.1	thioredoxin, putative, expressed	Brasy9G236000	LOC_Os04g46280.1	hydrolase, NUDIX family, domain containing protein, expressed	Brasy5G077600	LOC_Os12g34890.1	acyl carrier protein, putative, expressed
Brasy2G022000	LOC_Os12g28260.1	cyclic nucleotide-gated ion channel, putative, expressed	Brasy2G022000	LOC_Os12g28260.1	cyclic nucleotide-gated ion channel, putative, expressed	Brasy2G201400	LOC_Os10g05970.1	POEI12 - Pollen Ole e I allergen and extensin family protein precursor, expressed	Brasy9G255000	LOC_Os04g48230.1	dehydration response related protein, putative, expressed	Brasy5G078300	LOC_Os12g34874.2	bifunctiol 3-dehydroquite dehydratase/shikimate dehydrogese,chloroplast precursor, putative, expressed
Brasy2G050700	LOC_Os03g04220.1	glutathione S-transferase, putative, expressed	Brasy2G050700	LOC_Os03g04220.1	glutathione S-transferase, putative, expressed	Brasy2G214700	LOC_Os03g22950.1	acyl carrier protein, putative, expressed	Brasy9G258900	LOC_Os07g10495.1	expressed protein	Brasy5G078700	LOC_Os12g34860.1	phenylalanyl-tR synthetase, putative, expressed
Brasy2G055700	LOC_Os03g04560.1	expressed protein	Brasy2G055700	LOC_Os03g04560.1	expressed protein	Brasy2G228800	LOC_Os03g29260.2	elongation factor protein, putative, expressed	Brasy9G347800	LOC_Os04g58020.1	MYB_Al protein, putative, expressed	Brasy5G080100	LOC_Os12g34524.1	peroxidase precursor, putative, expressed
Brasy2G058100	LOC_Os03g05160.1	GATA zinc finger domain containing protein, expressed	Brasy2G058100	LOC_Os03g05160.1	GATA zinc finger domain containing protein, expressed	Brasy2G246000	LOC_Os03g38540.1	folic acid binding protein, putative, expressed				Brasy5G099200	LOC_Os11g03290.1	nucleoside-triphosphatase, putative, expressed
Brasy2G060000	LOC_Os03g05260.1	ankyrin repeat domain containing protein, expressed	Brasy2G060000	LOC_Os03g05260.1	ankyrin repeat domain containing protein, expressed	Brasy2G249600	LOC_Os12g40750.1	pectinesterase inhibitor domain containing protein, putative, expressed				Brasy5G146700	LOC_Os04g52164.1	transferase family protein, putative, expressed
Brasy2G070200	LOC_Os03g06330.1	tyrosine protein kise domain containing protein, putative, expressed	Brasy2G070200	LOC_Os03g06330.1	tyrosine protein kise domain containing protein, putative, expressed	Brasy2G258100	LOC_Os03g42110.1	semialdehyde dehydrogese, D binding domain containing protein, putative, expressed				Brasy5G173500	LOC_Os10g35520.1	hydrolase, alpha/beta fold family domain containing protein, expressed
Brasy2G088800	LOC_Os03g10320.1	expressed protein	Brasy2G088800	LOC_Os03g10320.1	expressed protein	Brasy2G260400	LOC_Os03g43990.1	BTBN8 - Bric-a-Brac, Tramtrack, Broad Complex BTB domain with non-phototropic hypocotyl 3 NPH3 and coiled-coil domains, expressed				Brasy5G177200	No rice ortholog	No rice function
Brasy2G125100	LOC_Os05g01180.1	zinc knuckle family protein, expressed	Brasy2G125100	LOC_Os05g01180.1	zinc knuckle family protein, expressed	Brasy2G265400	LOC_Os10g05600.1	thaumatin-like protein 1 precursor, putative, expressed				Brasy5G197500	LOC_Os06g28194.1	expressed protein
Brasy2G129500	No rice ortholog	No rice function	Brasy2G129500	No rice ortholog	No rice function	Brasy2G278900	LOC_Os03g45710.1	2Fe-2S iron-sulfur cluster binding domain containing protein, expressed				Brasy5G201600	LOC_Os11g44250.1	protein kise, putative, expressed
Brasy2G169300	LOC_Os03g17560.1	expressed protein	Brasy2G169300	LOC_Os03g17560.1	expressed protein	Brasy2G288100	LOC_Os03g47940.1	GDSL-like lipase/acylhydrolase, putative, expressed				Brasy2G008000	LOC_Os12g40840.2	expressed protein
Brasy2G172800	LOC_Os03g18020.1	rhodanese-like family protein, putative, expressed	Brasy2G172800	LOC_Os03g18020.1	rhodanese-like family protein, putative, expressed	Brasy2G298800	LOC_Os03g49230.1	acetyltransferase, GT family, putative, expressed				Brasy2G022200	LOC_Os03g01800.1	glycosyl hydrolases family 16, putative, expressed
Brasy2G218300	LOC_Os01g66120.1	No apical meristem protein, putative, expressed	Brasy2G218300	LOC_Os01g66120.1	No apical meristem protein, putative, expressed	Brasy2G315900	LOC_Os12g25690.1	UDP-glucose 6-dehydrogese, putative, expressed				Brasy2G026900	LOC_Os08g42920.1	60S ribosomal protein L7, putative, expressed
Brasy2G223000	LOC_Os03g27370.1	phospholipase D, putative, expressed	Brasy2G223000	LOC_Os03g27370.1	phospholipase D, putative, expressed	Brasy2G324600	LOC_Os03g51920.1	peptidase, M50 family, putative, expressed				Brasy2G031200	LOC_Os03g02530.1	OsRhmbd7 - Putative Rhomboid homologue, expressed
Brasy2G226500	LOC_Os03g28040.1	zinc finger, C3HC4 type domain containing protein, expressed	Brasy2G226500	LOC_Os03g28040.1	zinc finger, C3HC4 type domain containing protein, expressed	Brasy2G327500	LOC_Os03g52320.1	GRF-interacting factor 1, putative, expressed				Brasy2G032700	LOC_Os04g38610.2	RAN guanine nucleotide release factor, putative, expressed
Brasy2G234200	LOC_Os01g03290.1	seven in absentia protein family domain containing protein, expressed	Brasy2G234200	LOC_Os01g03290.1	seven in absentia protein family domain containing protein, expressed	Brasy2G330200	LOC_Os03g52650.1	syntaxin-related protein, putative, expressed				Brasy2G046500	LOC_Os03g03949.2	electron carrier/ protein disulfide oxidoreductase, putative, expressed
Brasy2G251700	LOC_Os03g40130.1	universal stress protein domain containing protein, putative, expressed	Brasy2G251700	LOC_Os03g40130.1	universal stress protein domain containing protein, putative, expressed	Brasy2G339100	LOC_Os03g53700.1	PHD-finger domain containing protein, putative, expressed				Brasy2G049100	LOC_Os03g04130.1	AMP-binding domain containing protein, expressed
Brasy2G293800	LOC_Os03g38980.1	tR synthetases class II domain containing protein, expressed	Brasy2G293800	LOC_Os03g38980.1	tR synthetases class II domain containing protein, expressed	Brasy2G341400	LOC_Os03g53860.1	periplasmic beta-glucosidase precursor, putative, expressed				Brasy2G060900	LOC_Os03g05320.2	expressed protein
Brasy2G297700	LOC_Os09g32580.1	expressed protein	Brasy2G297700	LOC_Os09g32580.1	expressed protein	Brasy2G346000	LOC_Os03g54910.1	X8 domain containing protein, expressed				Brasy2G093200	LOC_Os03g10810.1	HLS, putative, expressed
Brasy2G315900	LOC_Os12g25690.1	UDP-glucose 6-dehydrogese, putative, expressed	Brasy2G315900	LOC_Os12g25690.1	UDP-glucose 6-dehydrogese, putative, expressed	Brasy2G349700	LOC_Os03g55320.1	protein phosphatase 2C, putative, expressed				Brasy2G126000	LOC_Os03g14150.1	expressed protein
Brasy2G325400	LOC_Os03g51990.1	ACT domain containing protein, expressed	Brasy2G325400	LOC_Os03g51990.1	ACT domain containing protein, expressed	Brasy2G350700	LOC_Os03g55400.1	expressed protein				Brasy2G142000	LOC_Os03g14040.3	expressed protein
Brasy2G336700	No rice ortholog	No rice function	Brasy2G336700	No rice ortholog	No rice function	Brasy2G400500	LOC_Os07g10530.1	carboxyl-termil peptidase, putative, expressed				Brasy2G143700	LOC_Os03g14890.1	AGAP008572-PA, putative, expressed
Brasy2G366900	LOC_Os03g57080.1	PLA IIIA/PLP7, putative, expressed	Brasy2G366900	LOC_Os03g57080.1	PLA IIIA/PLP7, putative, expressed	Brasy2G408800	LOC_Os07g46760.1	R recognition motif containing protein, putative, expressed				Brasy2G157600	LOC_Os03g16500.1	aspartic proteise nepenthesin precursor, putative, expressed
Brasy2G380700	LOC_Os03g57410.1	RING-H2 finger protein ATL5D, putative, expressed	Brasy2G380700	LOC_Os03g57410.1	RING-H2 finger protein ATL5D, putative, expressed	Brasy2G415500	LOC_Os08g34480.1	splicing factor 3B subunit 5, putative, expressed				Brasy2G159900	LOC_Os03g16850.1	dof zinc finger domain containing protein, putative, expressed
Brasy2G388300	LOC_Os03g58010.1	acetyltransferase, GT family, putative, expressed	Brasy2G388300	LOC_Os03g58010.1	acetyltransferase, GT family, putative, expressed	Brasy2G417600	LOC_Os03g09120.1	expressed protein				Brasy2G161300	LOC_Os03g16910.2	SLT1 protein, putative, expressed
Brasy2G390000	LOC_Os03g58170.1	stem-specific protein TSJT1, putative, expressed	Brasy2G390000	LOC_Os03g58170.1	stem-specific protein TSJT1, putative, expressed	Brasy2G449900	LOC_Os03g63060.1	P21-Rho-binding domain containing protein, putative, expressed				Brasy2G163200	LOC_Os03g17150.1	ZOS3-09 - C2H2 zinc finger protein, expressed
Brasy2G414200	LOC_Os04g50870.1	elongation factor Tu, putative, expressed	Brasy2G414200	LOC_Os04g50870.1	elongation factor Tu, putative, expressed	Brasy2G467300	LOC_Os01g47180.1	3-5 exonuclease domain-containing protein, putative, expressed				Brasy2G170600	LOC_Os03g17700.1	CGMC_MAPKCGMC_2_ERK.2 - CGMC includes CDA, MAPK, GSK3, and CLKC kises, expressed
Brasy2G416600	LOC_Os05g49400.1	OsFBX176 - F-box domain containing protein, expressed	Brasy2G416600	LOC_Os05g49400.1	OsFBX176 - F-box domain containing protein, expressed	Brasy2G478500	LOC_Os09g38450.1	expressed protein				Brasy2G195100	LOC_Os03g20640.1	expressed protein
Brasy3G007200	LOC_Os12g21500.1	exosome complex exonuclease, putative, expressed	Brasy3G007200	LOC_Os12g21500.1	exosome complex exonuclease, putative, expressed	Brasy2G492300	LOC_Os03g07810.1	expressed protein				Brasy2G197400	LOC_Os03g21000.1	thioredoxin, putative, expressed
Brasy3G034700	LOC_Os06g11720.1	cytokinin-O-glucosyltransferase 2, putative, expressed	Brasy3G034700	LOC_Os06g11720.1	cytokinin-O-glucosyltransferase 2, putative, expressed	Brasy2G492500	LOC_Os03g07830.1	AP2 domain containing protein, expressed				Brasy2G201400	LOC_Os10g05970.1	POEI12 - Pollen Ole e I allergen and extensin family protein precursor, expressed
Brasy3G060800	LOC_Os08g04130.1	copine-6, putative, expressed	Brasy3G060800	LOC_Os08g04130.1	copine-6, putative, expressed	Brasy3G026900	LOC_Os08g06200.1	stomatin-like protein 2, putative, expressed				Brasy2G232400	LOC_Os03g30250.1	COBRA-like protein precursor, putative, expressed
Brasy3G072000	LOC_Os08g02300.1	no apical meristem protein, putative, expressed	Brasy3G072000	LOC_Os08g02300.1	no apical meristem protein, putative, expressed	Brasy3G095900	LOC_Os08g14570.1	DPH reductase, putative, expressed				Brasy2G236100	LOC_Os11g37130.1	mttA/Hcf106 family protein, putative, expressed
Brasy3G089400	LOC_Os09g37976.1	cupin domain containing protein, expressed	Brasy3G089400	LOC_Os09g37976.1	cupin domain containing protein, expressed	Brasy3G104100	LOC_Os08g16840.1	OsFBL45 - F-box domain and LRR containing protein, expressed				Brasy2G256700	LOC_Os03g41510.1	oxidoreductase, aldo/keto reductase family protein, putative, expressed
Brasy3G093000	LOC_Os08g14000.1	retrotransposon protein, putative, Ty1-copia subclass, expressed	Brasy3G093000	LOC_Os08g14000.1	retrotransposon protein, putative, Ty1-copia subclass, expressed	Brasy3G136300	LOC_Os08g27100.1	expressed protein				Brasy2G261800	LOC_Os03g44170.1	glutathione S-transferase, putative, expressed
Brasy3G128300	LOC_Os09g27960.1	transmembrane protein 50A, putative, expressed	Brasy3G128300	LOC_Os09g27960.1	transmembrane protein 50A, putative, expressed	Brasy3G154300	LOC_Os10g28210.1	plant-specific domain TIGR01615 family protein, expressed				Brasy2G278900	LOC_Os03g45710.1	2Fe-2S iron-sulfur cluster binding domain containing protein, expressed
Brasy3G181800	LOC_Os10g35294.1	fiber protein Fb34, putative, expressed	Brasy3G181800	LOC_Os10g35294.1	fiber protein Fb34, putative, expressed	Brasy3G179600	LOC_Os01g32330.1	heavy metal-associated domain containing protein, expressed				Brasy2G279100	LOC_Os03g45730.1	D-binding protein-like, putative, expressed
Brasy3G183100	LOC_Os10g35670.1	zinc finger, RING-type, putative, expressed	Brasy3G183100	LOC_Os10g35670.1	zinc finger, RING-type, putative, expressed	Brasy3G182600	LOC_Os10g35580.1	ATEB1A-like microtubule associated protein, putative, expressed				Brasy2G291000	LOC_Os03g48380.1	expressed protein
Brasy3G211700	LOC_Os10g40710.1	expansin precursor, putative, expressed	Brasy3G211700	LOC_Os10g40710.1	expansin precursor, putative, expressed	Brasy3G202800	LOC_Os03g04340.1	C-methyltransferase, putative, expressed				Brasy2G291200	LOC_Os03g48390.1	expressed protein
Brasy3G211800	LOC_Os10g40720.1	expansin precursor, putative, expressed	Brasy3G211800	LOC_Os10g40720.1	expansin precursor, putative, expressed	Brasy3G204000	LOC_Os10g39810.1	fatty acid hydroxylase, putative, expressed				Brasy2G293700	LOC_Os03g48840.2	ribosomal L18p/L5e family protein, putative, expressed
Brasy3G223600	LOC_Os10g42780.1	lrgB-like family protein, expressed	Brasy3G223600	LOC_Os10g42780.1	lrgB-like family protein, expressed	Brasy3G211900	LOC_Os10g40730.1	expansin precursor, putative, expressed				Brasy2G300000	No rice ortholog	No rice function
Brasy3G235400	LOC_Os08g31630.1	uncharacterized glycosyl hydrolase Rv2006/MT2062, putative, expressed	Brasy3G235400	LOC_Os08g31630.1	uncharacterized glycosyl hydrolase Rv2006/MT2062, putative, expressed	Brasy3G221400	No rice ortholog	No rice function				Brasy2G300100	LOC_Os03g49480.1	elongation of fatty acids protein 2, putative, expressed
Brasy3G237300	LOC_Os09g20660.1	UPF0041 domain containing protein, putative, expressed	Brasy3G237300	LOC_Os09g20660.1	UPF0041 domain containing protein, putative, expressed	Brasy3G258100	LOC_Os05g49840.1	phospholipase, putative, expressed				Brasy2G315900	LOC_Os12g25690.1	UDP-glucose 6-dehydrogese, putative, expressed
Brasy3G262300	LOC_Os08g34210.1	aldehyde dehydrogese, putative, expressed	Brasy3G262300	LOC_Os08g34210.1	aldehyde dehydrogese, putative, expressed	Brasy3G262300	LOC_Os08g34210.1	aldehyde dehydrogese, putative, expressed				Brasy2G319500	LOC_Os07g01810.1	potassium channel protein, putative, expressed
Brasy3G269300	LOC_Os01g08380.1	transferase family protein, putative, expressed	Brasy3G269300	LOC_Os01g08380.1	transferase family protein, putative, expressed	Brasy3G307500	LOC_Os08g40170.1	cyclin-dependent kise B2-1, putative, expressed				Brasy2G328700	LOC_Os03g52410.1	expressed protein
Brasy4G024100	LOC_Os02g52314.1	BTB1 - Bric-a-Brac,Tramtrack, Broad Complex BTB domain, expressed	Brasy4G024100	LOC_Os02g52314.1	BTB1 - Bric-a-Brac,Tramtrack, Broad Complex BTB domain, expressed	Brasy3G334600	LOC_Os08g43550.1	MYB family transcription factor, putative, expressed				Brasy2G331100	LOC_Os10g28600.1	PPR repeat domain containing protein, putative, expressed
Brasy4G094000	LOC_Os02g58120.1	oxidoreductase/ transition metal ion binding protein, putative, expressed	Brasy4G094000	LOC_Os02g58120.1	oxidoreductase/ transition metal ion binding protein, putative, expressed	Brasy3G334700	LOC_Os08g43540.1	peptidase, T1 family, putative, expressed				Brasy2G364100	LOC_Os03g56840.1	GTP-binding protein, putative, expressed
Brasy4G097200	LOC_Os02g48450.1	xylem cysteine proteise 2 precursor, putative, expressed	Brasy4G097200	LOC_Os02g48450.1	xylem cysteine proteise 2 precursor, putative, expressed	Brasy3G343900	LOC_Os08g44440.1	multiple myeloma tumor-associated protein 2, putative, expressed				Brasy2G378500	LOC_Os02g47190.1	MYB family transcription factor, putative, expressed
Brasy4G107200	LOC_Os02g45460.1	expressed protein	Brasy4G107200	LOC_Os02g45460.1	expressed protein	Brasy4G012100	LOC_Os02g58220.1	RPA2A - Putative single-stranded D binding complex subunit 2, expressed				Brasy2G383700	LOC_Os03g57900.1	zinc finger A20 and AN1 domain-containing stress-associated protein, putative, expressed
Brasy4G135200	LOC_Os04g53490.1	OsCHL Chloroplastic lipocalin, expressed	Brasy4G135200	LOC_Os04g53490.1	OsCHL Chloroplastic lipocalin, expressed	Brasy4G014400	LOC_Os02g51440.1	laccase precursor protein, putative, expressed				Brasy2G405400	LOC_Os01g66670.1	expressed protein
Brasy4G184900	LOC_Os02g35500.1	D binding domain of 6-phosphoglucote dehydrogese containing protein, expressed	Brasy4G184900	LOC_Os02g35500.1	D binding domain of 6-phosphoglucote dehydrogese containing protein, expressed	Brasy4G021900	LOC_Os02g52140.2	R recognition motif containing protein, putative, expressed				Brasy2G416100	LOC_Os03g09210.1	DH dehydrogese 1 alpha subcomplex subunit 13, putative, expressed
Brasy4G194000	LOC_Os02g43830.2	3-isopropylmalate dehydratase small subunit 2, putative, expressed	Brasy4G194000	LOC_Os02g43830.2	3-isopropylmalate dehydratase small subunit 2, putative, expressed	Brasy4G026800	LOC_Os02g52670.1	AP2 domain containing protein, expressed				Brasy2G433300	LOC_Os03g32314.1	allene oxide cyclase 4, chloroplast precursor, putative, expressed
Brasy4G240900	LOC_Os10g28020.1	OsPOP21 - Putative Prolyl Oligopeptidase homologue, expressed	Brasy4G240900	LOC_Os10g28020.1	OsPOP21 - Putative Prolyl Oligopeptidase homologue, expressed	Brasy4G031700	LOC_Os02g53180.2	1-aminocyclopropane-1-carboxylate oxidase protein, putative, expressed				Brasy2G441500	LOC_Os03g62270.1	MATE efflux family protein, putative, expressed
Brasy4G308900	LOC_Os02g58200.1	expressed protein	Brasy4G308900	LOC_Os02g58200.1	expressed protein	Brasy4G057700	LOC_Os05g08360.1	rR 2-O-methyltransferase fibrillarin 2, putative, expressed				Brasy2G451600	LOC_Os03g63090.1	actin-related protein 2/3 complex subunit 4, putative, expressed
Brasy4G310200	LOC_Os04g44530.7	expressed protein	Brasy4G310200	LOC_Os04g44530.7	expressed protein	Brasy4G096300	LOC_Os02g48590.1	expressed protein				Brasy2G466300	LOC_Os01g47330.1	ribosomal protein L7/L12 C-termil domain containing protein, expressed
Brasy4G325700	LOC_Os02g10700.1	OsFBL7 - F-box domain and LRR containing protein, expressed	Brasy4G325700	LOC_Os02g10700.1	OsFBL7 - F-box domain and LRR containing protein, expressed	Brasy4G102300	LOC_Os02g47830.1	expressed protein				Brasy2G470500	LOC_Os10g41550.1	beta-amylase, putative, expressed
Brasy4G337100	LOC_Os02g09760.1	expressed protein	Brasy4G337100	LOC_Os02g09760.1	expressed protein	Brasy4G106500	LOC_Os02g45600.1	rhoGAP domain containing protein, expressed				Brasy2G483400	LOC_Os03g63730.1	R recognition motif containing protein, putative, expressed
Brasy4G357600	LOC_Os03g24600.1	peptide methionine sulfoxide reductase msrB, putative, expressed	Brasy4G357600	LOC_Os03g24600.1	peptide methionine sulfoxide reductase msrB, putative, expressed	Brasy4G130100	LOC_Os02g41580.1	CAMK_CAMK_like.14 - CAMK includes calcium/calmodulin depedent protein kises, expressed				Brasy2G488300	LOC_Os03g64020.2	expressed protein
Brasy4G412000	LOC_Os01g63800.1	pleckstrin homology domain-containing protein, putative, expressed	Brasy4G412000	LOC_Os01g63800.1	pleckstrin homology domain-containing protein, putative, expressed	Brasy4G141200	LOC_Os08g09310.1	expressed protein				Brasy2G494800	LOC_Os03g07980.1	expressed protein
Brasy4G422500	LOC_Os02g02390.1	S1 R binding domain containing protein, expressed	Brasy4G422500	LOC_Os02g02390.1	S1 R binding domain containing protein, expressed	Brasy4G155400	LOC_Os02g39390.1	expressed protein				Brasy3G059600	LOC_Os08g04300.1	fringe-related protein, putative, expressed
Brasy5G253100	LOC_Os11g07950.1	expressed protein	Brasy5G253100	LOC_Os11g07950.1	expressed protein	Brasy4G164800	LOC_Os02g37850.2	expressed protein				Brasy3G064700	LOC_Os08g03380.1	heat shock protein DJ, putative, expressed
Brasy5G340700	LOC_Os05g51420.1	hypersensitive-induced response protein, putative, expressed	Brasy5G340700	LOC_Os05g51420.1	hypersensitive-induced response protein, putative, expressed	Brasy4G184900	LOC_Os02g35500.1	D binding domain of 6-phosphoglucote dehydrogese containing protein, expressed				Brasy3G084100	No rice ortholog	No rice function
Brasy5G514100	LOC_Os09g26960.1	cytochrome P450, putative, expressed	Brasy5G514100	LOC_Os09g26960.1	cytochrome P450, putative, expressed	Brasy4G202700	LOC_Os04g34240.1	histone H3, putative, expressed				Brasy3G087400	LOC_Os08g12850.1	pentatricopeptide, putative, expressed
Brasy6G067700	LOC_Os07g40986.1	D dependent epimerase/dehydratase family protein, putative, expressed	Brasy6G067700	LOC_Os07g40986.1	D dependent epimerase/dehydratase family protein, putative, expressed	Brasy4G214500	LOC_Os02g31030.1	glycerophosphoryl diester phosphodiesterase family protein, putative, expressed				Brasy3G095500	LOC_Os08g14440.2	uridylyltransferase-related, putative, expressed
Brasy6G267200	LOC_Os07g01440.1	plastocyanin-like domain containing protein, putative, expressed	Brasy6G267200	LOC_Os07g01440.1	plastocyanin-like domain containing protein, putative, expressed	Brasy4G220200	LOC_Os04g30760.1	3-oxoacyl-reductase, chloroplast precursor, putative, expressed				Brasy3G104900	LOC_Os12g36930.1	expressed protein
Brasy7G113900	LOC_Os06g15760.1	eukaryotic aspartyl protease domain containing protein, expressed	Brasy7G113900	LOC_Os06g15760.1	eukaryotic aspartyl protease domain containing protein, expressed	Brasy4G229600	LOC_Os04g57590.1	DJ-1 family protein, putative, expressed				Brasy3G108600	LOC_Os05g10210.1	HAD superfamily phosphatase, putative, expressed
Brasy8G089900	LOC_Os05g40890.2	expressed protein	Brasy8G089900	LOC_Os05g40890.2	expressed protein	Brasy4G248100	LOC_Os02g19990.1	reticulon domain containing protein, putative, expressed				Brasy3G120900	LOC_Os08g23410.1	rubredoxin family protein, putative, expressed
Brasy8G280700	LOC_Os05g04380.1	peroxidase precursor, putative, expressed	Brasy8G280700	LOC_Os05g04380.1	peroxidase precursor, putative, expressed	Brasy4G260600	LOC_Os02g21640.1	expressed protein				Brasy3G124700	LOC_Os10g05990.2	POEI14 - Pollen Ole e I allergen and extensin family protein precursor, expressed
Brasy8G290800	LOC_Os05g01950.1	expressed protein	Brasy8G290800	LOC_Os05g01950.1	expressed protein	Brasy4G278900	LOC_Os02g14760.1	CID11, putative, expressed				Brasy3G129600	LOC_Os09g27650.2	ZOS9-14 - C2H2 zinc finger protein, expressed
Brasy9G260500	LOC_Os04g49210.1	ringenin,2-oxoglutarate 3-dioxygese, putative, expressed	Brasy9G260500	LOC_Os04g49210.1	ringenin,2-oxoglutarate 3-dioxygese, putative, expressed	Brasy4G282700	LOC_Os10g38590.1	glutathione S-transferase, N-termil domain containing protein, expressed				Brasy3G171000	LOC_Os03g27120.1	ICE-like protease p20 domain containing protein, putative, expressed
						Brasy4G324100	LOC_Os02g02890.1	peptidyl-prolyl cis-trans isomerase, putative, expressed				Brasy3G176100	LOC_Os10g33920.2	transporter-related, putative, expressed
						Brasy4G331200	LOC_Os02g10160.1	AGAP003371-PA, putative, expressed				Brasy3G193400	LOC_Os10g36610.1	UP-9A, putative, expressed
						Brasy4G398300	No rice ortholog	No rice function				Brasy3G201700	LOC_Os10g39680.1	CHIT14 - Chitise family protein precursor, expressed
						Brasy5G271400	LOC_Os11g10850.1	dirigent, putative, expressed				Brasy3G210700	LOC_Os10g40614.1	LTPL147 - Protease inhibitor/seed storage/LTP family protein precursor, expressed
						Brasy5G279400	LOC_Os11g14140.1	OsFBK25 - F-box domain and kelch repeat containing protein, expressed				Brasy3G223600	LOC_Os10g42780.1	lrgB-like family protein, expressed
						Brasy5G293100	LOC_Os09g12720.1	zinc finger, C3HC4 type domain containing protein, expressed				Brasy3G261900	LOC_Os08g34280.1	cinmoyl-CoA reductase, putative, expressed
						Brasy5G296700	LOC_Os09g10750.1	rhodanese-like, putative, expressed				Brasy3G264300	LOC_Os08g33850.1	nucleoside-triphosphatase, putative, expressed
						Brasy5G307000	LOC_Os09g16510.1	WRKY74, expressed				Brasy3G277400	LOC_Os08g36110.1	ZOS8-06 - C2H2 zinc finger protein, expressed
						Brasy5G320500	LOC_Os05g34820.1	expressed protein				Brasy3G277700	No rice ortholog	No rice function
						Brasy5G337800	LOC_Os09g26210.1	ZOS9-12 - C2H2 zinc finger protein, expressed				Brasy3G280200	LOC_Os08g37180.1	patatin, putative, expressed
						Brasy5G340700	LOC_Os05g51420.1	hypersensitive-induced response protein, putative, expressed				Brasy3G289500	LOC_Os08g37940.1	HAD-superfamily hydrolase subfamily IA, variant 3, putative, expressed
						Brasy5G351000	LOC_Os10g26500.1	homeobox associated leucine zipper, putative, expressed				Brasy3G304500	LOC_Os08g39630.1	helix-loop-helix D-binding domain containing protein, expressed
						Brasy5G378700	LOC_Os09g33580.1	BEE 1, putative, expressed				Brasy3G305200	LOC_Os11g42480.1	transferase family domain containing protein, expressed
						Brasy5G380700	No rice ortholog	No rice function				Brasy4G001100	LOC_Os02g58740.1	expressed protein
						Brasy5G415900	LOC_Os09g37490.1	OsSAUR54 - Auxin-responsive SAUR gene family member, expressed				Brasy4G003300	LOC_Os09g38130.1	auxin efflux carrier component, putative, expressed
						Brasy5G425200	LOC_Os09g39440.2	inosine-uridine preferring nucleoside hydrolase family protein, putative, expressed				Brasy4G008300	LOC_Os11g35360.1	actin polymerization factor, putative, expressed
						Brasy5G430400	LOC_Os08g44850.1	C2 domain containing protein, putative, expressed				Brasy4G027300	LOC_Os02g52770.1	expressed protein
						Brasy5G439400	LOC_Os12g13100.1	WW domain containing protein, expressed				Brasy4G049600	LOC_Os02g49530.1	AGAP000425-PA, putative, expressed
						Brasy5G440300	LOC_Os12g12934.1	peptide transporter PTR3-A, putative, expressed				Brasy4G083900	LOC_Os02g55600.1	expressed protein
						Brasy5G453800	LOC_Os12g07140.1	expressed protein				Brasy4G086200	LOC_Os02g55400.1	ATPase 8, plasma membrane-type, putative, expressed
						Brasy5G477000	LOC_Os11g05050.1	stem-specific protein TSJT1, putative, expressed				Brasy4G114900	LOC_Os02g44654.2	cytochrome P450, putative, expressed
						Brasy5G494000	LOC_Os11g03420.1	ZF-HD protein dimerisation region containing protein, expressed				Brasy4G175500	LOC_Os02g36340.1	riboflavin biosynthesis protein ribAB, chloroplast precursor, putative, expressed
						Brasy5G510100	LOC_Os12g01680.1	macrophage migration inhibitory factor, putative, expressed				Brasy4G184900	LOC_Os02g35500.1	D binding domain of 6-phosphoglucote dehydrogese containing protein, expressed
						Brasy5G510700	LOC_Os11g01570.1	PMR5, putative, expressed				Brasy4G188800	LOC_Os01g73656.1	expressed protein
						Brasy6G003300	LOC_Os07g49210.1	helicase conserved C-termil domain containing protein, expressed				Brasy4G197300	LOC_Os02g44130.1	ZOS2-14 - C2H2 zinc finger protein, expressed
						Brasy6G008000	LOC_Os07g48830.1	glycosyl transferase 8 domain containing protein, putative, expressed				Brasy4G212200	LOC_Os02g31867.1	expressed protein
						Brasy6G023600	LOC_Os07g46930.1	sex determition protein tasselseed-2, putative, expressed				Brasy4G232300	LOC_Os04g57340.1	AP2 domain containing protein, expressed
						Brasy6G025300	No rice ortholog	No rice function				Brasy4G262000	No rice ortholog	No rice function
						Brasy6G048700	LOC_Os07g43890.1	emp24/gp25L/p24 family protein, putative, expressed				Brasy4G271000	No rice ortholog	No rice function
						Brasy6G061900	LOC_Os07g41740.1	PHD finger protein, putative, expressed				Brasy4G288100	LOC_Os02g13660.1	meiosis 5, putative, expressed
						Brasy6G101700	LOC_Os07g37550.1	chlorophyll A-B binding protein, putative, expressed				Brasy4G297600	LOC_Os02g12690.1	cytochrome P450, putative, expressed
						Brasy6G110700	LOC_Os07g37610.1	B3 D binding domain containing protein, putative, expressed				Brasy4G308900	LOC_Os02g58200.1	expressed protein
						Brasy6G113000	LOC_Os07g37290.1	expressed protein				Brasy4G310900	LOC_Os02g42570.1	ferredoxin-thioredoxin reductase, variable chain, putative, expressed
						Brasy6G124800	LOC_Os07g34020.1	expressed protein				Brasy4G314000	LOC_Os02g42990.1	OsSAUR11 - Auxin-responsive SAUR gene family member, expressed
						Brasy6G133600	LOC_Os09g23220.1	glycosyl hydrolases family 16, putative, expressed				Brasy4G319100	LOC_Os12g15470.2	OsSCP65 - Putative Serine Carboxypeptidase homologue, expressed
						Brasy6G136800	LOC_Os07g32390.1	targeting protein-related, putative, expressed				Brasy4G321000	LOC_Os12g17070.1	radical SAM enzyme, putative, expressed
						Brasy6G168800	LOC_Os07g22220.1	F-box-like/WD repeat-containing protein TBL1XR1-A, putative, expressed				Brasy4G329900	LOC_Os02g10320.1	3-oxoacyl-synthase, putative, expressed
						Brasy6G174200	LOC_Os03g61810.1	tR-specific adenosine deamise, putative, expressed				Brasy4G338900	LOC_Os02g09480.1	myb-like D-binding domain containing protein, putative, expressed
						Brasy6G178900	LOC_Os07g12490.1	KH domain containing protein, putative, expressed				Brasy4G339600	LOC_Os01g25880.1	dephospho-CoA kise, putative, expressed
						Brasy6G262100	LOC_Os07g02200.1	plastocyanin-like domain containing protein, putative, expressed				Brasy4G349200	LOC_Os02g08100.1	AMP-binding domain containing protein, expressed
						Brasy7G009600	LOC_Os06g02240.1	R recognition motif containing protein, putative, expressed				Brasy4G364800	No rice ortholog	No rice function
						Brasy7G028100	LOC_Os06g02530.1	expressed protein				Brasy4G365300	LOC_Os02g07240.1	expressed protein
						Brasy7G050100	LOC_Os06g07600.1	uncharacterized glycosyltransferase, putative, expressed				Brasy4G390700	LOC_Os03g27960.1	sodium/calcium exchanger protein, putative, expressed
						Brasy7G059200	LOC_Os03g47034.1	expressed protein				Brasy4G401400	LOC_Os02g04120.1	cytidylyltransferase domain containing protein, expressed
						Brasy7G059800	LOC_Os03g46920.1	expressed protein				Brasy4G404900	LOC_Os02g03670.1	expressed protein
						Brasy7G099000	LOC_Os06g45140.1	bZIP transcription factor domain containing protein, expressed				Brasy4G408800	LOC_Os05g37030.1	expressed protein
						Brasy7G103200	LOC_Os06g14240.1	hsp20/alpha crystallin family protein, putative, expressed				Brasy4G415300	LOC_Os02g02850.1	bifunctiol protein folD, putative, expressed
						Brasy7G188500	LOC_Os06g46990.1	expressed protein				Brasy4G421400	LOC_Os08g23520.1	retrotransposon protein, putative, Ty3-gypsy subclass, expressed
						Brasy7G191700	LOC_Os06g46700.1	expressed protein				Brasy4G423400	LOC_Os02g02370.1	myb-like D-binding domain containing protein, putative, expressed
						Brasy7G221500	LOC_Os03g04310.2	BHLH transcription factor, putative, expressed				Brasy4G425900	LOC_Os03g30060.1	expressed protein
						Brasy7G224800	LOC_Os09g15480.1	Ser/Thr-rich protein T10 in DGCR region, putative, expressed				Brasy5G241600	LOC_Os03g55070.1	UDP-glucose 6-dehydrogese, putative, expressed
						Brasy8G046300	LOC_Os05g47470.2	VIP1 protein, putative, expressed				Brasy5G242200	LOC_Os11g06100.1	carrier, putative, expressed
						Brasy8G053500	LOC_Os05g45740.1	mitochondrial ATP synthase g subunit family protein, putative, expressed				Brasy5G250400	LOC_Os11g07930.1	oxidoreductase, short chain dehydrogese/reductase family domain containing family, expressed
						Brasy8G061300	LOC_Os05g44900.1	expressed protein				Brasy5G264100	LOC_Os06g21550.1	thioredoxin domain-containing protein 17, putative, expressed
						Brasy8G066900	LOC_Os05g44050.1	ras-related protein, putative, expressed				Brasy5G282700	LOC_Os01g33810.1	disease resistance protein RPM1, putative, expressed
						Brasy8G109300	LOC_Os05g39850.1	MCM3 - Putative minichromosome maintence MCM complex subunit 3, expressed				Brasy5G296700	LOC_Os09g10750.1	rhodanese-like, putative, expressed
						Brasy8G118000	LOC_Os05g38640.1	Core histone H2A/H2B/H3/H4 domain containing protein, putative, expressed				Brasy5G304100	LOC_Os10g07616.1	chalcone synthase, putative, expressed
						Brasy8G139500	LOC_Os05g34150.1	glutathione S-transferase, putative, expressed				Brasy5G321300	LOC_Os09g20684.1	SMP-30/Gluconolacose/LRE-like region containing protein, expressed
						Brasy8G165200	LOC_Os11g38380.1	expressed protein				Brasy5G333400	LOC_Os09g25490.1	CESA9 - cellulose synthase, expressed
						Brasy8G209100	LOC_Os12g12590.1	DP-dependent oxidoreductase, putative, expressed				Brasy5G334500	LOC_Os09g25590.1	tsi1-interacting protein TSIP1, putative, expressed
						Brasy8G280700	LOC_Os05g04380.1	peroxidase precursor, putative, expressed				Brasy5G338300	LOC_Os09g26310.1	hypro1, putative, expressed
						Brasy9G075800	LOC_Os04g11040.1	expressed protein				Brasy5G345300	LOC_Os10g33310.1	cyclin-dependent kise inhibitor, putative, expressed
						Brasy9G092900	LOC_Os04g23550.1	basic helix-loop-helix family protein, putative, expressed				Brasy5G346800	LOC_Os09g28840.1	OsSCP43 - Putative Serine Carboxypeptidase homologue, expressed
						Brasy9G115300	LOC_Os04g33070.1	expressed protein				Brasy5G358100	No rice ortholog	No rice function
						Brasy9G174100	No rice ortholog	No rice function				Brasy5G358900	LOC_Os09g30438.2	expressed protein
						Brasy9G206800	LOC_Os04g43040.1	expressed protein				Brasy5G368000	LOC_Os09g32130.1	expressed protein
						Brasy9G217800	LOC_Os02g41860.2	aquaporin protein, putative, expressed				Brasy5G390500	LOC_Os09g35710.1	UBX domain-containing protein, putative, expressed
						Brasy9G244300	LOC_Os04g46880.1	transporter, major facilitator family, putative, expressed				Brasy5G426800	LOC_Os09g39550.1	expressed protein
						Brasy9G248200	LOC_Os04g47310.1	expressed protein				Brasy5G431000	LOC_Os09g39780.1	peptidyl-prolyl cis-trans isomerase, putative, expressed
						Brasy9G337300	LOC_Os04g56646.1	MEE34, putative, expressed				Brasy5G450900	LOC_Os12g07580.1	dirigent, putative, expressed
						Brasy9G360800	LOC_Os04g59050.1	expressed protein				Brasy5G456300	LOC_Os12g06850.1	transcription elongation factor protein, putative, expressed
						Brasy9G368600	LOC_Os08g01670.1	invertase/pectin methylesterase inhibitor family protein, putative, expressed				Brasy5G488500	LOC_Os04g53994.1	kise, putative, expressed
												Brasy5G510700	LOC_Os11g01570.1	PMR5, putative, expressed
												Brasy5G513200	LOC_Os09g26870.1	BRCA1 C Terminus domain containing protein, expressed
												Brasy5G517100	LOC_Os11g01420.1	ribosomal protein L10, putative, expressed
												Brasy6G018500	LOC_Os03g38260.1	60S ribosomal protein L19-3, putative, expressed
												Brasy6G031800	LOC_Os07g46700.3	zinc finger, RING-type, putative, expressed
												Brasy6G032000	LOC_Os07g46670.2	early response to dehydration 15, putative, expressed
												Brasy6G037800	LOC_Os07g46280.1	Os7bglu26 - beta-mannosidase/glucosidase/exoglucase, expressed
												Brasy6G039100	LOC_Os07g46080.1	expressed protein
												Brasy6G068400	LOC_Os01g12464.1	CHCH domain containing protein, expressed
												Brasy6G087500	LOC_Os07g38950.1	expressed protein
												Brasy6G093100	LOC_Os07g38400.1	transporter family protein, putative, expressed
												Brasy6G102800	LOC_Os07g38420.1	pre-mR-splicing factor, putative, expressed
												Brasy6G105600	LOC_Os07g38130.1	polygalacturose inhibitor 1 precursor, putative, expressed
												Brasy6G121800	LOC_Os07g34940.1	aspartic proteise nepenthesin-1 precursor, putative, expressed
												Brasy6G123300	LOC_Os07g34440.1	lipase class 3 family protein, putative, expressed
												Brasy6G155600	LOC_Os07g10190.1	glucosyltransferase, putative, expressed
												Brasy6G174200	LOC_Os03g61810.1	tR-specific adenosine deamise, putative, expressed
												Brasy6G216300	LOC_Os02g39490.1	carbonyl reductase 3, putative, expressed
												Brasy6G244200	LOC_Os07g04840.1	PsbP, putative, expressed
												Brasy6G256500	LOC_Os10g10130.1	OsWAK112d - OsWAK receptor-like protein kise, expressed
												Brasy6G267700	LOC_Os07g01370.1	peroxidase precursor, putative, expressed
												Brasy7G032100	LOC_Os03g36540.1	magnesium-chelatase subunit chlI, chloroplast precursor, putative, expressed
												Brasy7G039500	LOC_Os06g06330.1	expressed protein
												Brasy7G071600	LOC_Os06g09340.1	pectinesterase, putative, expressed
												Brasy7G081800	LOC_Os06g11860.1	ethylene-responsive transcription factor, putative, expressed
												Brasy7G111900	LOC_Os06g15330.1	CCT/B-box zinc finger protein, putative, expressed
												Brasy7G139800	LOC_Os02g20880.1	conserved hypothetical protein
												Brasy7G224800	LOC_Os09g15480.1	Ser/Thr-rich protein T10 in DGCR region, putative, expressed
												Brasy7G236000	No rice ortholog	No rice function
												Brasy8G007600	LOC_Os05g51450.1	OsClp8 - Putative Clp protease homologue, expressed
												Brasy8G010600	LOC_Os04g09540.1	acyl-protein thioesterase, putative, expressed
												Brasy8G035100	LOC_Os05g48870.1	auxin response factor 15, putative, expressed
												Brasy8G043800	LOC_Os05g47670.1	zinc finger, C3HC4 type domain containing protein, expressed
												Brasy8G069200	LOC_Os02g30140.1	expressed protein
												Brasy8G072700	LOC_Os05g43490.1	OsFBX169 - F-box domain containing protein, expressed
												Brasy8G099600	LOC_Os02g14440.1	peroxidase precursor, putative, expressed
												Brasy8G126800	LOC_Os05g36190.1	OsFBT7 - F-box and tubby domain containing protein, expressed
												Brasy8G149900	LOC_Os05g33220.1	AWPM-19-like membrane family protein, putative, expressed
												Brasy8G153400	LOC_Os10g36703.1	CPuORF40 - conserved peptide uORF-containing transcript, expressed
												Brasy8G164200	LOC_Os11g38380.1	expressed protein
												Brasy8G173300	LOC_Os12g38270.1	metallothionein, putative, expressed
												Brasy8G181900	LOC_Os05g09410.1	histidine-containing phosphotransfer protein 4, putative, expressed
												Brasy8G182700	LOC_Os05g08920.1	late embryogenesis abundant protein, putative, expressed
												Brasy8G187000	No rice ortholog	No rice function
												Brasy8G190600	LOC_Os05g07890.1	embryo-specific 3, putative, expressed
												Brasy8G198100	LOC_Os01g22640.1	GDSL-like lipase/acylhydrolase, putative, expressed
												Brasy8G201400	LOC_Os12g09640.1	protein phosphatase 2C, putative, expressed
												Brasy8G204000	LOC_Os12g10550.1	transposon protein, putative, CACTA, En/Spm sub-class, expressed
												Brasy8G212700	LOC_Os05g06270.1	zinc finger, C3HC4 type domain containing protein, expressed
												Brasy8G233000	LOC_Os08g23870.1	late embryogenesis abundant group 1, putative, expressed
												Brasy8G238500	LOC_Os01g11150.1	gibberellin 2-beta-dioxygese, putative, expressed
												Brasy8G243100	LOC_Os03g18830.1	programmed cell death protein 2, putative, expressed
												Brasy8G247100	LOC_Os05g20150.1	TKL_IRAK_CrRLK1L-1.11 - The CrRLK1L-1 subfamily has homology to the CrRLK1L homolog, expressed
												Brasy8G251200	No rice ortholog	No rice function
												Brasy8G258600	LOC_Os05g02310.1	soluble inorganic pyrophosphatase, putative, expressed
												Brasy8G259700	LOC_Os05g02410.1	expressed protein
												Brasy8G276800	LOC_Os05g03920.1	TKL_IRAK_DUF26-lf.3 - DUF26 kises have homology to DUF26 containing loci, expressed
												Brasy8G280700	LOC_Os05g04380.1	peroxidase precursor, putative, expressed
												Brasy8G291200	LOC_Os05g51630.2	early-responsive to dehydration protein-related, putative, expressed
												Brasy8G294700	No rice ortholog	No rice function
												Brasy9G040000	LOC_Os02g04450.4	plant-specific domain TIGR01589 family protein, putative, expressed
												Brasy9G050700	LOC_Os06g48230.1	D-directed R polymerases I, II, and III subunit RPABC3, putative, expressed
												Brasy9G082000	No rice ortholog	No rice function
												Brasy9G122400	LOC_Os04g33920.1	LTPL102 - Protease inhibitor/seed storage/LTP family protein precursor, expressed
												Brasy9G123500	LOC_Os03g30470.1	CHIT4 - Chitise family protein precursor, expressed
												Brasy9G138400	LOC_Os04g35530.1	expressed protein
												Brasy9G139600	LOC_Os04g35590.1	thioesterase family protein, putative, expressed
												Brasy9G151500	LOC_Os02g54600.1	STE_MEK_ste7_MAP2K.5 - STE kises include homologs to sterile 7, sterile 11 and sterile 20 from yeast, expressed
												Brasy9G179700	LOC_Os04g39970.1	vacuolar sorting protein 9 domain-containing protein, putative, expressed
												Brasy9G193700	LOC_Os04g41560.2	B-box zinc finger family protein, putative, expressed
												Brasy9G197600	LOC_Os04g42020.1	CCT/B-box zinc finger protein, putative, expressed
												Brasy9G221500	LOC_Os04g44530.7	expressed protein
												Brasy9G242400	LOC_Os04g46660.1	cyclin, putative, expressed
												Brasy9G267300	No rice ortholog	No rice function
												Brasy9G281500	LOC_Os04g50216.1	SRE associated Golgi protein, putative, expressed
												Brasy9G283200	LOC_Os02g50960.1	auxin efflux carrier component, putative, expressed
												Brasy9G307600	LOC_Os04g51440.1	villin protein, putative, expressed
												Brasy9G308300	LOC_Os04g51360.1	oxidoreductase, 2OG-Fe oxygese family protein, putative, expressed
												Brasy9G324000	No rice ortholog	No rice function
												Brasy9G328100	No rice ortholog	No rice function
												Brasy9G329300	LOC_Os04g54900.1	bHLH family protein, putative, expressed
												Brasy9G339300	No rice ortholog	No rice function
												Brasy9G347200	LOC_Os04g57930.1	thioredoxin, putative, expressed
